# Supplementary material for: Heterologous expression of heat stress-responsive AtPLC9 confers heat tolerance in transgenic rice
Source: BMC Plant Biol. 2020 Nov 11;20:514. doi: 10.1186/s12870-020-02709-5 (PMC7656764; doi:10.1186/s12870-020-02709-5)
Supplement: Supplementary file 1 — Additional file 1: Supplemental Data Set 1: List of genes differentially expressed between HS treatment and control of WT. [file 12870_2020_2709_MOESM1_ESM.xlsx]

## Sheet: index-WT-treat-CK-edgeR-result-
Supplemental Data Set 1: List of genes differentially expressed between HS treatment and control of WT.
	read count						DEG analysis				Function discription
	WT-CK			WT-HS
	rep1	rep2	rep3	rep1	rep2	rep3	Log2FC	pvalue	FDR	Regulation
Os11g0506800	6	0	0	2747	2491	3398	10.8429	1.47546e-121	6.11184e-118	Up	Similar to BAG domain containing protein. (Os11t0506800-00)
Os03g0245800	0	0	4	503	593	1417	9.65258	1.80855e-17	2.62863e-15	Up	Similar to Heat shock protein 26. (Os03t0245800-02)
Os01g0742100	0	0	0	69	66	86	9.53083	2.58565e-19	4.34215e-17	Up	Hypothetical protein. (Os01t0742100-01)
Os05g0296800	15	21	9	6753	6802	8723	9.38967	1.09396e-65	1.13289e-62	Up	Similar to Retrotransposon Karma DNA, complete sequence. (Os05t0296800-01);Conserved hypothetical protein. (Os05t0296800-02)
Os01g0817900	0	0	0	78	65	34	9.20989	6.60916e-18	1.00161e-15	Up	Hypothetical protein. (Os01t0817900-00)
Os03g0267000	25	40	47	15361	12379	19856	9.20605	7.30514e-127	4.53905e-123	Up	Low molecular mass heat shock protein Oshsp18.0. (Os03t0267000-00)
Os03g0745000	29	27	39	12570	12534	14664	9.16469	2.26083e-125	1.12381e-121	Up	Similar to Heat stress transcription factor A-2a. (Os03t0745000-01);Similar to Heat stress transcription factor A-2a. (Os03t0745000-02)
Os05g0460500	3	0	0	302	371	449	8.81105	1.24593e-72	1.82155e-69	Up	Hypothetical gene. (Os05t0460500-00)
Os05g0519700	46	140	120	22918	22382	43685	8.68312	3.62817e-32	1.36628e-29	Up	Heat shock protein, Long-term acquired thermotolerance (Os05t0519700-01);Heat shock protein 101. (Os05t0519700-02);Similar to Heat shock protein 101. (Os05t0519700-03)
Os05g0490600	0	0	0	48	39	34	8.66301	7.99644e-29	2.54799e-26	Up	OSMYB5. (Os05t0490600-00)
Os03g0266900	54	136	183	29096	32734	42701	8.62693	2.01236e-120	7.14504e-117	Up	Low molecular mass heat shock protein Oshsp17.3. (Os03t0266900-02)
Os08g0333233	0	0	0	14	60	33	8.45637	3.0458e-10	1.68974e-08	Up	Hypothetical protein. (Os08t0333233-00)
Os04g0662850	0	0	0	36	46	23	8.44936	2.28775e-20	4.21183e-18	Up	Hypothetical protein. (Os04t0662850-00)
Os02g0681100	4	0	0	373	359	377	8.42394	5.00002e-71	6.54055e-68	Up	Protein of unknown function DUF604 family protein. (Os02t0681100-01)
Os03g0177966	0	0	0	39	28	27	8.30259	2.49525e-19	4.21884e-17	Up	Hypothetical gene. (Os03t0177966-01)
Os08g0520600	13	32	18	4794	3913	5139	8.24509	4.64123e-106	1.44191e-102	Up	Conserved hypothetical protein. (Os08t0520600-00)
Os07g0675200	1	3	0	192	154	498	8.04738	8.93202e-14	8.63799e-12	Up	Conserved hypothetical protein. (Os07t0675200-01)
Os03g0334951	0	0	0	25	34	17	7.984	3.29922e-17	4.65902e-15	Up	Hypothetical protein. (Os03t0334951-00)
Os02g0711300	9	2	3	617	657	1286	7.8934	3.0913e-26	8.35121e-24	Up	Heat shock protein Hsp20 domain containing protein. (Os02t0711300-01)
Os08g0491700	0	0	0	7	34	29	7.85423	2.01184e-12	1.60264e-10	Up	Putative zinc finger CCCH domain-containing protein 57. (Os08t0491700-00)
Os03g0645250	0	0	0	25	31	13	7.84616	2.53215e-16	3.34756e-14	Up	Hypothetical protein. (Os03t0645250-00)
Os06g0231350	0	0	0	30	16	22	7.84342	2.22209e-12	1.76446e-10	Up	Hypothetical protein. (Os06t0231350-00)
Os01g0253000	0	0	0	22	25	20	7.80826	9.78425e-20	1.70054e-17	Up	Similar to LpimPth3. (Os01t0253000-01)
Os09g0478000	0	0	0	24	14	27	7.77582	6.94722e-16	8.6767e-14	Up	Hypothetical conserved gene. (Os09t0478000-00)
Os01g0384901	0	1	0	74	55	93	7.7656	2.63153e-38	1.18916e-35	Up	Hypothetical gene. (Os01t0384901-01)
Os12g0164450	0	0	0	32	19	11	7.70763	7.22304e-12	5.28004e-10	Up	Hypothetical gene. (Os12t0164450-01)
Os03g0787500	0	0	0	19	8	33	7.66698	1.03471e-11	7.33569e-10	Up	Hypothetical conserved gene. (Os03t0787500-00)
Os09g0494500	2	4	14	863	936	1136	7.65356	7.02897e-47	4.26093e-44	Up	Conserved hypothetical protein. (Os09t0494500-00)
Os05g0353450	0	0	0	25	17	17	7.63471	1.33992e-11	9.32837e-10	Up	Hypothetical protein. (Os05t0353450-00)
Os03g0214050	0	0	0	20	18	20	7.60594	1.65887e-11	1.14209e-09	Up	Hypothetical protein. (Os03t0214050-00)
Os07g0645900	0	0	0	30	21	2	7.47783	3.7143e-08	1.41588e-06	Up	Protein of unknown function DUF1677, Oryza sativa domain containing protein. (Os07t0645900-00)
Os03g0212950	0	0	0	10	7	35	7.45933	8.28406e-06	0.000179943	Up	Hypothetical protein. (Os03t0212950-00)
Os01g0136200	16	16	26	2362	1902	2780	7.38762	1.05155e-25	2.69435e-23	Up	16.9 kDa class I heat shock protein 1. (Os01t0136200-01)
Os06g0178950	0	0	0	7	15	28	7.38723	1.04174e-10	6.22211e-09	Up	Hypothetical protein. (Os06t0178950-00)
Os07g0586550	0	0	0	28	15	6	7.37123	1.21106e-10	7.16657e-09	Up	Hypothetical protein. (Os07t0586550-00)
Os06g0565200	1	14	0	480	510	697	7.26014	4.38438e-13	3.83695e-11	Up	Putative heat stress transcription factor A-6a. (Os06t0565200-00)
Os05g0535533	0	0	0	19	21	5	7.23178	0.00056198	0.00660036	Up	Hypothetical protein. (Os05t0535533-00)
Os03g0267200	162	210	214	17720	17639	24330	7.13617	1.97495e-94	4.46232e-91	Up	Low molecular mass heat shock protein Oshsp17.7. (Os03t0267200-01)
Os03g0141100	0	0	0	19	12	10	7.11507	2.01164e-05	0.000395549	Up	Myb/SANT-like domain domain containing protein. (Os03t0141100-01)
Os02g0782500	21	47	41	3195	2872	4578	7.08581	1.81289e-88	3.7548e-85	Up	Similar to Small heat stress protein class CIII. (Os02t0782500-01);Similar to 17.5 kDa class II heat shock protein. (Os02t0782500-02)
Os03g0719850	0	0	0	6	5	29	7.08135	2.37217e-07	7.58788e-06	Up	Similar to Protein kinase 2. (Os03t0719850-00)
Os03g0276850	0	0	0	12	10	18	7.07571	1.23917e-09	6.20936e-08	Up	Glutamate dehydrogenase, NAD-specific domain containing protein. (Os03t0276850-00)
Os01g0136000	6	7	8	547	689	859	7.07184	5.42267e-42	2.995e-39	Up	Similar to Cytosolic class I small heat-shock protein HSP17.5. (Os01t0136000-00)
Os04g0445100	30	46	15	2646	1849	4263	7.03689	2.47069e-24	5.79306e-22	Up	Similar to 22.7 kDa class IV heat shock protein precursor. (Os04t0445100-01)
Os01g0852650	0	0	0	12	9	15	6.92683	4.71626e-07	1.4191e-05	Up	FAR1 DNA binding domain domain containing protein. (Os01t0852650-00)
Os12g0596101	0	0	1	42	44	37	6.90734	1.63405e-33	6.34574e-31	Up	Similar to predicted protein. (Os12t0596101-00)
Os04g0107900	25	78	78	3780	3786	7553	6.88226	1.95478e-45	1.12987e-42	Up	Similar to Heat shock protein 82. (Os04t0107900-01);Heat shock protein 81-1 (HSP81-1) (Heat shock protein 83). (Os04t0107900-02);Similar to Heat shock protein 80. (Os04t0107900-03);Similar to Heat shock protein 82. (Os04t0107900-04);Non-protein coding transcript. (Os04t0107900-05)
Os02g0167366	0	0	0	7	10	17	6.83738	7.09318e-07	2.03103e-05	Up	Hypothetical protein. (Os02t0167366-00)
Os09g0400900	3	0	2	150	129	171	6.83328	4.6752e-31	1.63658e-28	Up	Conserved hypothetical protein. (Os09t0400900-00)
Os10g0544966	0	0	0	14	6	12	6.76061	2.35572e-10	1.33369e-08	Up	Hypothetical protein. (Os10t0544966-00)
Os07g0476401	0	0	0	5	7	19	6.70941	5.55403e-05	0.000955954	Up	Similar to K-exchanger-like protein. (Os07t0476401-00)
Os11g0175300	0	0	0	13	11	7	6.70722	1.94773e-08	7.80789e-07	Up	Domain of unknown function DUF1618 domain containing protein. (Os11t0175300-01)
Os01g0766000	0	0	0	11	14	6	6.70059	4.27279e-10	2.33324e-08	Up	Multi antimicrobial extrusion protein MatE family protein. (Os01t0766000-00)
Os04g0538000	86	165	142	9180	8782	10601	6.66072	2.38646e-85	4.23665e-82	Up	Tetratricopeptide TPR-1 domain containing protein. (Os04t0538000-01);Hypothetical gene. (Os04t0538000-02)
Os07g0574150	0	0	0	7	9	13	6.60994	3.85563e-08	1.45857e-06	Up	Hypothetical protein. (Os07t0574150-00)
Os09g0512950	16	3	32	1027	1042	1265	6.48618	6.55385e-40	3.25779e-37	Up	Hypothetical gene. (Os09t0512950-01)
Os02g0259850	18	63	35	1931	1659	3650	6.4543	7.41347e-22	1.498e-19	Up	Hypothetical gene. (Os02t0259850-00)
Os01g0846150	0	0	3	54	66	86	6.40495	9.41816e-10	4.84635e-08	Up	Hypothetical gene. (Os01t0846150-00)
Os03g0758950	0	1	0	20	18	47	6.38908	2.76812e-08	1.07666e-06	Up	Transcriptional activator, Defense responses to rice sheath blight (Os03t0758950-01)
Os08g0508500	3	5	0	170	108	211	6.32026	5.59692e-18	8.53411e-16	Up	Similar to predicted protein. (Os08t0508500-00)
Os04g0543100	0	0	0	16	1	6	6.31188	6.93393e-06	0.000155177	Up
Os01g0747451	0	0	1	28	19	30	6.24102	7.62786e-20	1.34456e-17	Up	Hypothetical gene. (Os01t0747451-00)
Os02g0306801	0	0	0	6	10	6	6.2087	5.50263e-07	1.61467e-05	Up	Hypothetical gene. (Os02t0306801-00)
Os07g0631200	15	11	34	937	968	1197	6.16055	3.11823e-20	5.61597e-18	Up	Zinc finger, RING/FYVE/PHD-type domain containing protein. (Os07t0631200-01)
Os01g0275500	1	0	0	10	36	25	6.08672	6.27291e-11	3.94701e-09	Up	Similar to Protein argonaute 15. (Os01t0275500-00)
Os02g0629101	0	0	0	4	7	9	6.07738	1.25105e-06	3.38178e-05	Up
Os03g0745600	4	6	17	327	292	663	6.03782	7.5048e-34	3.00846e-31	Up	Uncharacterised protein family UPF0005 domain containing protein. (Os03t0745600-01)
Os06g0592500	16	20	13	762	682	854	5.99552	1.75078e-35	7.37522e-33	Up	Similar to Ethylene-responsive transcriptional coactivator. (Os06t0592500-01)
Os02g0194350	0	2	0	24	51	31	5.91147	2.9301e-12	2.29009e-10	Up	Hypothetical protein. (Os02t0194350-00)
Os07g0578300	1	0	0	23	25	14	5.90799	2.88301e-10	1.61748e-08	Up	Peptidase S8, subtilisin-related domain containing protein. (Os07t0578300-01)
Os02g0758000	247	309	325	12841	10268	14606	5.88931	1.0458e-72	1.62452e-69	Up	Similar to Low molecular weight heat shock protein precursor (Mitochondrial small heat shock protein 22). (Os02t0758000-01)
Os04g0673800	2	0	0	45	29	29	5.87604	3.14751e-17	4.49587e-15	Up	Cupredoxin domain containing protein. (Os04t0673800-01)
Os03g0183950	1	1	0	36	21	39	5.78232	9.54256e-12	6.8349e-10	Up	Hypothetical protein. (Os03t0183950-00)
Os03g0237500	24	43	40	1281	1113	1842	5.77863	1.14005e-65	1.13339e-62	Up	Similar to predicted protein. (Os03t0237500-01);Protein of unknown function DUF775 family protein. (Os03t0237500-02)
Os01g0840100	1751	2036	2540	73772	75919	99771	5.76908	2.55478e-71	3.52758e-68	Up	Heat shock protein Hsp70 family protein. (Os01t0840100-01)
Os08g0163700	0	3	0	36	36	60	5.75412	2.53271e-08	9.89746e-07	Up	Conserved hypothetical protein. (Os08t0163700-00)
Os07g0490450	0	0	0	0	7	9	5.75264	8.07728e-06	0.000176253	Up	Hypothetical protein. (Os07t0490450-00)
Os02g0546600	0	7	0	78	122	81	5.71929	4.19674e-09	1.90687e-07	Up	Similar to AP2 domain containing protein RAP2.2 (Fragment). (Os02t0546600-01)
Os02g0601750	7	5	9	192	288	309	5.65684	6.53381e-50	4.16388e-47	Up	Hypothetical protein. (Os02t0601750-00)
Os07g0648400	0	0	4	40	65	56	5.65581	5.00286e-20	8.8815e-18	Up	Armadillo-type fold domain containing protein. (Os07t0648400-00)
Os01g0184100	91	174	195	4781	4563	7063	5.64332	1.59826e-67	1.89158e-64	Up	Similar to 17.5 kDa class II heat shock protein. (Os01t0184100-01)
Os06g0592200	0	5	2	93	74	97	5.63374	2.00385e-23	4.33075e-21	Up	Hypothetical protein. (Os06t0592200-00)
Os02g0693450	0	0	4	45	44	63	5.59321	5.20214e-13	4.52077e-11	Up	Hypothetical protein. (Os02t0693450-00)
Os02g0125500	6	0	0	77	66	98	5.58854	2.53005e-05	0.000483707	Up	K Homology domain containing protein. (Os02t0125500-00)
Os02g0125566	1	0	0	23	10	13	5.48954	1.96656e-06	5.06157e-05	Up	Hypothetical protein. (Os02t0125566-00)
Os10g0522200	0	0	0	8	5	0	5.47551	0.000170901	0.00243288	Up	Hypothetical protein. (Os10t0522200-00)
Os03g0271350	0	2	0	27	8	41	5.47372	3.1951e-07	9.95125e-06	Up	Hypothetical protein. (Os03t0271350-00)
Os11g0149200	9	29	22	639	652	633	5.4707	9.00346e-57	7.21845e-54	Up	Conserved hypothetical protein. (Os11t0149200-00)
Os12g0162800	48	28	66	1212	1727	1535	5.42282	1.01893e-60	9.37947e-58	Up	Domain of unknown function DUF1618 domain containing protein. (Os12t0162800-01)
Os03g0749650	1	0	0	17	20	7	5.41945	6.54727e-11	4.10924e-09	Up	Hypothetical protein. (Os03t0749650-00)
Os01g0239150	1	0	1	28	19	27	5.40881	3.73033e-14	3.72343e-12	Up	Hypothetical protein. (Os01t0239150-00)
Os01g0136100	51	33	36	1189	1158	1419	5.40128	4.89928e-32	1.81741e-29	Up	16.9 kDa class I heat shock protein 1. (Os01t0136100-01)
Os02g0208650	0	0	1	9	16	18	5.39613	8.67018e-11	5.26867e-09	Up
Os03g0275450	3	3	7	144	140	119	5.37457	1.46683e-39	7.01088e-37	Up	Hypothetical protein. (Os03t0275450-00)
Os08g0163800	8	0	0	86	82	84	5.32896	7.6145e-22	1.52622e-19	Up	Similar to Anti-silencing protein 1. (Os08t0163800-01)
Os03g0702900	1	0	0	8	15	18	5.30221	4.50237e-06	0.000104974	Up	Conserved hypothetical protein. (Os03t0702900-00)
Os01g0880350	2	0	0	14	45	13	5.29829	7.00382e-07	2.00776e-05	Up	Hypothetical protein. (Os01t0880350-00)
Os04g0597816	0	2	0	28	20	20	5.29111	1.96989e-13	1.81332e-11	Up	Hypothetical protein. (Os04t0597816-00)
Os03g0167650	1	0	0	17	10	12	5.25539	5.04446e-08	1.86848e-06	Up	Hypothetical gene. (Os03t0167650-00)
Os03g0241400	1	0	0	25	3	10	5.23139	6.23324e-06	0.000141094	Up	Hypothetical protein. (Os03t0241400-00)
Os03g0701100	43	48	86	1529	1343	1865	5.21771	4.06613e-58	3.60927e-55	Up	Similar to Prp18 domain containing protein, expressed. (Os03t0701100-01);Similar to Prp18 domain containing protein, expressed. (Os03t0701100-02)
Os01g0238700	0	0	2	27	24	10	5.14749	1.45258e-06	3.8785e-05	Up	Oligopeptide transporter OPT superfamily protein. (Os01t0238700-01)
Os04g0648775	4	4	1	73	101	70	5.13915	4.8114e-21	9.34239e-19	Up	Hypothetical protein. (Os04t0648775-00)
Os05g0100750	0	0	0	6	0	4	5.13278	0.00222883	0.0198764	Up	Hypothetical protein. (Os05t0100750-00)
Os07g0573500	1	0	0	15	16	6	5.12077	0.00633928	0.0450139	Up
Os02g0828300	0	0	0	0	0	10	5.10946	0.000187337	0.0026425	Up	Conserved hypothetical protein. (Os02t0828300-01)
Os06g0647150	1	0	1	30	10	19	5.09295	3.58277e-09	1.65206e-07	Up	Hypothetical protein. (Os06t0647150-00)
Os04g0430950	1	0	0	7	9	19	5.06951	0.000452978	0.00553235	Up	Hypothetical protein. (Os04t0430950-00)
Os03g0840800	1	0	0	6	13	15	5.04996	4.11483e-09	1.87651e-07	Up	Similar to Phospholipase D. (Os03t0840800-01)
Os01g0846700	0	0	2	23	23	11	5.0338	6.29854e-12	4.67295e-10	Up	Hypothetical protein. (Os01t0846700-00)
Os01g0135800	3	5	7	72	93	187	4.99011	1.49501e-13	1.42364e-11	Up	Similar to Cytosolic class I small heat shock protein 3B (Fragment). (Os01t0135800-01)
Os01g0131900	0	0	1	5	9	17	4.93939	2.2046e-05	0.000425744	Up	Similar to Wound-induced protease inhibitor (WIP1). (Os01t0131900-00)
Os05g0562300	316	401	419	8456	6758	9519	4.91455	4.52781e-56	3.51669e-53	Up	Similar to DnaJ-like protein. (Os05t0562300-01)
Os05g0407100	157	251	191	3992	3850	4817	4.86705	1.20177e-198	2.98688e-194	Up	Four F5 protein family protein. (Os05t0407100-01)
Os07g0176401	2	0	2	38	43	12	4.85071	2.10698e-14	2.1729e-12	Up	Hypothetical protein. (Os07t0176401-00)
Os03g0606333	0	6	0	48	38	45	4.83512	5.07643e-11	3.24343e-09	Up	Hypothetical gene. (Os03t0606333-00)
Os06g0253100	46	38	46	954	566	1179	4.8307	9.37573e-15	1.01757e-12	Up	Heat shock protein Hsp20 domain containing protein. (Os06t0253100-01)
Os03g0659450	0	0	2	30	6	11	4.78928	4.09337e-08	1.54615e-06	Up	Hypothetical protein. (Os03t0659450-00)
Os06g0192950	0	0	2	21	13	13	4.78296	7.68209e-06	0.000168654	Up	Hypothetical protein. (Os06t0192950-00)
Os06g0135300	2	3	0	27	50	32	4.77769	3.88198e-15	4.38558e-13	Up	Hypothetical protein. (Os06t0135300-01)
Os03g0266300	961	1314	1544	21386	25245	28517	4.76925	5.59779e-54	4.21598e-51	Up	Class I low-molecular-weight heat shock protein 17.9. (Os03t0266300-01);Class I low-molecular-weight heat shock protein 17.9. (Os03t0266300-03)
Os11g0139550	4	25	7	180	246	255	4.70642	1.9159e-13	1.77534e-11	Up	C-5 cytosine-specific DNA methylase, active site domain containing protein. (Os11t0139550-00)
Os06g0693800	2	0	0	8	19	20	4.70461	1.07259e-05	0.000229219	Up	Transcription factor IIS, N-terminal domain containing protein. (Os06t0693800-00)
Os04g0480801	1	0	1	18	12	15	4.69367	4.23781e-10	2.31997e-08	Up	Hypothetical gene. (Os04t0480801-01)
Os11g0244200	0	0	5	24	42	32	4.68811	0.000285832	0.00378278	Up	Similar to Pisum sativum 17.9 kDa heat shock protein (hsp17.9) (Fragment). (Os11t0244200-01)
Os05g0475475	0	0	5	47	35	14	4.65692	1.61312e-06	4.25611e-05	Up	Hypothetical gene. (Os05t0475475-00)
Os02g0259900	52	31	55	683	623	1232	4.64771	1.01478e-25	2.62722e-23	Up	Conserved hypothetical protein. (Os02t0259900-01)
Os03g0822700	791	888	1055	15610	13275	20178	4.63344	1.62588e-100	4.04095e-97	Up	Armadillo-like helical domain containing protein. (Os03t0822700-01);Similar to Armadillo/beta-catenin-like repeat family protein. (Os03t0822700-02)
Os03g0147001	4	0	2	38	55	23	4.61552	5.26322e-15	5.83983e-13	Up	Conserved hypothetical protein. (Os03t0147001-00)
Os02g0822450	3	0	1	28	17	32	4.57753	4.35074e-09	1.97057e-07	Up	Conserved hypothetical protein. (Os02t0822450-00)
Os07g0655600	2	0	0	15	17	10	4.56665	2.03555e-07	6.59604e-06	Up	Pectin lyase fold/virulence factor domain containing protein. (Os07t0655600-01)
Os11g0186300	0	5	0	31	31	27	4.51613	2.16527e-09	1.04904e-07	Up	Similar to Ankyrin-like protein. (Os11t0186300-01)
Os05g0567200	5	0	1	57	10	41	4.50664	2.30507e-06	5.86989e-05	Up	Similar to WRKY transcription factor 43. (Os05t0567200-00)
Os01g0675933	0	0	5	11	32	42	4.48364	0.000477583	0.00577328	Up	Conserved hypothetical protein. (Os01t0675933-00)
Os01g0131250	3	0	0	37	11	9	4.47563	0.000728254	0.0081642	Up	Hypothetical gene. (Os01t0131250-01)
Os02g0160400	1	2	0	8	28	18	4.42265	1.41204e-05	0.000289322	Up	Similar to Monosaccharide transporter 3. (Os02t0160400-01)
Os06g0162550	0	0	2	8	7	21	4.41289	0.00115563	0.0118784	Up	Carotenoid oxygenase domain containing protein. (Os06t0162550-00)
Os10g0344800	0	0	0	6	0	0	4.39754	0.00155315	0.0150378	Up	Similar to Phosphoglycerate mutase family protein, expressed. (Os10t0344800-00)
Os08g0192950	0	6	4	52	35	65	4.38133	1.72484e-06	4.52207e-05	Up	Hypothetical protein. (Os08t0192950-00)
Os02g0603900	0	6	0	44	41	11	4.37977	2.76603e-09	1.31699e-07	Up	Hypothetical protein. (Os02t0603900-00)
Os08g0431200	6	10	14	164	167	126	4.37454	1.05986e-51	6.93201e-49	Up	Similar to Formin-like protein 9. (Os08t0431200-00)
Os03g0206201	2	0	0	9	14	14	4.36678	4.64066e-05	0.000820334	Up
Os08g0224150	0	6	0	31	37	27	4.36308	3.12745e-09	1.46937e-07	Up	Hypothetical protein. (Os08t0224150-00)
Os01g0860450	13	17	19	282	144	290	4.33545	8.86024e-37	3.86337e-34	Up	Hypothetical protein. (Os01t0860450-01)
Os10g0564450	2	0	0	15	10	10	4.32385	2.48395e-08	9.72221e-07	Up	Hypothetical protein. (Os10t0564450-00)
Os05g0460475	25	53	37	545	387	714	4.31456	2.46797e-41	1.33346e-38	Up	Similar to Histone H2B.11. (Os05t0460475-00)
Os02g0566750	2	0	0	9	5	21	4.30586	6.08029e-05	0.00103083	Up	Hypothetical protein. (Os02t0566750-00)
Os01g0829900	0	0	2	3	14	17	4.29648	6.27265e-05	0.00105682	Up	Iron(III)-deoxymugineic acid transporter, Translocation of iron in reproductive organs and phloem in joints (Os01t0829900-01)
Os03g0218500	140	202	231	2206	1992	3846	4.29027	1.14316e-23	2.49228e-21	Up	Similar to 70kD heat shock protein. (Os03t0218500-01)
Os02g0608801	0	2	0	4	17	13	4.27987	6.6672e-05	0.00111362	Up	Lipase, GDSL domain containing protein. (Os02t0608801-00)
Os03g0231750	0	8	1	49	57	23	4.24616	1.59559e-14	1.68753e-12	Up	Hypothetical protein. (Os03t0231750-00)
Os07g0515150	0	0	3	11	21	14	4.22184	2.07474e-09	1.00911e-07	Up	Hypothetical protein. (Os07t0515150-00)
Os08g0436400	1	0	3	10	29	20	4.20002	2.06042e-05	0.000402908	Up	Zinc finger A20 and AN1 domain-containing stress-associated protein 12. (Os08t0436400-00)
Os12g0564701	2	0	1	12	7	26	4.18672	4.23645e-07	1.2872e-05	Up	Hypothetical protein. (Os12t0564701-00)
Os09g0429500	2	0	0	5	20	8	4.18266	9.93993e-05	0.00155358	Up	Similar to Glutamate receptor. (Os09t0429500-00)
Os03g0845300	3	0	0	16	13	16	4.17682	3.38761e-09	1.5767e-07	Up	Hypothetical conserved gene. (Os03t0845300-01);Hypothetical conserved gene. (Os03t0845300-02)
Os03g0619700	0	0	0	3	0	2	4.14907	0.00430858	0.0332977	Up	Conserved hypothetical protein. (Os03t0619700-01)
Os01g0968800	1	0	0	8	4	6	4.14542	0.000504376	0.00602102	Up	Similar to Dehydration responsive element binding protein 1F (DREB1F protein). (Os01t0968800-00)
Os06g0159900	317	422	480	5118	4900	5543	4.14419	1.44762e-159	1.79895e-155	Up	Similar to Arm repeat containing protein. (Os06t0159900-01)
Os05g0426150	3	10	6	67	94	85	4.13093	6.49353e-17	8.96612e-15	Up	Hypothetical protein. (Os05t0426150-00)
Os01g0168000	1	3	0	13	23	20	4.12278	1.57159e-07	5.23313e-06	Up	Hypothetical protein. (Os01t0168000-01)
Os01g0836700	2	1	0	17	13	13	4.11883	6.58341e-09	2.86056e-07	Up	Hypothetical conserved gene. (Os01t0836700-00)
Os03g0276800	0	7	1	37	39	27	4.09525	7.77879e-09	3.33335e-07	Up	Heat shock protein Hsp70 family protein. (Os03t0276800-01)
Os01g0604150	0	3	0	11	20	11	4.0878	8.52071e-07	2.40106e-05	Up	Leucine-rich repeat domain containing protein. (Os01t0604150-00)
Os04g0386650	4	0	1	26	18	22	4.06217	1.00339e-10	6.0297e-09	Up	Hypothetical gene. (Os04t0386650-00)
Os03g0293700	2	0	0	11	7	11	4.0557	3.43528e-07	1.06592e-05	Up	Hypothetical conserved gene. (Os03t0293700-00)
Os11g0601650	0	3	0	14	23	4	4.05354	7.14337e-05	0.00117787	Up	Hypothetical protein. (Os11t0601650-00)
Os03g0192750	1	0	3	8	26	19	4.04576	4.03186e-05	0.000724568	Up	Hypothetical gene. (Os03t0192750-00)
Os01g0936700	0	3	3	33	28	14	4.03596	4.67924e-08	1.75147e-06	Up	Conserved hypothetical protein. (Os01t0936700-01);Hypothetical gene. (Os01t0936700-02)
Os05g0586700	1	2	0	10	6	24	4.02734	1.32825e-06	3.57662e-05	Up	Conserved hypothetical protein. (Os05t0586700-00)
Os05g0172800	0	0	1	8	2	6	4.01794	0.000810646	0.00886665	Up	Conserved hypothetical protein. (Os05t0172800-01)
Os02g0196700	1	0	2	12	17	11	4.01655	2.02079e-08	8.07471e-07	Up	Similar to Exopolygalacturonase. (Os02t0196700-00)
Os04g0352400	141	170	180	1830	1290	2543	3.99828	5.03307e-40	2.60608e-37	Up	Peptidyl-prolyl cis-trans isomerase, FKBP-type domain containing protein. (Os04t0352400-01)
Os06g0698686	0	0	6	19	28	26	3.99764	6.2188e-08	2.25968e-06	Up	Hypothetical protein. (Os06t0698686-00)
Os07g0422100	3	0	0	2	13	25	3.9838	1.76082e-06	4.60259e-05	Up	AWPM-19-like family protein. (Os07t0422100-01)
Os06g0683500	5	0	9	30	80	56	3.97002	2.49151e-09	1.19776e-07	Up	Similar to predicted protein. (Os06t0683500-00)
Os09g0526650	12	18	13	142	176	177	3.96916	3.34355e-18	5.16152e-16	Up	Conserved hypothetical protein. (Os09t0526650-00)
Os01g0667000	0	0	5	28	19	12	3.96013	3.82919e-05	0.000693663	Up	No apical meristem (NAM) protein domain containing protein. (Os01t0667000-00)
Os07g0675133	1	6	0	32	45	7	3.95845	4.33748e-08	1.62846e-06	Up	Hypothetical gene. (Os07t0675133-00)
Os02g0234450	6	2	2	57	31	32	3.95699	1.25823e-05	0.000261911	Up	Hypothetical conserved gene. (Os02t0234450-00)
Os11g0707100	1	0	2	8	14	16	3.94376	0.000111049	0.00169742	Up	Hypothetical conserved gene. (Os11t0707100-00)
Os05g0460000	747	780	933	8315	7519	11243	3.92334	4.84716e-77	8.03143e-74	Up	Similar to 70 kDa heat shock cognate protein 1. (Os05t0460000-01)
Os12g0605900	6	0	0	39	18	14	3.89596	1.40294e-07	4.74404e-06	Up	Similar to Kinase like protein. (Os12t0605900-01)
Os01g0606900	27	16	69	438	297	454	3.8958	8.29459e-11	5.07768e-09	Up	Heat shock protein DnaJ, N-terminal domain containing protein. (Os01t0606900-01)
Os10g0499500	34	108	51	605	720	697	3.86171	4.13514e-36	1.77198e-33	Up	Similar to Fertility restorer. (Os10t0499500-01)
Os02g0787700	10	16	11	109	145	142	3.86142	6.24477e-28	1.82597e-25	Up	Hypothetical protein. (Os02t0787700-01)
Os01g0945250	2	0	2	9	9	28	3.84857	1.2518e-06	3.38178e-05	Up	Hypothetical protein. (Os01t0945250-00)
Os03g0822033	1	9	0	23	45	38	3.82002	0.00174146	0.0164259	Up	Hypothetical gene. (Os03t0822033-00)
Os06g0318650	11	2	1	55	54	47	3.81396	1.60564e-05	0.000324707	Up	Hypothetical protein. (Os06t0318650-00)
Os01g0563700	0	0	4	4	37	4	3.80657	0.000112927	0.00171979	Up	Hypothetical gene. (Os01t0563700-01)
Os04g0453233	1	3	2	21	11	32	3.80619	2.84486e-07	8.92755e-06	Up	Hypothetical protein. (Os04t0453233-00)
Os03g0761250	6	0	4	41	33	33	3.80148	3.53315e-08	1.35305e-06	Up	Hypothetical gene. (Os03t0761250-00)
Os01g0338401	2	0	0	6	10	8	3.77539	3.92893e-06	9.31661e-05	Up	Hypothetical gene. (Os01t0338401-01)
Os07g0639500	0	4	0	24	13	6	3.77391	2.15295e-06	5.5051e-05	Up	Similar to Class III peroxidase 45. (Os07t0639500-00)
Os05g0591700	3	0	0	20	9	5	3.77055	7.58462e-06	0.000166674	Up	Hypothetical protein. (Os05t0591700-00)
Os10g0419300	365	426	468	3904	3573	4786	3.74886	6.44816e-37	2.86183e-34	Up	Similar to Heat shock transcription factor 31 (Fragment). (Os10t0419300-00)
Os01g0923750	0	0	2	0	10	13	3.74576	0.005461	0.0402244	Up	Hypothetical gene. (Os01t0923750-00)
Os07g0656000	0	0	4	12	13	16	3.70772	3.40009e-06	8.19648e-05	Up	Domain of unknown function DUF231, plant domain containing protein. (Os07t0656000-00)
Os04g0398700	1	3	0	15	4	22	3.70183	3.56013e-06	8.53264e-05	Up	Similar to Pollen specific protein C13 precursor. (Os04t0398700-00)
Os04g0498725	1	5	2	18	44	17	3.69146	5.65459e-05	0.000969236	Up	Hypothetical protein. (Os04t0498725-00)
Os03g0678950	0	4	0	11	20	10	3.68414	3.93221e-06	9.31661e-05	Up	Conserved hypothetical protein. (Os03t0678950-00)
Os08g0109150	0	5	0	22	10	17	3.68185	0.000128998	0.00192908	Up	Hypothetical protein. (Os08t0109150-00)
Os03g0833500	0	1	0	3	9	1	3.67663	0.00252578	0.0219495	Up	Hypothetical protein. (Os03t0833500-01)
Os09g0418250	2	0	4	23	26	10	3.66497	2.69089e-09	1.28614e-07	Up	Hypothetical conserved gene. (Os09t0418250-01)
Os01g0884600	0	0	2	7	7	7	3.62314	0.000887145	0.00956992	Up	Hypothetical protein. (Os01t0884600-00)
Os08g0464000	564	783	880	6739	5049	7612	3.60187	4.66902e-67	5.27472e-64	Up	Activator of Hsp90 ATPase homologue 1-like family protein. (Os08t0464000-01);Activator of Hsp90 ATPase homologue 1-like family protein. (Os08t0464000-02)
Os01g0295600	0	5	0	25	17	4	3.5905	0.00416403	0.0324023	Up	Hypothetical conserved gene. (Os01t0295600-01)
Os11g0696900	7	0	5	29	17	64	3.58452	5.45721e-05	0.00094321	Up	Laccase (EC 1.10.3.2). (Os11t0696900-01)
Os03g0821000	2	2	0	1	18	20	3.57162	0.000293071	0.00384992	Up	Hypothetical protein. (Os03t0821000-00)
Os08g0487400	1	0	5	20	21	14	3.57121	5.07347e-11	3.24343e-09	Up	Conserved hypothetical protein. (Os08t0487400-00)
Os04g0508400	2	0	8	16	40	33	3.56384	2.4306e-07	7.73499e-06	Up	No apical meristem (NAM) protein domain containing protein. (Os04t0508400-00)
Os11g0655200	8	0	0	26	26	23	3.55735	5.70823e-07	1.67105e-05	Up	NB-ARC domain containing protein. (Os11t0655200-01)
Os01g0170051	5	0	17	63	65	56	3.52627	3.92917e-05	0.000708957	Up	Hypothetical protein. (Os01t0170051-00)
Os08g0500700	10861	11851	14871	100172	93752	117406	3.51635	1.28133e-65	1.22485e-62	Up	Similar to Heat shock protein 82. (Os08t0500700-01)
Os01g0609700	0	8	0	26	17	24	3.4952	0.000134445	0.00199658	Up	Conserved hypothetical protein. (Os01t0609700-01)
Os09g0553250	10	4	3	45	54	48	3.49487	7.37788e-08	2.63842e-06	Up	Hypothetical gene. (Os09t0553250-00)
Os04g0559750	1	1	3	7	15	22	3.49304	8.47664e-08	3.00969e-06	Up	Hypothetical protein. (Os04t0559750-00)
Os03g0233251	2	0	0	5	13	2	3.49229	0.000188018	0.00264759	Up	Hypothetical protein. (Os03t0233251-00)
Os03g0792850	1	6	0	22	25	13	3.48694	0.000167253	0.00238902	Up	Conserved hypothetical protein. (Os03t0792850-00)
Os09g0482000	29	86	41	347	477	435	3.47885	9.86045e-30	3.18275e-27	Up	UBX domain containing protein. (Os09t0482000-01)
Os03g0683816	2	5	0	18	28	14	3.46778	1.84301e-06	4.79647e-05	Up	Hypothetical protein. (Os03t0683816-00)
Os07g0113600	0	7	0	14	25	20	3.466	1.91236e-06	4.94822e-05	Up	Hypothetical conserved gene. (Os07t0113600-00)
Os01g0719200	5	0	1	16	24	12	3.45655	2.91381e-08	1.12804e-06	Up	Conserved hypothetical protein. (Os01t0719200-01)
Os07g0532866	0	1	0	0	4	7	3.45568	0.00175672	0.016551	Up	Hypothetical protein. (Os07t0532866-00)
Os01g0665250	0	0	8	17	26	21	3.43833	0.000171418	0.00243871	Up	Hypothetical protein. (Os01t0665250-00)
Os01g0197150	4	0	1	18	11	14	3.41933	0.000367825	0.00462301	Up	Hypothetical protein. (Os01t0197150-00)
Os10g0580750	5	30	13	89	158	123	3.40936	2.31486e-14	2.34831e-12	Up	Hypothetical gene. (Os10t0580750-00)
Os04g0118450	4	0	2	9	21	20	3.38031	0.000324837	0.00418533	Up	Hypothetical protein. (Os04t0118450-00)
Os01g0800250	5	10	4	35	59	51	3.35422	9.43707e-05	0.0014903	Up	Hypothetical gene. (Os01t0800250-00)
Os04g0596900	0	4	0	16	8	8	3.35195	3.56979e-05	0.00065334	Up	Phosphoribulokinase/uridine kinase family protein. (Os04t0596900-00)
Os01g0780701	5	0	2	24	18	13	3.33062	4.97631e-06	0.000114945	Up	Hypothetical gene. (Os01t0780701-00)
Os03g0161900	293	367	379	2619	1905	3007	3.32849	8.84268e-58	7.57848e-55	Up	Similar to Isoform 2 of Heat stress transcription factor A-2d. (Os03t0161900-01);Heat stress transcriptioon factor, High-temperature stress tolerance (Os03t0161900-02)
Os03g0278250	2	20	10	81	68	78	3.30124	1.11698e-12	9.2231e-11	Up	Hypothetical protein. (Os03t0278250-00)
Os03g0392250	0	2	10	27	30	28	3.29675	0.000187237	0.0026425	Up	Hypothetical gene. (Os03t0392250-01)
Os11g0109616	3	0	1	11	14	7	3.28611	0.00088821	0.00957726	Up	Hypothetical protein. (Os11t0109616-00)
Os03g0277300	163	474	460	2422	2175	2885	3.27226	9.42609e-16	1.15407e-13	Up	Heat shock protein 70. (Os03t0277300-01)
Os03g0787300	4642	6392	6571	40027	35222	45748	3.25348	1.12611e-57	9.32941e-55	Up	Similar to DnaJ homolog. (Os03t0787300-01)
Os09g0483500	13	7	0	118	20	7	3.2425	0.00579767	0.0420348	Up	EF-Hand type domain containing protein. (Os09t0483500-01)
Os08g0480050	20	88	29	282	339	309	3.23559	7.90386e-26	2.06782e-23	Up	Hypothetical protein. (Os08t0480050-00)
Os09g0309600	3	0	0	9	11	4	3.23312	0.00172815	0.01635	Up	Conserved hypothetical protein. (Os09t0309600-01)
Os01g0566500	19	5	8	100	121	10	3.21937	0.000122622	0.0018426	Up	Similar to Dioxygenase RAMOSUS1. (Os01t0566500-01)
Os01g0757500	309	352	387	2276	2011	2731	3.20747	2.77912e-102	7.67469e-99	Up	CS domain domain containing protein. (Os01t0757500-01);Similar to Calcyclin-binding protein. (Os01t0757500-02)
Os06g0142100	3	0	3	7	12	24	3.19601	0.000679614	0.00772882	Up	Cyclin-like F-box domain containing protein. (Os06t0142100-00)
Os01g0857650	4	0	3	15	21	14	3.19583	1.27488e-05	0.000264931	Up	Hypothetical protein. (Os01t0857650-00)
Os02g0814000	933	1203	950	6795	5840	7843	3.19047	1.16236e-28	3.61117e-26	Up	Protein of unknown function DUF862, eukaryotic domain containing protein. (Os02t0814000-01)
Os04g0128550	2	0	5	18	11	19	3.18378	0.000576994	0.00673585	Up	Hypothetical protein. (Os04t0128550-00)
Os04g0467300	0	6	0	17	17	7	3.16598	0.000770486	0.00856042	Up	Similar to OSIGBa0115M15.10 protein. (Os04t0467300-00)
Os06g0678650	4	0	1	12	17	7	3.16486	4.88919e-05	0.00085877	Up	WD40 repeat-like domain containing protein. (Os06t0678650-01)
Os02g0181900	475	541	559	2935	2908	4302	3.14804	3.07509e-53	2.18367e-50	Up	Similar to ClpB. (Os02t0181900-01)
Os09g0422550	5	10	5	55	30	45	3.14714	1.95486e-10	1.11949e-08	Up	Hypothetical protein. (Os09t0422550-00)
Os03g0133825	0	7	0	11	21	15	3.14567	0.000666547	0.00762022	Up	Hypothetical gene. (Os03t0133825-00)
Os07g0197500	14	26	16	139	107	109	3.12302	9.81539e-21	1.84812e-18	Up	Disease resistance protein domain containing protein. (Os07t0197500-00)
Os05g0468750	16	46	51	211	228	269	3.12279	1.16609e-39	5.68272e-37	Up	Hypothetical gene. (Os05t0468750-00)
Os12g0516800	3	0	0	2	4	16	3.12012	0.00257176	0.0222501	Up	Hypothetical conserved gene. (Os12t0516800-00)
Os05g0414400	4	0	1	13	11	10	3.10693	3.71803e-06	8.87684e-05	Up	Domain of unknown function DUF659 domain containing protein. (Os05t0414400-01);Domain of unknown function DUF659 domain containing protein. (Os05t0414400-02)
Os12g0221400	2	2	1	10	22	2	3.09385	7.71192e-05	0.00125604	Up	Similar to cDNA clone:001-112-B09, full insert sequence. (Os12t0221400-01)
Os04g0568700	30	24	17	172	159	119	3.09096	8.28465e-13	7.0516e-11	Up	Similar to Heat stress transcription factor Spl7 (Heat shock transcription factor) (Heat shock factor RHSF10). (Os04t0568700-00)
Os05g0128350	9	0	15	44	51	56	3.08649	8.39102e-07	2.3672e-05	Up	Hypothetical protein. (Os05t0128350-00)
Os01g0742250	2	2	0	14	5	8	3.08319	0.00189376	0.0176415	Up	Hypothetical protein. (Os01t0742250-00)
Os01g0681150	5	1	5	34	18	18	3.07555	0.000518254	0.00614829	Up	Hypothetical protein. (Os01t0681150-00)
Os04g0641350	0	8	0	15	29	7	3.07412	0.000752308	0.00837718	Up	Hypothetical protein. (Os04t0641350-00)
Os12g0589000	5	0	0	16	7	11	3.0655	0.0014489	0.0141887	Up	Similar to Helix-loop-helix DNA-binding domain containing protein. (Os12t0589000-00)
Os09g0415750	2	4	5	19	33	17	3.06252	7.55381e-06	0.000166144	Up	Hypothetical protein. (Os09t0415750-00)
Os06g0652100	0	0	6	9	22	6	3.0217	0.00133269	0.013297	Up	Uncharacterized conserved protein UCP015417, vWA domain containing protein. (Os06t0652100-00)
Os03g0109450	4	3	0	23	15	6	3.01785	4.14579e-05	0.00074236	Up	Hypothetical protein. (Os03t0109450-00)
Os04g0649000	8	15	12	75	76	56	3.01331	6.32706e-17	8.78508e-15	Up	Conserved hypothetical protein. (Os04t0649000-01)
Os07g0152101	2	0	7	28	12	13	2.99827	0.000897432	0.00965157	Up	Hypothetical gene. (Os07t0152101-01)
Os04g0669300	19	51	10	102	191	162	2.9514	4.38549e-07	1.32761e-05	Up	EF hand domain containing protein. (Os04t0669300-01)
Os05g0324000	5	0	11	38	23	30	2.94866	1.12535e-08	4.73257e-07	Up	Conserved hypothetical protein. (Os05t0324000-01);Hypothetical conserved gene. (Os05t0324000-02)
Os12g0589400	6	0	2	7	16	26	2.94711	0.00121277	0.0123382	Up	Domain of unknown function DUF1618 domain containing protein. (Os12t0589400-01)
Os02g0190100	8	4	9	40	58	23	2.94404	2.23081e-09	1.07451e-07	Up	Hypothetical conserved gene. (Os02t0190100-00)
Os03g0788650	0	4	4	10	20	16	2.92744	1.13233e-06	3.09604e-05	Up	Hypothetical protein. (Os03t0788650-00)
Os11g0158350	0	0	3	4	4	10	2.91547	0.00523955	0.0389309	Up	Hypothetical protein. (Os11t0158350-00)
Os03g0566700	3	0	5	6	16	24	2.90954	0.00141593	0.0139373	Up	Similar to NB-ARC domain containing protein, expressed. (Os03t0566700-01)
Os08g0119100	0	7	0	19	7	13	2.90825	0.0016777	0.0159945	Up	Protein of unknown function DUF1517 domain containing protein. (Os08t0119100-00)
Os06g0231050	6	0	4	21	18	17	2.8692	3.71863e-05	0.0006761	Up	Uncharacterised protein family UPF0497, trans-membrane plant subgroup domain containing protein. (Os06t0231050-00)
Os04g0540401	10	19	28	90	105	105	2.8619	1.15507e-17	1.68871e-15	Up	Hypothetical protein. (Os04t0540401-00)
Os05g0515900	7	0	3	18	21	17	2.85196	4.1428e-05	0.000742358	Up	Similar to heat- and acid-stable phosphoprotein. (Os05t0515900-01)
Os02g0797300	1	0	6	14	12	12	2.85095	0.000120244	0.00181234	Up	Similar to Plasma membrane H+-ATPase. (Os02t0797300-01)
Os03g0276500	14396	14820	17838	80295	77818	87652	2.84464	4.32898e-46	2.56172e-43	Up	Similar to Heat shock protein 70. (Os03t0276500-01)
Os01g0847000	5	6	13	41	38	47	2.84142	4.2523e-13	3.73451e-11	Up	Hypothetical protein. (Os01t0847000-00)
Os06g0133500	519	1211	692	3552	3354	5222	2.80423	1.87662e-12	1.49973e-10	Up	Conserved hypothetical protein. (Os06t0133500-00)
Os07g0193200	2	0	1	9	2	6	2.80348	0.000515327	0.00612234	Up	Ankyrin repeat containing protein. (Os07t0193200-00)
Os02g0161800	6	32	5	64	89	65	2.79736	4.7925e-10	2.56709e-08	Up	Similar to Peroxidase precursor (EC 1.11.1.7). (Os02t0161800-01)
Os09g0560150	2	1	3	12	9	11	2.7953	2.05535e-05	0.00040255	Up
Os03g0125650	8	0	10	33	38	23	2.7929	0.00103941	0.0108453	Up	Hypothetical gene. (Os03t0125650-01)
Os01g0647150	9	5	7	55	36	17	2.78553	1.10383e-05	0.000234199	Up	Hypothetical protein. (Os01t0647150-00)
Os03g0217900	80	83	156	381	609	596	2.77999	6.00657e-12	4.4831e-10	Up	Hypothetical protein. (Os03t0217900-01)
Os07g0582700	3	0	2	4	6	17	2.7791	0.000477023	0.00577121	Up	Conserved hypothetical protein. (Os07t0582700-01)
Os01g0783400	3	2	7	23	25	13	2.76965	4.455e-05	0.000792021	Up	Similar to DNA cross-link repair protein-related. (Os01t0783400-01)
Os04g0369100	15	3	23	51	131	28	2.76822	0.000717541	0.00807323	Up	Similar to H0607F01.9 protein. (Os04t0369100-00)
Os03g0748500	0	2	12	12	37	20	2.76513	0.00140596	0.01385	Up	Similar to flavoprotein wrbA. (Os03t0748500-01)
Os11g0173550	1	11	5	32	27	25	2.75647	8.03376e-08	2.86884e-06	Up	Hypothetical conserved gene. (Os11t0173550-01)
Os02g0184300	4	1	6	24	26	6	2.75311	6.2538e-05	0.00105449	Up	Hypothetical protein. (Os02t0184300-00)
Os05g0552900	3	13	2	26	29	32	2.71064	9.93035e-08	3.45187e-06	Up	MAP65/ASE1 family protein. (Os05t0552900-01)
Os05g0531700	0	6	10	22	25	29	2.70481	2.09899e-07	6.76631e-06	Up	Glycoside hydrolase, subgroup, catalytic domain domain containing protein. (Os05t0531700-01)
Os06g0296100	4	27	22	68	101	80	2.70118	1.62782e-15	1.93578e-13	Up	Conserved hypothetical protein. (Os06t0296100-00)
Os12g0552300	68	60	25	241	274	228	2.69099	2.32292e-06	5.90327e-05	Up	Hypothetical conserved gene. (Os12t0552300-00)
Os01g0236900	4	0	5	14	13	17	2.69045	5.72955e-06	0.000130405	Up	Hypothetical protein. (Os01t0236900-00)
Os06g0474800	13	5	16	54	34	72	2.67966	9.97049e-06	0.000213626	Up	Similar to 3Fe-4S ferredoxin. (Os06t0474800-01);Similar to 3Fe-4S ferredoxin. (Os06t0474800-02)
Os02g0722450	4	5	0	13	19	12	2.67529	6.51033e-06	0.000146831	Up	Hypothetical protein. (Os02t0722450-00)
Os03g0267100	18	11	15	70	76	57	2.63483	3.87777e-09	1.77819e-07	Up	Hypothetical protein. (Os03t0267100-01)
Os04g0491500	23	11	38	94	123	107	2.61947	7.63834e-16	9.44494e-14	Up	Similar to OSIGBa0130B08.10 protein. (Os04t0491500-01);TGF-beta receptor, type I/II extracellular region family protein. (Os04t0491500-02)
Os04g0481050	3	0	14	23	30	23	2.61344	5.58957e-05	0.000959705	Up	Hypothetical gene. (Os04t0481050-01)
Os02g0773200	15	17	41	106	61	150	2.61137	6.90822e-06	0.000154961	Up	UspA domain containing protein. (Os02t0773200-01)
Os05g0426033	19	6	23	71	96	50	2.61	3.86861e-14	3.8307e-12	Up	Hypothetical conserved gene. (Os05t0426033-01)
Os04g0464600	6	3	6	25	13	30	2.60847	7.59298e-05	0.00124237	Up	Zinc finger, C2H2-type domain containing protein. (Os04t0464600-01)
Os02g0160800	5	3	4	11	35	10	2.60179	0.000131077	0.00195546	Up	Hypothetical protein. (Os02t0160800-01)
Os01g0711200	4	4	2	14	19	13	2.59288	0.000215707	0.00297032	Up	Tyrosine protein kinase domain containing protein. (Os01t0711200-01)
Os01g0622033	10	0	20	36	65	33	2.59169	0.00167735	0.0159945	Up	Hypothetical gene. (Os01t0622033-01)
Os01g0146200	5	0	3	15	11	11	2.58633	0.000389672	0.00485946	Up	Protein of unknown function DUF3681 domain containing protein. (Os01t0146200-01)
Os07g0131375	3	0	0	1	6	8	2.58535	0.00445468	0.0342563	Up	Protein kinase, catalytic domain domain containing protein. (Os07t0131375-00)
Os06g0717700	10	23	18	81	89	52	2.58286	4.6641e-09	2.09623e-07	Up	Conserved hypothetical protein. (Os06t0717700-01)
Os09g0560850	4	2	4	19	16	10	2.57324	0.000242956	0.00328532	Up	Similar to T8K14.10. (Os09t0560850-00)
Os08g0543050	2	10	4	26	23	21	2.5719	9.11756e-07	2.54616e-05	Up	Similar to NBS2-RDG2A. (Os08t0543050-00)
Os07g0187350	13	4	0	18	32	30	2.56593	0.00257948	0.0222993	Up	Hypothetical protein. (Os07t0187350-00)
Os02g0625100	9	19	10	55	65	45	2.56573	1.85541e-08	7.48142e-07	Up	Hypothetical conserved gene. (Os02t0625100-00)
Os06g0151800	6	4	2	19	28	7	2.56133	4.25835e-06	9.97521e-05	Up	Hypothetical protein. (Os06t0151800-01)
Os03g0796000	323	460	561	1662	1598	2430	2.56086	7.88714e-20	1.38047e-17	Up	Hypothetical conserved gene. (Os03t0796000-01);Similar to Ripening-associated protein (Fragment). (Os03t0796000-02)
Os05g0173800	0	1	2	7	4	3	2.54592	0.00544678	0.0401466	Up	TPP-binding enzymes, conserved site domain containing protein. (Os05t0173800-01)
Os03g0598150	1	7	0	5	9	21	2.53979	0.00541064	0.0399422	Up	Hypothetical protein. (Os03t0598150-00)
Os04g0609000	13	8	3	23	54	31	2.5363	0.00229619	0.0203602	Up	Hypothetical protein. (Os04t0609000-00)
Os01g0149200	3	2	3	16	7	12	2.53436	4.26915e-05	0.000760067	Up	Hypothetical gene. (Os01t0149200-01)
Os08g0560700	2	6	0	10	16	9	2.51937	4.74919e-05	0.000837732	Up	Similar to Polcalcin Phl p 7 (Calcium-binding pollen allergen Phl p 7) (P7). (Os08t0560700-01)
Os02g0198333	10	5	4	29	31	22	2.51694	6.89941e-07	1.9824e-05	Up	Hypothetical gene. (Os02t0198333-00)
Os12g0230600	149	205	198	711	769	810	2.51587	3.14677e-34	1.28213e-31	Up	Protein of unknown function DUF1685 family protein. (Os12t0230600-01)
Os06g0298100	4	3	0	13	5	13	2.51388	0.00678451	0.0475838	Up	Conserved hypothetical protein. (Os06t0298100-01)
Os06g0103100	12	0	6	17	33	30	2.51007	0.00304808	0.0253481	Up	Hypothetical protein. (Os06t0103100-01)
Os04g0278100	1	0	10	14	18	14	2.50769	0.000291914	0.00384616	Up	Hypothetical protein. (Os04t0278100-00)
Os09g0570850	2	14	0	23	12	31	2.50309	0.00341023	0.0276805	Up	Similar to Histone H2B. (Os09t0570850-00)
Os08g0453766	9	12	21	46	55	71	2.50098	2.72941e-05	0.000517837	Up	Hypothetical gene. (Os08t0453766-01)
Os03g0344232	2	10	2	10	29	20	2.49827	0.00380235	0.0302315	Up	Conserved hypothetical protein. (Os03t0344232-00)
Os02g0118800	0	6	1	8	12	10	2.497	0.000107355	0.00165112	Up	Similar to NBS-LRR disease resistance protein homologue (Fragment). (Os02t0118800-00)
Os10g0181800	11	30	6	80	60	48	2.45703	3.35193e-05	0.000618936	Up	Hypothetical protein. (Os10t0181800-00)
Os02g0566450	6	2	2	14	11	17	2.4424	0.00611988	0.0438078	Up	Hypothetical protein. (Os02t0566450-00)
Os04g0686500	9	6	8	22	32	39	2.44057	6.69247e-07	1.93412e-05	Up	Similar to H0723C07.12 protein. (Os04t0686500-01)
Os01g0199950	1	0	7	13	11	8	2.42521	0.000976695	0.0103023	Up	Hypothetical gene. (Os01t0199950-00)
Os06g0567950	8	0	2	11	14	17	2.40744	0.00685606	0.0480085	Up	Hypothetical protein. (Os06t0567950-00)
Os05g0151150	0	16	0	19	14	28	2.4051	0.00489671	0.0368573	Up	Hypothetical gene. (Os05t0151150-00)
Os03g0796950	6	7	0	23	19	10	2.38811	0.00594242	0.0428717	Up	Hypothetical protein. (Os03t0796950-00)
Os11g0546150	4	20	2	14	44	42	2.38194	0.000122473	0.00184146	Up	Hypothetical protein. (Os11t0546150-00)
Os01g0187000	15	4	20	49	36	64	2.38084	1.66093e-07	5.51145e-06	Up	Conserved hypothetical protein. (Os01t0187000-01)
Os08g0168000	9	8	3	14	67	0	2.37029	0.0048216	0.0364545	Up	Similar to Sesquiterpene synthase. (Os08t0168000-01)
Os03g0821700	6	8	21	45	40	45	2.3646	3.01336e-07	9.40881e-06	Up	Pentatricopeptide repeat domain containing protein. (Os03t0821700-01)
Os01g0772100	1	7	0	7	17	7	2.34599	0.00145936	0.0142743	Up	Lateral organ boundaries, LOB domain containing protein. (Os01t0772100-01)
Os04g0521600	2	0	12	11	22	19	2.33887	0.00047718	0.00577121	Up	Similar to OSIGBa0131L05.8 protein. (Os04t0521600-01)
Os01g0147800	51	49	69	187	233	202	2.33325	6.38659e-25	1.58732e-22	Up	Domain of unknown function DUF547 domain containing protein. (Os01t0147800-01)
Os12g0615200	4	13	6	36	40	9	2.33206	0.000202165	0.00281649	Up	Hypothetical protein. (Os12t0615200-01)
Os09g0538450	2	7	15	25	37	25	2.32925	0.000196196	0.00274564	Up	Conserved hypothetical protein. (Os09t0538450-01)
Os01g0666950	10	0	3	15	22	13	2.32351	2.74193e-05	0.000519816	Up	Hypothetical conserved gene. (Os01t0666950-00)
Os07g0546150	16	22	32	78	69	105	2.31634	1.59277e-12	1.28112e-10	Up	Hypothetical protein. (Os07t0546150-00)
Os05g0157000	0	7	8	21	25	8	2.30853	0.000498972	0.00597752	Up	Hypothetical protein. (Os05t0157000-01)
Os03g0788700	19	31	12	69	93	64	2.30336	9.90019e-08	3.44621e-06	Up	FAS1 domain domain containing protein. (Os03t0788700-01)
Os09g0247600	2	5	5	15	21	8	2.29667	5.16965e-05	0.00090298	Up	Lipase, GDSL domain containing protein. (Os09t0247600-01)
Os02g0227900	3	6	1	15	14	8	2.29588	0.000110916	0.00169643	Up	Leucine-rich repeat domain containing protein. (Os02t0227900-00)
Os06g0602950	2	0	20	32	22	22	2.29245	0.00605738	0.043499	Up	Hypothetical gene. (Os06t0602950-00)
Os03g0316200	343	671	590	1355	2353	1954	2.28819	1.99618e-16	2.68179e-14	Up	Similar to Galactinol synthase (Fragment). (Os03t0316200-01)
Os03g0276700	87	82	71	269	339	257	2.28605	4.73583e-15	5.30199e-13	Up	Conserved hypothetical protein. (Os03t0276700-01)
Os07g0561300	68	158	77	291	371	408	2.28544	2.46772e-15	2.86601e-13	Up	Cyclin-like F-box domain containing protein. (Os07t0561300-01)
Os03g0271400	239	304	291	1216	780	934	2.28249	8.94648e-54	6.53988e-51	Up	Armadillo-like helical domain containing protein. (Os03t0271400-01)
Os03g0274950	3	0	9	15	16	12	2.27395	0.000931179	0.00994993	Up	Hypothetical protein. (Os03t0274950-00)
Os01g0774500	6	3	5	16	19	15	2.25435	1.96728e-06	5.06157e-05	Up	Similar to H1flk (Fragment). (Os01t0774500-01)
Os10g0521550	4	6	9	12	35	20	2.24679	1.18967e-05	0.000250365	Up	Hypothetical protein. (Os10t0521550-00)
Os03g0822400	69	103	69	216	185	424	2.23931	2.21902e-08	8.82423e-07	Up	Conserved hypothetical protein. (Os03t0822400-01)
Os05g0163500	24	23	12	66	60	79	2.23408	3.25153e-11	2.1436e-09	Up	Similar to H0525E10.2 protein. (Os05t0163500-00)
Os08g0520700	271	332	299	881	1074	1129	2.22795	6.3849e-52	4.28893e-49	Up	Hypothetical protein. (Os08t0520700-01);Hypothetical protein. (Os08t0520700-02);Non-protein coding transcript. (Os08t0520700-03)
Os02g0787200	10	4	13	35	27	31	2.22672	1.74716e-08	7.11867e-07	Up	Serine/threonine protein kinase-related domain containing protein. (Os02t0787200-01)
Os02g0703800	0	9	4	8	12	24	2.21444	0.00112227	0.0116172	Up	Conserved hypothetical protein. (Os02t0703800-01)
Os02g0638650	83	205	184	463	421	661	2.20385	2.24003e-08	8.87936e-07	Up	Pathogenesis-related transcriptional factor and ERF domain containing protein. (Os02t0638650-01)
Os10g0513400	7	7	17	64	19	19	2.20367	0.000304005	0.00396211	Up	Cytochrome P450 family protein. (Os10t0513400-00)
Os02g0138900	3	5	3	7	18	13	2.19562	0.000168569	0.00240369	Up	Similar to ATCAX5; calcium:cation antiporter/ cation:cation antiporter. (Os02t0138900-01)
Os03g0687100	3	9	6	25	19	16	2.19137	0.00070834	0.00798812	Up	Hypothetical protein. (Os03t0687100-00)
Os05g0388151	3	2	7	5	21	15	2.18545	0.00150598	0.0146496	Up	Hypothetical protein. (Os05t0388151-00)
Os02g0187700	194	247	278	605	1001	770	2.17958	5.64964e-27	1.61398e-24	Up	Similar to Myb-related protein B (B-Myb) (Myb-related protein 1) (XMYB1). (Os02t0187700-00)
Os05g0367000	38	36	91	123	117	290	2.17078	0.000105216	0.00162223	Up	Similar to PHD finger-like domain protein 5A (Splicing factor 3B associated 14 kDa protein) (SF3b14b). (Os05t0367000-01)
Os07g0582850	4	6	0	9	14	11	2.16299	0.000309652	0.00401674	Up	General substrate transporter family protein. (Os07t0582850-00)
Os02g0644100	1945	2450	2532	7637	6525	8244	2.16178	1.37205e-28	4.20998e-26	Up	Similar to Heat shock protein STI (Stress inducible protein) (GmSTI). (Os02t0644100-01);Similar to heat shock protein STI. (Os02t0644100-02)
Os08g0486233	1	4	4	8	8	14	2.15889	0.000484567	0.00584632	Up	Similar to EIL transcription factor. (Os08t0486233-00)
Os02g0751300	3	3	7	10	15	18	2.15792	0.00151562	0.0147203	Up	Protein of unknown function DUF581 family protein. (Os02t0751300-01)
Os01g0202800	17	32	30	110	56	85	2.15002	3.7836e-07	1.1581e-05	Up	Similar to NOD26-like membrane integral protein ZmNIP1-1. (Os01t0202800-00)
Os02g0622500	238	558	400	1194	1100	1474	2.13923	6.96308e-27	1.9666e-24	Up	Conserved hypothetical protein. (Os02t0622500-01)
Os01g0170000	163	243	350	635	720	1023	2.1363	2.28758e-14	2.33974e-12	Up	Raffinose synthase family protein. (Os01t0170000-01)
Os08g0395400	16	9	7	22	39	44	2.11398	0.000489211	0.00589663	Up	Conserved hypothetical protein. (Os08t0395400-01)
Os03g0281466	10	16	33	30	91	64	2.11355	0.000269396	0.00359397	Up	Similar to Protein kinase (Pto kinase) (Serine/threonine protein kinase Pto). (Os03t0281466-01)
Os07g0564500	3	27	14	31	66	40	2.11175	0.000353363	0.00448147	Up	Pyridine nucleotide-disulphide oxidoreductase, NAD-binding region domain containing protein. (Os07t0564500-01)
Os03g0296200	3	1	4	12	6	8	2.10962	0.00471157	0.0358218	Up	Conserved hypothetical protein. (Os03t0296200-00)
Os01g0180800	4500	5852	6455	17628	15605	18816	2.10239	2.30709e-27	6.66749e-25	Up	Heat shock protein Hsp70 family protein. (Os01t0180800-01);Similar to heat shock 70 kDa protein 4. (Os01t0180800-02);Similar to heat shock 70 kDa protein 4. (Os01t0180800-03)
Os09g0552900	5	0	4	7	2	20	2.09068	0.0041541	0.0323453	Up	Similar to NAC domain protein, IPR003441. (Os09t0552900-00)
Os01g0614750	9	7	3	27	10	23	2.08181	0.0012321	0.0124824	Up	Hypothetical protein. (Os01t0614750-00)
Os09g0402001	7	10	17	45	29	29	2.07383	0.000602608	0.00699543	Up	Hypothetical conserved gene. (Os09t0402001-01)
Os03g0141200	1303	3249	2924	7136	6087	8966	2.06635	2.52524e-26	6.89697e-24	Up	Similar to Beta-amylase PCT-BMYI (EC 3.2.1.2). (Os03t0141200-01)
Os02g0797100	3	3	9	11	14	21	2.06349	0.00198754	0.0183296	Up	Similar to Dehydration responsive element binding protein 2B (DREB2B protein). (Os02t0797100-00)
Os01g0702450	2	7	3	11	16	10	2.0464	5.93088e-05	0.00100894	Up	Similar to Chaperone protein dnaJ 10. (Os01t0702450-00)
Os02g0133200	5	3	10	31	14	9	2.04104	0.00168834	0.0160712	Up	Similar to Phosphatidylinositol transfer-like protein IV. (Os02t0133200-01)
Os11g0172133	6	13	10	31	29	27	2.04012	2.047e-05	0.00040123	Up	Hypothetical conserved gene. (Os11t0172133-00)
Os01g0831250	13	34	24	71	78	61	2.03377	1.91327e-06	4.94822e-05	Up	Hypothetical gene. (Os01t0831250-00)
Os02g0803600	7	5	11	26	21	22	2.03024	4.68128e-05	0.000826927	Up	Longin domain containing protein. (Os02t0803600-01)
Os02g0581200	5	7	5	24	18	9	2.01997	0.00203481	0.0186548	Up	Similar to OSIGBa0115M15.3 protein. (Os02t0581200-01)
Os04g0194433	11	8	2	25	23	16	2.01792	6.97211e-05	0.00115714	Up	Hypothetical gene. (Os04t0194433-01)
Os01g0280500	4	8	3	13	21	11	2.00377	0.0026763	0.0229096	Up	Similar to Eukaryotic translation initiation factor 6 (eIF-6) (B4 integrin interactor) (CAB) (p27(BBP)) (B(2)GCN homolog). (Os01t0280500-01)
Os03g0154300	8	6	2	17	9	22	1.99681	0.00252371	0.0219393	Up	Conserved hypothetical protein. (Os03t0154300-01)
Os08g0192800	476	744	603	1475	1825	1959	1.99168	3.61436e-24	8.39544e-22	Up	Bromodomain containing protein. (Os08t0192800-01)
Os02g0769700	10	5	3	17	10	27	1.99122	0.00218261	0.0196332	Up	Protein kinase, core domain containing protein. (Os02t0769700-01)
Os07g0218200	27	61	25	67	166	97	1.98812	1.44916e-06	3.877e-05	Up	Similar to terpene synthase 7. (Os07t0218200-00)
Os04g0488400	12	6	4	17	29	20	1.973	0.00181963	0.0170597	Up	Similar to FLOWERING LOCUS T protein. (Os04t0488400-01)
Os06g0506600	1558	2240	1965	5330	5120	5902	1.9711	1.69148e-87	3.23384e-84	Up	Similar to Ubiquitin carrier protein. (Os06t0506600-01)
Os03g0124100	7	0	3	7	5	18	1.9691	0.00607438	0.0435803	Up	Protein of unknown function DUF604 domain containing protein. (Os03t0124100-01)
Os03g0743800	19	13	5	28	31	50	1.96253	0.00105992	0.0110454	Up	Similar to predicted protein. (Os03t0743800-00)
Os06g0494250	23	49	29	77	100	107	1.95332	2.51806e-06	6.3537e-05	Up	Hypothetical protein. (Os06t0494250-00)
Os03g0263700	406	599	379	1189	1043	1655	1.95097	5.5398e-23	1.16683e-20	Up	Similar to glycine-rich protein. (Os03t0263700-01)
Os09g0512900	627	763	644	1973	1567	2174	1.95095	2.31538e-23	4.96091e-21	Up	Similar to arabinogalactan protein. (Os09t0512900-01);Similar to arabinogalactan protein. (Os09t0512900-02);Similar to arabinogalactan protein. (Os09t0512900-03)
Os07g0555400	3	6	5	16	12	12	1.94859	6.93802e-05	0.00115266	Up	Conserved hypothetical protein. (Os07t0555400-01)
Os04g0527900	6	5	4	25	13	5	1.94488	0.00364989	0.0291874	Up	Similar to Tonoplast membrane integral protein ZmTIP3-2. (Os04t0527900-01)
Os08g0162200	19	18	18	46	39	68	1.92568	2.24915e-08	8.90132e-07	Up	Pentatricopeptide repeat domain containing protein. (Os08t0162200-01)
Os02g0654000	25	52	34	116	124	64	1.91655	3.2927e-06	7.99968e-05	Up	Similar to Methylglutaconyl-CoA hydratase. (Os02t0654000-01)
Os01g0608900	4	0	8	7	18	9	1.91283	0.00592972	0.0428173	Up	Hypothetical gene. (Os01t0608900-01)
Os01g0967200	1	19	3	20	31	12	1.91185	0.00245051	0.0214227	Up	Similar to Rac GTPase activating protein 1. (Os01t0967200-01)
Os02g0613100	17	31	6	43	55	51	1.89808	0.00112627	0.0116452	Up	Hypothetical conserved gene. (Os02t0613100-00)
Os11g0549615	16	10	12	15	53	38	1.89177	3.98914e-05	0.000718449	Up	Metallophosphoesterase domain containing protein. (Os11t0549615-01)
Os01g0882900	1	4	3	7	4	11	1.88011	0.0042487	0.0329066	Up	Hypothetical protein. (Os01t0882900-00)
Os02g0738200	28	32	65	132	124	75	1.87775	9.62612e-10	4.94084e-08	Up	Zinc finger, RING/FYVE/PHD-type domain containing protein. (Os02t0738200-01)
Os11g0145000	4	7	8	25	17	9	1.87465	0.000343201	0.00437881	Up	Similar to phosphatidylinositol-4-phosphate 5-kinase family protein. (Os11t0145000-01)
Os01g0718500	14	0	20	32	21	38	1.86503	0.00205821	0.0187945	Up	Protein of unknown function DUF1070 domain containing protein. (Os01t0718500-01)
Os02g0125400	106	241	218	414	491	566	1.86333	2.71178e-11	1.82158e-09	Up	Negative regulatory factor PREG domain containing protein. (Os02t0125400-01)
Os05g0516550	6	8	12	20	24	25	1.86219	0.00276303	0.0234697	Up	Hypothetical gene. (Os05t0516550-01)
Os02g0710300	9	12	4	16	32	20	1.85635	0.00293605	0.0246529	Up	ROOT HAIR DEFECTIVE-SIX LIKE (RSL) class I basic helix-loop-helix protein, bHLH transcription factor, Regulation of root hair development (Os02t0710300-01)
Os03g0751200	33	20	11	78	49	46	1.85316	1.76164e-05	0.000350831	Up	Hypothetical protein. (Os03t0751200-00)
Os09g0369400	938	2315	1730	3178	4186	5469	1.84783	1.43758e-21	2.81335e-19	Up	Similar to predicted protein. (Os09t0369400-01)
Os01g0945700	4	7	4	17	15	8	1.84609	0.000136342	0.00201705	Up	Similar to amino acid transporter. (Os01t0945700-00)
Os05g0364650	1	11	4	6	18	18	1.83904	0.00566245	0.0413196	Up	Similar to AKIN gamma. (Os05t0364650-00)
Os12g0468550	9	31	25	37	59	71	1.83019	5.14427e-08	1.89979e-06	Up	Hypothetical protein. (Os12t0468550-00)
Os11g0491600	3	6	2	15	5	9	1.82972	0.0023717	0.0209401	Up	Hypothetical conserved gene. (Os11t0491600-00)
Os06g0569300	8	1	8	19	15	11	1.82823	0.000674916	0.00768761	Up	Conserved hypothetical protein. (Os06t0569300-00)
Os05g0571200	23	44	17	64	106	50	1.82812	1.42445e-05	0.000291626	Up	Similar to WRKY transcription factor 19. (Os05t0571200-01)
Os04g0372700	439	907	620	1573	1607	1838	1.82765	2.25375e-11	1.52629e-09	Up	Similar to Quinone-oxidoreductase QR1 (Fragment). (Os04t0372700-01)
Os09g0444550	4	17	11	36	21	24	1.82398	0.00274228	0.0233253	Up	Hypothetical protein. (Os09t0444550-00)
Os03g0685500	1093	1266	1584	3432	2899	3655	1.8115	8.12963e-21	1.56631e-18	Up	CHCH domain containing protein. (Os03t0685500-01)
Os07g0693100	1	16	11	32	10	27	1.8072	0.00346637	0.0280173	Up	Similar to Pyruvate decarboxylase isozyme 3 (EC 4.1.1.1) (PDC). (Os07t0693100-01);Similar to cDNA clone:J023088I11, full insert sequence. (Os07t0693100-02)
Os07g0186000	6595	6780	8642	20018	17058	18771	1.8072	5.17327e-40	2.62401e-37	Up	H-type thioredoxin, Regulation of the apoplastic reactive oxygen species, Stress response (Os07t0186000-02)
Os09g0442400	82	94	56	170	196	231	1.80713	1.73535e-16	2.35685e-14	Up	t-snare domain containing protein. (Os09t0442400-01)
Os11g0672800	13	3	22	39	30	28	1.80506	0.00257191	0.0222501	Up	Hypothetical protein. (Os11t0672800-01)
Os07g0119100	4	2	10	8	13	20	1.79717	0.00102897	0.0107645	Up	Hypothetical conserved gene. (Os07t0119100-00)
Os05g0550200	11	15	22	44	39	38	1.79569	4.58208e-07	1.38208e-05	Up	Hypothetical protein. (Os05t0550200-01)
Os01g0971800	2	8	10	12	19	19	1.78555	0.00559063	0.0408675	Up	Similar to Two-component response regulator ARR11 (Receiver-like protein 3). (Os01t0971800-00)
Os08g0196900	7	9	8	10	19	32	1.78453	0.000365049	0.00459389	Up	Hypothetical conserved gene. (Os08t0196900-01)
Os01g0912900	11	45	25	90	76	33	1.78326	0.00171728	0.0162843	Up	Pentatricopeptide repeat domain containing protein. (Os01t0912900-01)
Os01g0819800	20	47	32	74	119	55	1.78322	1.73848e-05	0.000347613	Up	Pentatricopeptide repeat domain containing protein. (Os01t0819800-01)
Os02g0668000	99	102	116	191	270	336	1.78153	4.69577e-10	2.53164e-08	Up	Membrane protein, At2g17000, predicted domain containing protein. (Os02t0668000-01);Hypothetical protein. (Os02t0668000-02)
Os07g0620600	4	12	16	28	17	33	1.77546	0.00358435	0.0287558	Up	Conserved hypothetical protein. (Os07t0620600-01)
Os02g0740600	65	49	45	147	88	162	1.76203	1.22507e-05	0.000255649	Up	Conserved hypothetical protein. (Os02t0740600-01)
Os05g0455900	27	45	52	88	127	90	1.76181	1.01704e-08	4.31355e-07	Up	Pentatricopeptide repeat domain containing protein. (Os05t0455900-01)
Os01g0195300	23	61	16	63	68	113	1.75013	0.00189928	0.0176863	Up	Hypothetical conserved gene. (Os01t0195300-00)
Os06g0134900	966	1499	1370	2948	2521	3794	1.7478	1.53901e-19	2.65629e-17	Up	Conserved hypothetical protein. (Os06t0134900-01)
Os01g0510200	16	13	11	31	44	25	1.74594	0.000139014	0.00204441	Up	Conserved hypothetical protein. (Os01t0510200-01)
Os02g0148600	5	8	8	18	16	17	1.73105	0.00685292	0.0480085	Up	Similar to 4/1 protein. (Os02t0148600-01)
Os08g0526350	39	13	35	62	50	102	1.73071	0.0022277	0.0198742	Up	Hypothetical conserved gene. (Os08t0526350-00)
Os05g0435400	5	26	18	27	49	40	1.72054	0.00333334	0.0271884	Up	Conserved hypothetical protein. (Os05t0435400-01)
Os03g0386500	227	175	185	441	436	546	1.71778	2.7899e-17	4.0081e-15	Up	Similar to Trehalose-6-phosphate phosphatase. (Os03t0386500-01)
Os02g0603700	37	45	25	112	109	39	1.71692	0.0022073	0.0197695	Up	Hypothetical conserved gene. (Os02t0603700-00)
Os02g0684000	14	33	27	42	93	42	1.71234	5.86624e-05	0.000999996	Up	Tetratricopeptide-like helical domain containing protein. (Os02t0684000-00)
Os03g0709000	1129	957	1499	3016	2234	3238	1.70891	3.00168e-10	1.67273e-08	Up	Membrane-associated, eicosanoid and glutathione metabolism (MAPEG) domain containing protein. (Os03t0709000-01)
Os02g0791300	24	17	11	42	36	48	1.69583	0.00364708	0.0291743	Up	Hypothetical conserved gene. (Os02t0791300-01)
Os06g0682900	433	486	589	1005	902	1606	1.6883	7.29492e-18	1.09884e-15	Up	Heat stress associated protein, Long-term acquired thermotolerance (Os06t0682900-01)
Os03g0221600	49	70	27	106	113	127	1.68616	3.07611e-05	0.000572515	Up	Hypothetical protein. (Os03t0221600-01)
Os07g0662550	5	17	24	32	48	26	1.6854	0.00427482	0.0330779	Up	Hypothetical protein. (Os07t0662550-00)
Os06g0268500	33	16	22	33	76	63	1.67982	0.00331419	0.0270896	Up	Similar to OSIGBa0139J17.1 protein. (Os06t0268500-00)
Os03g0758700	24	23	31	31	92	62	1.6792	0.00316969	0.0261465	Up	WD40 repeat domain containing protein. (Os03t0758700-01)
Os07g0239200	31	35	23	61	58	89	1.67192	1.94215e-07	6.34299e-06	Up	Conserved hypothetical protein. (Os07t0239200-01)
Os04g0662600	13	18	21	31	31	58	1.67016	0.000165136	0.00236422	Up	Similar to Naringenin,2-oxoglutarate 3-dioxygenase. (Os04t0662600-00)
Os12g0292200	19	35	19	65	38	65	1.66761	4.84867e-07	1.45366e-05	Up	Hypothetical gene. (Os12t0292200-01)
Os03g0426900	1669	2487	2355	4634	3642	6575	1.66686	7.10044e-10	3.71999e-08	Up	Similar to Heat shock protein 101. (Os03t0426900-01);Similar to APG6/CLPB-P/CLPB3 (ALBINO AND PALE GREEN 6); ATP binding / ATPase. (Os03t0426900-02)
Os05g0467400	43	52	56	99	100	142	1.6365	5.96017e-08	2.17844e-06	Up	Domain of unknown function DUF1618 domain containing protein. (Os05t0467400-01)
Os01g0222300	8	17	7	22	31	20	1.6318	0.000631438	0.00728199	Up	Conserved hypothetical protein. (Os01t0222300-01)
Os12g0136300	27	38	17	54	56	76	1.62607	0.000118375	0.00178741	Up	Hypothetical protein. (Os12t0136300-01)
Os08g0331800	174	151	164	475	406	225	1.62225	2.91411e-05	0.000545797	Up	Conserved hypothetical protein. (Os08t0331800-01)
Os06g0140700	78	125	146	163	286	326	1.6211	3.29416e-05	0.000608722	Up	Similar to Homeodomain leucine zipper protein (Fragment). (Os06t0140700-01)
Os03g0822800	88	180	141	230	314	363	1.6188	7.2963e-15	7.98864e-13	Up	Similar to Chaperone protein dnaJ 1. (Os03t0822800-01);Similar to heat shock protein DnaJ, N-terminal. (Os03t0822800-02)
Os03g0281100	21	11	18	35	44	35	1.61727	0.000283087	0.00375244	Up	Ankyrin repeat containing protein. (Os03t0281100-00)
Os03g0100200	1680	3052	2945	4696	4513	7623	1.61691	2.13433e-09	1.03606e-07	Up	Transcriptional coactivator/pterin dehydratase family protein. (Os03t0100200-01)
Os11g0702400	20	7	23	29	69	17	1.61257	0.00589398	0.042584	Up	Zinc finger, C2H2-type domain containing protein. (Os11t0702400-01)
Os02g0636600	20	20	9	36	37	38	1.60345	0.00622137	0.0443913	Up	GRAM domain containing protein. (Os02t0636600-00)
Os03g0815100	4589	8842	6636	13018	13391	17360	1.6016	5.52695e-17	7.71724e-15	Up	Similar to OsNAC6 protein. (Os03t0815100-01)
Os08g0546800	115	159	200	296	322	417	1.60145	3.64945e-05	0.00066547	Up	Similar to Heat stress transcription factor B-2b. (Os08t0546800-01)
Os03g0762500	128	281	140	269	583	360	1.59351	1.10126e-08	4.64696e-07	Up	Conserved hypothetical protein. (Os03t0762500-01)
Os01g0314000	59	102	81	220	168	138	1.59336	5.48675e-05	0.000946998	Up	Protein of unknown function DUF3615 domain containing protein. (Os01t0314000-01);Protein of unknown function DUF3615 domain containing protein. (Os01t0314000-02);Protein of unknown function DUF3615 domain containing protein. (Os01t0314000-03)
Os08g0170200	26	5	26	41	37	49	1.58925	0.00029543	0.00386885	Up	Disease resistance protein domain containing protein. (Os08t0170200-00)
Os02g0261100	1057	1271	1332	2640	2482	2861	1.58878	1.03798e-30	3.43971e-28	Up	Ubiquitin-conjugating enzyme E2, Elicitor-induced defense response (Os02t0261100-01)
Os09g0549425	3	5	6	9	10	12	1.58513	0.00589871	0.0426058	Up
Os02g0639300	31	14	23	38	78	37	1.57278	0.00603669	0.043388	Up	Conserved hypothetical protein. (Os02t0639300-01)
Os10g0499800	14	5	7	14	20	24	1.5696	0.00160335	0.0154158	Up	Conserved hypothetical protein. (Os10t0499800-01)
Os07g0688500	71	62	71	120	147	177	1.56753	9.30488e-08	3.25265e-06	Up	Similar to Poly. (Os07t0688500-00)
Os03g0191900	123	355	237	275	544	690	1.55764	0.00391195	0.0308737	Up	Pathogenesis-related transcriptional factor and ERF domain containing protein. (Os03t0191900-01)
Os10g0580600	21	22	14	55	28	40	1.55707	0.00713628	0.0493916	Up	Protein of unknown function DUF1997 domain containing protein. (Os10t0580600-00)
Os04g0118800	13	25	10	36	28	39	1.55618	1.59796e-05	0.000323418	Up	NB-ARC domain containing protein. (Os04t0118800-00)
Os01g0721200	32	23	15	49	47	58	1.5553	0.00652489	0.0460578	Up	Similar to cDNA clone:J013002N02, full insert sequence. (Os01t0721200-00)
BAC19902	38	24	30	70	57	72	1.55033	0.000207142	0.00287454	Up	hypothetical protein
Os07g0681600	42	53	68	124	113	108	1.5447	2.39403e-16	3.18188e-14	Up	DNA helicase, ATP-dependent, RecQ type domain containing protein. (Os07t0681600-01)
Os03g0729000	248	478	675	988	741	1150	1.54088	1.57565e-08	6.5052e-07	Up	Similar to Peptidase, M50 family. (Os03t0729000-01)
Os06g0141100	27	26	15	17	73	59	1.53826	0.00724333	0.0499708	Up	Monosaccharide transporter. (Os06t0141100-00)
Os05g0385400	14	28	7	34	33	37	1.53316	0.000627662	0.00724456	Up	Conserved hypothetical protein. (Os05t0385400-01)
Os01g0719400	35	26	18	16	60	95	1.52841	0.00031386	0.00406497	Up	CASC3/Barentsz eIF4AIII binding domain containing protein. (Os01t0719400-01)
Os07g0641700	295	299	357	608	662	718	1.52015	1.63456e-25	4.14544e-23	Up	Similar to 10 kDa chaperonin (Protein CPN10) (Protein groES). (Os07t0641700-01);Similar to 10 kDa chaperonin. (Os07t0641700-02)
Os09g0520300	4	7	7	6	18	14	1.5122	0.00137735	0.0136548	Up	Hypothetical conserved gene. (Os09t0520300-00)
Os04g0584750	132	349	153	391	448	461	1.50841	8.97237e-05	0.00142948	Up	Hypothetical protein. (Os04t0584750-00)
Os04g0543650	29	13	28	41	69	37	1.49953	7.87302e-06	0.00017225	Up	Hypothetical protein. (Os04t0543650-00)
Os04g0661100	7	7	6	16	21	5	1.49615	0.00471547	0.0358405	Up	Similar to H0112G12.8 protein. (Os04t0661100-00)
Os07g0621201	9	6	11	18	21	15	1.49188	0.00285712	0.0241369	Up	Conserved hypothetical protein. (Os07t0621201-01);Conserved hypothetical protein. (Os07t0621201-02)
Os04g0432800	4	6	7	17	11	7	1.4894	0.00695954	0.0485837	Up	Similar to H0315E07.3 protein. (Os04t0432800-00)
Os07g0592100	5	8	8	22	14	7	1.48618	0.00461034	0.0351967	Up	Similar to Oxidoreductase, short chain dehydrogenase/reductase family protein, expressed. (Os07t0592100-01)
Os04g0578550	18	28	40	54	38	79	1.47508	0.000466851	0.00567112	Up
Os01g0731100	109	134	160	304	421	90	1.46767	0.000159497	0.00229938	Up	Similar to Pathogen-related protein. (Os01t0731100-01)
Os06g0185966	20	25	9	26	23	61	1.46733	0.000948604	0.0100841	Up	Similar to Glutathione peroxidase. (Os06t0185966-00)
Os11g0145700	36	25	26	68	61	49	1.46558	0.0004843	0.00584594	Up	Similar to SPRY domain containing protein. (Os11t0145700-00)
Os11g0117400	2	10	18	20	15	23	1.43709	0.00328784	0.0269246	Up	Similar to WRKY DNA binding domain containing protein, expressed. (Os11t0117400-00)
Os10g0339290	11	16	16	38	23	23	1.43089	0.00180371	0.0169423	Up	Similar to Alpha-1,2-fucosidase. (Os10t0339290-01);Similar to Alpha-1,2-fucosidase. (Os10t0339290-02)
Os03g0293000	472	674	685	1132	934	1477	1.42752	1.92148e-13	1.77534e-11	Up	Similar to DnaJ domain containing protein, expressed. (Os03t0293000-01)
Os05g0468800	51	168	310	322	276	392	1.4269	0.000220456	0.00302887	Up	Phosphatidylethanolamine-binding protein PEBP domain containing protein. (Os05t0468800-01)
Os03g0268600	70	299	193	326	351	392	1.42664	0.000215564	0.00297032	Up	Similar to Protein phosphatase type 2C. (Os03t0268600-01)
Os06g0146800	327	606	518	880	807	1098	1.42057	1.65123e-07	5.48659e-06	Up	Conserved hypothetical protein. (Os06t0146800-01)
Os01g0246400	62	116	93	207	189	126	1.41861	0.000305098	0.00397219	Up	Similar to Low molecular mass early light-inducible protein HV90, chloroplast precursor (ELIP). (Os01t0246400-01)
Os01g0217500	40	37	23	83	95	21	1.41548	0.0006702	0.00765494	Up	ThiJ/PfpI domain containing protein. (Os01t0217500-01)
Os04g0382400	30	23	48	65	84	47	1.40917	9.22463e-06	0.000199018	Up	Similar to OSIGBa0092E09.7 protein. (Os04t0382400-01)
Os07g0510800	43	38	48	81	90	78	1.39751	5.61332e-06	0.000128466	Up	Hypothetical conserved gene. (Os07t0510800-02)
Os01g0133600	11	10	15	26	23	20	1.38963	0.00330432	0.0270239	Up	Hypothetical conserved gene. (Os01t0133600-00)
Os03g0711650	10	12	7	14	22	20	1.38162	0.00498778	0.037373	Up	Similar to AT hook motif family protein, expressed. (Os03t0711650-01)
Os01g0136600	24	19	26	54	33	44	1.38004	0.00136652	0.0135637	Up	Conserved hypothetical protein. (Os01t0136600-01)
Os09g0298100	19	19	11	38	28	28	1.37875	0.00221223	0.0197851	Up	Similar to predicted protein. (Os09t0298100-00)
Os02g0617200	18	23	21	42	41	34	1.36962	7.49993e-05	0.00122876	Up	Conserved hypothetical protein. (Os02t0617200-01)
Os08g0248800	16	27	25	44	50	32	1.34846	7.31034e-05	0.00120166	Up	Similar to Aspartate carbamoyltransferase 3, chloroplast precursor (EC 2.1.3.2) (Aspartate transcarbamylase 3) (ATCase 3). (Os08t0248800-01)
Os10g0162854	16	9	28	38	33	27	1.3458	0.00255923	0.0221705	Up	Similar to OSIGBa0106P14.3 protein. (Os10t0162854-01)
Os09g0555400	17	21	4	24	28	27	1.34396	0.000360268	0.00454985	Up	Pentatricopeptide repeat domain containing protein. (Os09t0555400-01)
Os08g0249000	188	372	367	496	551	637	1.34355	9.28768e-07	2.58785e-05	Up	Zinc finger, B-box domain containing protein. (Os08t0249000-01)
Os03g0776900	43	91	102	158	122	146	1.34103	3.97248e-06	9.39411e-05	Up	Similar to mitochondrial import inner membrane translocase subunit TIM14. (Os03t0776900-01)
Os07g0149900	12	6	23	29	13	33	1.34101	0.00383987	0.0304713	Up	X8 domain containing protein. (Os07t0149900-01)
Os03g0230300	348	689	615	937	976	1086	1.34046	5.12656e-12	3.88462e-10	Up	Homologue of SRO (similar to RCD one), Regulation of stomatal closure, Abiotic stress response (Os03t0230300-01);Non-protein coding transcript. (Os03t0230300-02)
Os03g0243700	47	42	25	56	76	82	1.33803	1.9059e-05	0.000376844	Up	Similar to Glycosyl hydrolase family 10 protein, expressed. (Os03t0243700-01)
Os08g0439900	5	14	12	11	21	25	1.33798	0.00606778	0.0435534	Up	Mitochondrial glycoprotein family protein. (Os08t0439900-01)
Os11g0689500	9	10	13	18	20	21	1.33203	0.00100538	0.0105657	Up	Conserved hypothetical protein. (Os11t0689500-01)
Os01g0818100	30	22	28	38	55	54	1.31679	6.8153e-05	0.00113531	Up	Hypothetical conserved gene. (Os01t0818100-00)
Os07g0178800	25	61	43	72	76	83	1.31665	0.00123247	0.0124824	Up	Similar to Low molecular mass early light-inducible protein HV90, chloroplast precursor (ELIP). (Os07t0178800-01)
Os03g0820300	128	526	266	508	509	603	1.31188	0.000592662	0.0068993	Up	TFIIIA-type zinc finger protein, Transcription activator, Abiotic stress tolerance (Os03t0820300-01)
Os08g0433350	803	617	707	894	530	2426	1.3085	0.000573229	0.0067108	Up
Os01g0106400	135	110	58	172	245	146	1.30522	4.95402e-06	0.000114608	Up	Similar to Isoflavone reductase homolog IRL (EC 1.3.1.-). (Os01t0106400-01)
Os10g0432300	82	80	98	191	127	148	1.30498	6.08043e-06	0.00013776	Up	Similar to Transcription factor IID, TFIID (Fragment). (Os10t0432300-01);Non-protein coding transcript. (Os10t0432300-02)
Os04g0594100	68	127	91	196	199	116	1.30427	0.000854991	0.00926731	Up	MYB transcription factor, Regulation of cellulose biosynthesis during secondary cell wall formation (Os04t0594100-01)
Os11g0184900	2177	3297	3177	5233	4061	6042	1.30399	6.96478e-12	5.12138e-10	Up	Similar to OsNAC5 protein [imported]-rice. (Os11t0184900-01);NAC-type transcription factor, Regulation of stress-inducible genes, Stress tolerance (Os11t0184900-02)
Os03g0310600	21	26	16	45	45	24	1.29734	0.00296255	0.0248	Up	Protein of unknown function DUF247, plant family protein. (Os03t0310600-01)
Os03g0161302	12	12	11	25	19	19	1.29585	0.000203939	0.00283802	Up	Hypothetical protein. (Os03t0161302-00)
Os12g0491800	336	410	623	588	1287	574	1.29406	1.85752e-06	4.82916e-05	Up	Similar to Ent-kaurene synthase 1A. (Os12t0491800-01)
Os02g0209300	117	346	180	333	374	420	1.29014	2.97799e-06	7.35227e-05	Up	Hypothetical conserved gene. (Os02t0209300-01)
Os02g0700901	9	7	13	16	25	11	1.28301	0.00214249	0.0193494	Up	Hypothetical gene. (Os02t0700901-00)
Os06g0195800	40	71	55	86	103	103	1.27852	2.08305e-05	0.000406818	Up	Similar to DNAJ heat shock N-terminal domain-containing protein. (Os06t0195800-01)
Os01g0705400	18	21	13	41	24	27	1.27344	0.00450399	0.0345394	Up	Hypothetical conserved gene. (Os01t0705400-00)
Os07g0592600	285	318	271	513	494	535	1.2705	3.36057e-06	8.12486e-05	Up	Indole-3-acetic acid (IAA)-amido synthetase, Auxin signaling and defense signaling in a pathogen-nonspecific manner (Os07t0592600-01)
Os01g0939100	15	37	25	54	16	62	1.26824	0.00303468	0.0252846	Up	Similar to Calmodulin-stimulated calcium-ATPase. (Os01t0939100-01)
Os01g0581400	17	44	30	67	49	41	1.26678	0.0025636	0.0222006	Up	Serine/threonine protein kinase-related domain containing protein. (Os01t0581400-01)
Os03g0192550	70	99	94	187	157	113	1.26219	7.52558e-09	3.24161e-07	Up
Os07g0509800	293	410	485	647	676	729	1.26	1.76005e-18	2.80413e-16	Up	Similar to adenosine 5'-phosphosulfate reductase 2. (Os07t0509800-01)
Os06g0130800	1142	1331	1329	2208	1745	2644	1.25981	2.62261e-06	6.59074e-05	Up	Winged helix repressor DNA-binding domain containing protein. (Os06t0130800-01)
Os02g0829800	15	5	21	23	25	24	1.25878	0.000976745	0.0103023	Up	Pentatricopeptide repeat domain containing protein. (Os02t0829800-01)
Os07g0218700	125	153	131	123	371	229	1.25525	8.01736e-06	0.0001751	Up	Cytochrome P450 family protein. (Os07t0218700-01)
Os04g0630600	97	30	32	134	95	59	1.24909	0.0019191	0.0178508	Up	Similar to H0323C08.16 protein. (Os04t0630600-00)
Os01g0680500	39	43	37	65	74	68	1.24824	5.27515e-07	1.55526e-05	Up	Hypothetical protein. (Os01t0680500-01)
Os12g0534100	35	16	55	56	58	69	1.24448	8.93382e-05	0.00142517	Up	Conserved hypothetical protein. (Os12t0534100-01)
Os03g0568000	7	10	6	13	14	13	1.24069	0.00243978	0.0213741	Up	Hypothetical protein. (Os03t0568000-00)
Os01g0194000	446	971	552	898	1264	1192	1.23469	4.63384e-06	0.000107836	Up	Conserved hypothetical protein. (Os01t0194000-01);Hypothetical conserved gene. (Os01t0194000-02)
Os02g0222000	15	14	30	26	37	38	1.23424	0.000457447	0.00556505	Up	Hypothetical protein. (Os02t0222000-00)
Os01g0911000	214	325	346	569	454	472	1.23358	4.76132e-10	2.55589e-08	Up	Sas10/Utp3/C1D domain containing protein. (Os01t0911000-01);Hypothetical conserved gene. (Os01t0911000-02)
Os03g0719400	214	278	239	474	345	426	1.2335	7.0593e-10	3.70934e-08	Up	Alpha/beta hydrolase fold-1 domain containing protein. (Os03t0719400-01)
Os05g0192700	48	70	55	120	83	91	1.23121	3.90651e-05	0.000705614	Up	Conserved hypothetical protein. (Os05t0192700-01)
Os05g0560100	31	76	48	97	114	52	1.23118	0.00224701	0.0199811	Up	Similar to Pollen-specific kinase partner protein. (Os05t0560100-01)
Os10g0176700	9	11	12	14	30	11	1.22025	0.002835	0.0239745	Up	Hypothetical conserved gene. (Os10t0176700-01)
BAC19904	295	236	220	526	402	361	1.22001	1.03987e-09	5.29608e-08	Up
Os04g0578000	128	178	148	228	264	277	1.21879	1.29206e-05	0.000267831	Up	ACC synthase, Ethylene biosynthesis (Os04t0578000-01)
Os07g0203900	19	26	20	41	34	35	1.2149	0.000434951	0.00533578	Up	Pentatricopeptide repeat domain containing protein. (Os07t0203900-00)
Os12g0592900	479	585	731	1176	1052	777	1.213	3.59756e-10	1.98697e-08	Up	Conserved hypothetical protein. (Os12t0592900-02)
Os01g0108600	195	241	235	256	357	518	1.21085	1.08665e-05	0.000231235	Up	Basic helix-loop-helix dimerisation region bHLH domain containing protein. (Os01t0108600-01);Hypothetical conserved gene. (Os01t0108600-02)
Os01g0528000	23	21	18	51	25	28	1.19764	0.0063569	0.0451069	Up	Transcription factor IIIC, subunit 5 domain containing protein. (Os01t0528000-01)
Os08g0520850	84	122	114	204	201	127	1.19713	2.60173e-05	0.000496266	Up	Similar to chaperone protein dnaJ-related. (Os08t0520850-00)
Os06g0666100	37	53	31	41	62	100	1.19504	0.00356936	0.0286725	Up	Protein of unknown function DUF597 family protein. (Os06t0666100-01)
Os03g0381300	614	824	869	1293	1088	1423	1.19323	8.42174e-18	1.26093e-15	Up	CS domain domain containing protein. (Os03t0381300-01)
Os03g0379400	23	32	20	32	28	65	1.19279	0.00541101	0.0399422	Up	Hypothetical conserved gene. (Os03t0379400-00)
Os10g0137300	338	206	323	563	606	298	1.19115	0.00178359	0.0167724	Up	Similar to BLN1-1. (Os10t0137300-00)
Os04g0436900	31	26	37	52	56	49	1.18939	0.0044894	0.0344594	Up
Os01g0554150	17	39	17	35	42	44	1.1881	0.00572294	0.0416265	Up	Transposase, MuDR, plant domain containing protein. (Os01t0554150-00)
Os04g0630100	15	23	17	29	28	34	1.18237	0.000971405	0.0102606	Up	NAD(P)-binding domain containing protein. (Os04t0630100-01)
Os03g0281900	163	97	200	221	312	235	1.18017	0.00218951	0.0196534	Up	ATP-binding cassette (ABC) transporter, Hypodermal suberization of roots, Salt stress tolerance (Os03t0281900-01)
Os10g0369950	21	25	32	41	37	50	1.17966	0.00574142	0.0417121	Up	Hypothetical gene. (Os10t0369950-00)
Os04g0628200	210	223	174	310	355	345	1.17807	5.65448e-09	2.48737e-07	Up	Similar to H0303G06.9 protein. (Os04t0628200-01)
Os02g0736800	24	22	41	45	43	54	1.1705	0.000365026	0.00459389	Up	Conserved hypothetical protein. (Os02t0736800-01)
Os10g0475100	47	57	101	118	120	93	1.1682	0.00320936	0.0264212	Up	Similar to oxidoreductase. (Os10t0475100-00)
CAA33919	35	27	17	46	41	45	1.16718	0.00620185	0.0442933	Up	ribosomal protein S7
Os03g0366900	19	20	23	31	35	35	1.15658	1.11933e-05	0.000236892	Up	Nucleic acid-binding, OB-fold domain containing protein. (Os03t0366900-01)
Os01g0814200	87	81	36	118	93	123	1.1392	0.00408021	0.0319199	Up	Endonuclease/exonuclease/phosphatase domain containing protein. (Os01t0814200-01);Hypothetical conserved gene. (Os01t0814200-02)
Os05g0112800	59	66	46	104	99	73	1.13816	1.11188e-06	3.04682e-05	Up	Protein of unknown function DUF26 domain containing protein. (Os05t0112800-01)
Os12g0622900	40	26	33	38	81	43	1.13518	0.00041413	0.00511316	Up	Mov34/MPN/PAD-1 family protein. (Os12t0622900-01)
Os02g0126500	49	246	53	162	206	180	1.13513	0.00347449	0.0280738	Up	Pentatricopeptide repeat domain containing protein. (Os02t0126500-01)
Os01g0254300	9	21	13	24	32	13	1.13511	0.0028976	0.0244071	Up	Pectinesterase (EC 3.1.1.11) (Fragment). (Os01t0254300-00)
Os07g0491900	73	98	130	150	140	184	1.13057	7.71775e-05	0.00125617	Up	Similar to CTF2A (Fragment). (Os07t0491900-00)
Os01g0793900	206	376	250	348	451	519	1.12828	3.64774e-05	0.00066547	Up	Conserved hypothetical protein. (Os01t0793900-01)
Os06g0101100	61	61	70	95	113	99	1.12782	0.000142171	0.00208467	Up	Nicotinamide N-methyltransferase, putative domain containing protein. (Os06t0101100-01)
Os01g0628900	11	30	17	30	38	24	1.12558	0.00155674	0.0150608	Up	Cytochrome P450 family protein. (Os01t0628900-01)
Os03g0241900	636	1750	920	1369	1770	2027	1.12213	0.00291026	0.0244943	Up	Similar to Senescence-associated protein 12. (Os03t0241900-02);Similar to Senescence-associated protein, expressed. (Os03t0241900-03)
Os03g0113700	863	1048	1116	1486	1549	1743	1.12138	4.47838e-09	2.01922e-07	Up	Similar to Heat shock 70 kDa protein, mitochondrial precursor. (Os03t0113700-01)
Os03g0136700	28	20	30	36	30	58	1.12102	0.00083441	0.00908783	Up	Similar to pentatricopeptide (PPR) repeat-containing protein. (Os03t0136700-01)
Os01g0639600	498	835	895	804	1290	1398	1.12046	3.06444e-05	0.000570942	Up	Protein of unknown function DUF1645 family protein. (Os01t0639600-01)
Os05g0548900	99	97	135	141	233	151	1.11406	8.8996e-05	0.00142186	Up	Similar to Phosphoethanolamine methyltransferase. (Os05t0548900-01)
Os04g0473150	29671	17484	32696	50771	33195	42113	1.11191	0.00309016	0.0256009	Up	Similar to photosystem II protein D1. (Os04t0473150-00)
Os01g0957100	160	208	203	152	427	325	1.10687	6.40524e-05	0.00107347	Up	Protein kinase, core domain containing protein. (Os01t0957100-01)
Os06g0255400	1221	2267	1769	2312	2371	3441	1.10449	3.54385e-05	0.00064955	Up	Similar to Nudix hydrolase 18, mitochondrial precursor (EC 3.6.1.-) (AtNUDT18). (Os06t0255400-01)
Os05g0127300	164	427	353	320	536	596	1.10361	0.00371304	0.0296066	Up	Serine/threonine protein kinase domain containing protein. (Os05t0127300-01);Regulator of chromosome condensation/beta-lactamase-inhibitor protein II domain containing protein. (Os05t0127300-02)
Os01g0848900	291	257	321	465	450	450	1.10356	2.66198e-08	1.037e-06	Up	Conserved hypothetical protein. (Os01t0848900-01)
Os07g0573800	616	743	1055	1174	1290	1277	1.10344	8.74568e-09	3.74122e-07	Up	Similar to root border cell-specific protein. (Os07t0573800-01);FMN-binding split barrel domain containing protein. (Os07t0573800-02);FMN-binding split barrel domain containing protein. (Os07t0573800-03);Hypothetical protein. (Os07t0573800-04)
Os11g0207600	30	38	25	48	44	54	1.1021	0.000714178	0.00803903	Up	Myb-like protein. (Os11t0207600-00)
Os03g0633800	96	56	84	143	148	84	1.10146	0.000156876	0.00226554	Up	Similar to IAA6 (Fragment). (Os03t0633800-01)
Os10g0572300	2692	3341	3180	4824	4403	5109	1.10066	5.9478e-09	2.60717e-07	Up	Leucine-rich repeat, typical subtype containing protein. (Os10t0572300-01);Similar to Protein lap4. (Os10t0572300-02)
Os04g0662000	42	62	33	76	58	80	1.10011	0.000360584	0.00455152	Up	Similar to BSD domain containing protein. (Os04t0662000-00)
Os05g0595100	3552	5795	5418	7222	6826	8693	1.09961	2.99004e-16	3.91129e-14	Up	Uridine-diphospho-(UDP)-glucose 4-epimerase, Cell wall carbohydrate partitioning during nitrogen (N) limitation (Os05t0595100-01)
Os07g0168800	1429	1572	1639	2385	2356	2440	1.08734	2.2645e-28	6.78094e-26	Up	Zinc finger, AN1-type domain containing protein. (Os07t0168800-01)
Os06g0200250	147	110	189	205	271	218	1.08711	1.57284e-07	5.23313e-06	Up
Os01g0582600	3447	8031	6950	6526	9523	11927	1.08588	4.56722e-05	0.000809655	Up	Phospholipase A2, active site domain containing protein. (Os01t0582600-01)
Os04g0450200	92	99	122	117	186	181	1.08219	4.65841e-07	1.4034e-05	Up	Pentatricopeptide repeat containing protein. (Os04t0450200-01)
Os02g0669100	3691	6783	7429	9137	7468	10073	1.0662	6.13106e-05	0.00103873	Up	Dehydrin family protein. (Os02t0669100-01)
Os09g0272600	187	99	74	288	167	110	1.06206	0.00619102	0.0442414	Up	Conserved hypothetical protein. (Os09t0272600-01)
Os03g0327600	2214	2414	2598	3115	3902	3997	1.06152	4.32899e-15	4.86845e-13	Up	Ricin B-related lectin domain containing protein. (Os03t0327600-01)
Os05g0170200	36	43	38	52	69	57	1.05422	0.000822104	0.00897741	Up	Similar to Universal stress protein. (Os05t0170200-01);Similar to universal stress protein family protein. (Os05t0170200-02)
Os12g0472800	47	51	29	80	51	62	1.05171	0.000734672	0.00821022	Up	B repeat unit of collagen binding surface protein (cna) containing protein. (Os12t0472800-01)
Os04g0673700	135	239	247	234	305	385	1.04961	0.000140433	0.00206284	Up	Hypothetical protein. (Os04t0673700-01);Hypothetical protein. (Os04t0673700-02)
Os05g0151300	651	1240	1473	1747	1726	1487	1.04879	8.88362e-05	0.00142081	Up	Rubber elongation factor family protein. (Os05t0151300-01)
Os05g0283000	28	33	44	65	69	24	1.04794	0.00107465	0.0111754	Up	Conserved hypothetical protein. (Os05t0283000-01)
Os03g0324900	403	577	556	802	677	805	1.04447	0.000106829	0.00164405	Up	Zinc finger, RING/FYVE/PHD-type domain containing protein. (Os03t0324900-01)
Os06g0676700	309	313	293	457	602	329	1.041	1.47306e-07	4.95419e-06	Up	Similar to High pI alpha-glucosidase. (Os06t0676700-01);Similar to High pI alpha-glucosidase. (Os06t0676700-02);Similar to High pI alpha-glucosidase. (Os06t0676700-03)
Os06g0215500	25	33	23	38	47	37	1.03873	0.00191192	0.0177907	Up	Similar to Oxo-phytodienoic acid reductase. (Os06t0215500-01)
Os12g0514500	2014	2702	2904	3658	3437	4184	1.03672	1.5904e-14	1.68753e-12	Up	Similar to Heat-shock protein precursor. (Os12t0514500-01);Similar to ATP binding. (Os12t0514500-02);Similar to ATP binding. (Os12t0514500-03)
Os02g0638200	60	75	98	92	125	128	1.03013	0.000414572	0.00511608	Up	Similar to OSIGBa0115K01-H0319F09.22 protein. (Os02t0638200-01)
Os06g0708200	75	75	101	135	96	140	1.02949	3.30257e-06	8.01583e-05	Up	a member of the TopoVIB-like protein family, Promotion of meiotic DNA double-strand break (DSB) formation (Os06t0708200-01);Hypothetical conserved gene. (Os06t0708200-02)
Os05g0463800	499	582	629	831	829	875	1.02931	2.31188e-13	2.08943e-11	Up	Similar to Nuclear transcription factor Y subunit B-3. (Os05t0463800-01);CCAAT-box binding transcription factor, Chloroplast biogenesis (Os05t0463800-02)
Os05g0380900	2279	5389	4194	4300	5018	7945	1.02769	0.000113042	0.00172048	Up	Similar to Polcalcin Jun o 2 (Calcium-binding pollen allergen Jun o 2). (Os05t0380900-01)
Os04g0584800	321	332	433	541	551	516	1.02684	1.20321e-12	9.90217e-11	Up	GTP1/OBG domain containing protein. (Os04t0584800-01);Hypothetical conserved gene. (Os04t0584800-02)
Os09g0517100	63	50	49	66	108	70	1.02521	1.52748e-05	0.000310416	Up	NB-ARC domain containing protein. (Os09t0517100-01);Hypothetical conserved gene. (Os09t0517100-02)
Os12g0490100	19	20	18	26	35	24	1.02008	0.00451153	0.0345866	Up	Pentatricopeptide repeat domain containing protein. (Os12t0490100-01)
Os01g0188200	247	223	216	342	325	355	1.01937	0.000203394	0.00283201	Up	Conserved hypothetical protein. (Os01t0188200-01)
Os08g0205300	43	55	73	92	47	108	1.01128	0.000788623	0.0086997	Up	Hypothetical conserved gene. (Os08t0205300-01);SET domain containing protein. (Os08t0205300-02);Hypothetical conserved gene. (Os08t0205300-03)
Os04g0664600	149	163	292	234	311	329	1.00486	0.000272914	0.00363701	Up	Similar to H1005F08.3 protein. (Os04t0664600-00)
Os09g0353200	38	33	71	56	110	42	1.0018	0.00113279	0.0117017	Up	Protein kinase, catalytic domain domain containing protein. (Os09t0353200-00)
Os09g0540400	101	133	85	140	188	141	1.00148	3.10901e-06	7.64306e-05	Up	Similar to Anther-specific proline-rich protein APG. (Os09t0540400-01);Similar to Family II lipase EXL3. (Os09t0540400-02)
Os01g0850200	138	182	179	71	69	41	-1.00008	8.28981e-06	0.000179943	Down	Zinc finger, RING/FYVE/PHD-type domain containing protein. (Os01t0850200-00)
Os01g0220700	114	87	116	49	21	45	-1.0027	0.0010936	0.0113583	Down	Similar to predicted protein. (Os01t0220700-00)
Os03g0802500	1038	1331	1248	358	567	395	-1.00341	2.10387e-07	6.77327e-06	Down	ATPase, AAA-type, core domain containing protein. (Os03t0802500-01)
Os01g0787000	214	334	214	120	83	72	-1.00416	0.000397975	0.00494811	Down	Similar to Peroxidase (EC 1.11.1.7). (Os01t0787000-01);Similar to peroxidase 56. (Os01t0787000-02)
Os04g0416100	493	1096	763	228	329	288	-1.00457	0.000212559	0.00293497	Down	Similar to Transcription factor E2F1 (E2F-1) (Fragment). (Os04t0416100-01)
Os02g0332800	298	330	280	108	91	131	-1.00539	0.000342436	0.00437212	Down	Hypothetical gene. (Os02t0332800-01);Conserved hypothetical protein. (Os02t0332800-02)
Os02g0802301	66	98	89	34	29	28	-1.00699	7.46019e-05	0.00122339	Down	Hypothetical conserved gene. (Os02t0802301-01)
Os05g0374200	123	133	132	76	44	20	-1.00779	0.000778909	0.008627	Down	Similar to Cytokinin dehydrogenase 2. (Os05t0374200-00)
Os04g0603800	61	68	73	21	26	26	-1.00894	0.000163846	0.00235117	Down	Chromo domain containing protein. (Os04t0603800-01)
Os03g0342400	54	115	130	39	31	36	-1.00948	4.06048e-05	0.000729186	Down	Similar to H0307D04.14 protein. (Os03t0342400-01)
Os02g0469600	10433	9441	12343	3684	3735	4250	-1.01042	8.35066e-08	2.9692e-06	Down	Similar to Cysteine proteinase 1 precursor (EC 3.4.22.-). (Os02t0469600-01)
Os06g0111800	1562	1647	1601	567	790	402	-1.01058	0.000164567	0.0023588	Down	Similar to CSLD2 (Fragment). (Os06t0111800-01);Similar to CSLD2 (Fragment). (Os06t0111800-02);Similar to cDNA clone:001-123-B04, full insert sequence. (Os06t0111800-03)
Os02g0165100	1492	3368	1832	697	855	843	-1.0122	0.000154768	0.00223769	Down	Protein kinase, core domain containing protein. (Os02t0165100-01)
Os01g0128800	902	1078	1224	397	398	356	-1.0133	8.7149e-13	7.36735e-11	Down	Similar to plant synaptotagmin. (Os01t0128800-01)
Os10g0167250	101	42	63	26	23	27	-1.01364	0.00186458	0.0174088	Down	Similar to Cytochrome P450 CYP76H18. (Os10t0167250-00)
Os07g0184500	156	267	220	100	69	60	-1.01398	3.09209e-06	7.60899e-05	Down	Conserved hypothetical protein. (Os07t0184500-01)
Os02g0757100	1175	1666	1002	377	466	549	-1.01479	0.000163227	0.00234499	Down	Similar to Phi-1 protein. (Os02t0757100-01)
Os10g0479900	432	676	591	199	186	222	-1.01484	1.00156e-11	7.13259e-10	Down	Transcriptional factor B3 family protein. (Os10t0479900-01)
Os06g0494100	856	1093	1027	393	360	316	-1.01512	1.00811e-12	8.4079e-11	Down	Serine/threonine protein kinase-related domain containing protein. (Os06t0494100-01);Serine/threonine protein kinase-related domain containing protein. (Os06t0494100-02)
Os04g0662700	1278	1798	1728	520	563	637	-1.01585	3.97761e-23	8.44952e-21	Down	Similar to GTP cyclohydrolase 1 isoform TaA. (Os04t0662700-01);Similar to GTP cyclohydrolase 1 isoform TaA. (Os04t0662700-02)
Os11g0129000	109	107	119	40	46	35	-1.01607	2.28724e-05	0.000439993	Down	Similar to Transparent testa 12 protein. (Os11t0129000-00)
Os05g0467300	935	1143	801	326	333	383	-1.01654	1.81501e-07	5.9591e-06	Down	SelT/selW/selH selenoprotein family protein. (Os05t0467300-01)
Os06g0138600	75	151	133	41	40	46	-1.01809	0.000771141	0.00856387	Down	Protein of unknown function DUF248, methyltransferase putative domain containing protein. (Os06t0138600-01);Protein of unknown function DUF248, methyltransferase putative domain containing protein. (Os06t0138600-02)
Os06g0656300	431	685	519	161	206	219	-1.0181	3.65934e-07	1.12561e-05	Down	Uncharacterised protein family UPF0497, trans-membrane plant subgroup domain containing protein. (Os06t0656300-01)
Os03g0823301	99	90	56	39	24	26	-1.01968	0.00133254	0.013297	Down
Os07g0264000	277	266	332	71	105	139	-1.02114	0.000283706	0.00375665	Down	Conserved hypothetical protein. (Os07t0264000-01);Conserved hypothetical protein. (Os07t0264000-02);Conserved hypothetical protein. (Os07t0264000-03);Conserved hypothetical protein. (Os07t0264000-04)
Os01g0331900	247	243	391	86	124	105	-1.0224	1.11618e-06	3.05524e-05	Down	Protein of unknown function DUF846, eukaryotic family protein. (Os01t0331900-01);Protein of unknown function DUF846, eukaryotic family protein. (Os01t0331900-02)
Os04g0470500	47	43	67	19	15	22	-1.02243	5.26794e-05	0.00091495	Down	NB-ARC domain containing protein. (Os04t0470500-00)
Os09g0251500	26	35	43	13	18	6	-1.02266	0.00646417	0.0457071	Down	Pentatricopeptide repeat domain containing protein. (Os09t0251500-01)
Os07g0650100	205	340	237	81	116	83	-1.02383	0.000298995	0.003905	Down	Armadillo-like helical domain containing protein. (Os07t0650100-00)
Os03g0709300	425	888	692	221	226	260	-1.02417	2.34731e-07	7.51803e-06	Down	Similar to Chemocyanin precursor (Basic blue protein) (Plantacyanin). (Os03t0709300-01)
Os01g0669100	246	279	446	124	116	103	-1.02555	0.00025686	0.00344895	Down	S-domain receptor-like kinase, OsPR1b-interacting factor, Resistance protein, Grain yield, Disease resistance (Os01t0669100-01);Similar to Resistance protein candidate (Fragment). (Os01t0669100-02)
Os01g0936200	1035	1028	1349	417	418	384	-1.02556	4.06134e-13	3.59219e-11	Down	Lipase, class 3 family protein. (Os01t0936200-01)
Os11g0569600	611	414	523	162	227	176	-1.02605	0.000184938	0.00261459	Down	Similar to Receptor kinase-like protein. (Os11t0569600-01)
Os08g0277300	55	32	64	18	14	22	-1.02669	0.00300418	0.0250725	Down	Similar to Flavonol 4-sulfotransferase. (Os08t0277300-00)
Os06g0180000	149	188	145	56	72	45	-1.02763	5.32571e-06	0.000122334	Down	Similar to Root determined nodulation 1. (Os06t0180000-01)
Os04g0227500	681	674	615	289	271	150	-1.02782	0.000161684	0.00232417	Down	DSBA oxidoreductase family protein. (Os04t0227500-01)
Os04g0688500	981	2430	2810	670	743	746	-1.02904	0.00628664	0.0447209	Down	Peroxidase (EC 1.11.1.7). (Os04t0688500-01)
Os08g0310300	327	260	273	144	77	87	-1.03174	9.56083e-07	2.658e-05	Down	Hypothetical gene. (Os08t0310300-01)
Os03g0563600	253	130	199	68	61	82	-1.0321	0.000361961	0.00456196	Down	Similar to Peroxidase 56 precursor (EC 1.11.1.7) (Atperox P56) (ATP33). (Os03t0563600-01)
Os03g0753600	229	258	257	86	106	74	-1.03212	0.000279268	0.00370975	Down	Conserved hypothetical protein. (Os03t0753600-01);Hypothetical conserved gene. (Os03t0753600-03)
Os04g0412000	269	309	357	122	121	89	-1.03231	1.3996e-10	8.16565e-09	Down	Hypothetical protein. (Os04t0412000-01)
Os05g0540900	432	1036	824	233	257	310	-1.03248	0.000147679	0.00215022	Down	Conserved hypothetical protein. (Os05t0540900-01)
Os08g0434100	400	825	795	178	290	242	-1.03251	1.89056e-07	6.18262e-06	Down	Similar to S-like ribonuclease (RNase PD2) (Fragment). (Os08t0434100-01)
Os07g0539400	85	54	110	21	33	35	-1.03272	0.00113825	0.0117484	Down	Similar to hydrolase, hydrolyzing O-glycosyl compounds. (Os07t0539400-00)
Os11g0129200	47	74	70	22	15	30	-1.03387	0.0018366	0.0171798	Down	Multi antimicrobial extrusion protein MatE family protein. (Os11t0129200-00)
Os03g0708700	229	382	292	93	165	64	-1.03483	0.000233243	0.00317297	Down	Protein of unknown function DUF593 domain containing protein. (Os03t0708700-00)
Os06g0493600	87	130	150	48	49	32	-1.03625	1.20287e-05	0.00025235	Down	Phosphate (Pi) transporter, Pi homeostasis (Os06t0493600-01)
Os03g0433200	39	53	49	8	21	21	-1.03634	0.00315776	0.0260654	Down	Similar to Protein SHORT-ROOT 2. (Os03t0433200-00)
Os01g0753500	425	599	494	131	226	183	-1.03858	2.40401e-07	7.67e-06	Down	Transcriptional factor B3 family protein. (Os01t0753500-01)
Os11g0549620	436	396	402	128	157	157	-1.03866	3.55581e-07	1.09648e-05	Down	Similar to Purple acid phosphatase. (Os11t0549620-01)
Os06g0725100	395	437	653	173	144	203	-1.03887	2.53015e-07	8.02095e-06	Down	Lipase, GDSL domain containing protein. (Os06t0725100-01)
Os05g0155200	277	314	342	83	131	117	-1.04047	1.00438e-10	6.0297e-09	Down	Similar to Ethylene receptor. (Os05t0155200-01);Similar to Ethylene receptor-like protein (Fragment). (Os05t0155200-02)
Os05g0560400	128	154	114	40	50	51	-1.0406	0.000510796	0.00607869	Down	Tubby family protein. (Os05t0560400-00)
Os07g0209401	280	312	253	100	104	97	-1.04076	0.000224013	0.00306882	Down	Similar to DNA polymerase. (Os07t0209401-00)
Os03g0413400	488	499	556	173	218	158	-1.041	2.21457e-07	7.12043e-06	Down	Glycosyl transferase, family 8 protein. (Os03t0413400-01)
Os01g0725000	161	319	341	93	117	76	-1.0411	0.000232307	0.00316646	Down	Similar to H0402C08.3 protein. (Os01t0725000-01)
Os05g0547700	440	653	576	187	222	179	-1.04215	1.86461e-07	6.10581e-06	Down	Conserved hypothetical protein. (Os05t0547700-01);Conserved hypothetical protein. (Os05t0547700-02)
Os12g0119800	73	143	149	34	49	44	-1.04445	0.000567228	0.00664995	Down	Similar to Harpin-induced protein 1 containing protein, expressed. (Os12t0119800-01)
Os01g0644900	122	298	291	75	85	85	-1.04595	0.00721275	0.0498098	Down	Conserved hypothetical protein. (Os01t0644900-01)
Os11g0213800	647	1126	765	280	274	334	-1.04619	0.000113841	0.00172841	Down	Similar to NBS-LRR disease resistance protein homologue (Fragment). (Os11t0213800-01)
Os07g0541400	117	155	156	57	53	40	-1.04656	0.000434757	0.00533578	Down	Similar to Receptor protein kinase. (Os07t0541400-01)
Os01g0382400	471	582	550	143	199	223	-1.04909	0.000131419	0.00195821	Down	Similar to Pathogenesis-related protein PRB1-2 precursor. (Os01t0382400-01)
Os01g0603200	107	193	114	47	55	43	-1.05148	0.000430909	0.00529664	Down	Conserved hypothetical protein. (Os01t0603200-01);Hypothetical protein. (Os01t0603200-02)
Os03g0374400	415	627	482	153	166	214	-1.05165	0.000130131	0.00194484	Down	SNARE associated Golgi protein domain containing protein. (Os03t0374400-01)
Os07g0474700	584	828	587	259	195	245	-1.0524	1.08884e-07	3.7482e-06	Down	Similar to cDNA, clone: J090064H24, full insert sequence. (Os07t0474700-01)
Os01g0825500	158	211	359	72	98	82	-1.05243	9.6523e-07	2.67821e-05	Down	Nodulin-like domain containing protein. (Os01t0825500-01);Similar to nodulin-like protein. (Os01t0825500-02)
Os04g0570500	388	316	313	72	202	94	-1.05329	0.00627044	0.0446677	Down	Cytochrome P450 family protein. (Os04t0570500-01)
Os05g0162500	962	816	1044	347	390	261	-1.05348	1.89904e-13	1.76775e-11	Down	Protein kinase-like domain containing protein. (Os05t0162500-01)
Os10g0577500	258	303	308	107	101	96	-1.05528	9.40048e-11	5.67086e-09	Down	Concanavalin A-like lectin/glucanase, subgroup domain containing protein. (Os10t0577500-01);Hypothetical conserved gene. (Os10t0577500-02)
Os01g0511700	121	195	171	62	54	53	-1.05569	3.12974e-06	7.66896e-05	Down	Conserved hypothetical protein. (Os01t0511700-01)
Os02g0221600	504	670	647	193	247	197	-1.05615	1.08571e-12	8.99476e-11	Down	Similar to predicted protein. (Os02t0221600-00)
Os07g0599500	234	229	253	98	105	49	-1.0579	0.000209562	0.00290003	Down
Os10g0412800	294	396	305	108	136	105	-1.05826	3.51554e-07	1.08676e-05	Down	Conserved hypothetical protein. (Os10t0412800-01)
Os09g0293500	414	236	372	109	142	113	-1.05829	3.36151e-07	1.04434e-05	Down	BR receptor kinase, Brassinosteroid (BR) perception in the root (Os09t0293500-01)
Os04g0390500	2032	2277	2887	842	862	798	-1.05997	3.71299e-26	9.92287e-24	Down	Similar to OSIGBa0132D06.2 protein. (Os04t0390500-01);Mn-nicotianamine transporter, Detoxification of excess manganese (Os04t0390500-02);Iron-phytosiderophore transporter protein yellow stripe 1. (Os04t0390500-03);Similar to OSIGBa0132D06.2 protein. (Os04t0390500-04)
Os06g0109200	305	193	366	96	116	92	-1.06016	4.84452e-07	1.45366e-05	Down	Protein of unknown function DUF6, transmembrane domain containing protein. (Os06t0109200-01)
Os02g0816200	876	1181	1096	271	443	389	-1.06052	4.9774e-08	1.84915e-06	Down	Lipase, GDSL domain containing protein. (Os02t0816200-02)
Os12g0121000	220	217	295	93	73	88	-1.06198	7.41606e-07	2.11133e-05	Down	Conserved hypothetical protein. (Os12t0121000-01)
Os01g0892800	179	324	187	65	85	90	-1.06233	8.70472e-07	2.44184e-05	Down	Similar to Ankyrin-kinase. (Os01t0892800-01);Integrin-linked protein kinase domain containing protein. (Os01t0892800-02)
Os07g0631700	365	433	611	110	188	191	-1.06234	0.000117672	0.00177896	Down	EF-Hand type domain containing protein. (Os07t0631700-01)
Os07g0130800	287	246	424	128	95	108	-1.06279	0.000152456	0.00220705	Down	Protein kinase, catalytic domain domain containing protein. (Os07t0130800-01)
Os06g0663500	178	326	344	91	101	99	-1.06348	4.8427e-07	1.45366e-05	Down	SBP domain containing protein. (Os06t0663500-00)
Os07g0129200	689	521	650	139	280	241	-1.0641	9.20529e-08	3.22988e-06	Down	Pathogenesis-related 1a protein, Regulation of abiotic stress responses (Os07t0129200-01)
Os05g0445100	414	560	577	182	228	129	-1.06444	0.000108701	0.00166768	Down	Cytochrome P450 family protein. (Os05t0445100-01);Cytochrome P450 domain containing protein. (Os05t0445100-02)
Os12g0197600	91	113	68	23	22	50	-1.06461	0.000707437	0.00798779	Down	Hypothetical gene. (Os12t0197600-01)
Os03g0190300	292	821	466	189	177	173	-1.06549	0.000106792	0.00164405	Down	Similar to protein binding protein. (Os03t0190300-00)
Os07g0290200	103	98	123	21	37	55	-1.06561	0.000522066	0.00618761	Down	Plant lipid transfer protein/seed storage/trypsin-alpha amylase inhibitor domain containing protein. (Os07t0290200-01)
Os02g0154200	527	511	515	140	204	201	-1.06628	1.52614e-12	1.23956e-10	Down	Protein kinase, core domain containing protein. (Os02t0154200-01)
Os09g0129400	397	493	451	191	157	117	-1.0668	1.50953e-07	5.06315e-06	Down	Conserved hypothetical protein. (Os09t0129400-01);Conserved hypothetical protein. (Os09t0129400-02)
Os01g0626500	139	146	171	42	51	65	-1.07058	2.88119e-06	7.16091e-05	Down	Conserved hypothetical protein. (Os01t0626500-01)
Os05g0560300	1424	1192	1529	477	566	407	-1.07097	2.209e-14	2.2687e-12	Down	Protein kinase, core domain containing protein. (Os05t0560300-01)
Os09g0533600	490	1030	655	226	239	280	-1.07165	5.81117e-08	2.13113e-06	Down	Similar to Avr9/Cf-9 induced kinase 1. (Os09t0533600-01)
Os08g0385400	151	230	199	78	47	73	-1.0737	0.000215877	0.00297088	Down	Conserved hypothetical protein. (Os08t0385400-01)
Os06g0297400	872	899	1052	374	373	231	-1.074	3.84278e-08	1.45592e-06	Down	Conserved hypothetical protein. (Os06t0297400-03)
Os02g0129700	438	397	599	169	122	201	-1.07594	1.04744e-07	3.63085e-06	Down	Hypothetical protein. (Os02t0129700-01)
Os02g0743200	104	200	106	36	50	55	-1.07777	0.000322459	0.004159	Down	Conserved hypothetical protein. (Os02t0743200-01)
Os02g0153200	153	105	86	30	52	40	-1.07839	0.000400805	0.00497551	Down	Protein kinase, core domain containing protein. (Os02t0153200-01)
Os12g0207200	54	92	87	26	18	35	-1.07951	0.00081928	0.0089505	Down	Myb/SANT-like domain domain containing protein. (Os12t0207200-01)
Os09g0341600	691	1828	799	266	437	431	-1.08138	6.41432e-05	0.00107362	Down	Cyclin-like F-box domain containing protein. (Os09t0341600-01)
Os10g0370500	1541	1237	1396	551	635	274	-1.08152	2.26615e-08	8.94585e-07	Down	Glycoside hydrolase, catalytic core domain containing protein. (Os10t0370500-01)
Os11g0465200	578	737	730	193	305	206	-1.08551	4.21192e-08	1.58371e-06	Down	Similar to Bx2-like protein. (Os11t0465200-01);Similar to Cytochrome P450 family protein, expressed. (Os11t0465200-02)
Os06g0685700	518	740	689	159	222	284	-1.0863	4.57301e-08	1.71429e-06	Down	Similar to Auxin response factor 16. (Os06t0685700-01)
Os01g0624000	1510	1487	1589	454	624	509	-1.08669	1.68342e-08	6.90196e-07	Down	Neutral/alkaline nonlysosomal ceramidase family protein. (Os01t0624000-01);Neutral/alkaline nonlysosomal ceramidase family protein. (Os01t0624000-02);Similar to Neutral ceramidase. (Os01t0624000-03);Similar to Neutral ceramidase. (Os01t0624000-04)
Os11g0120100	184	128	285	66	70	68	-1.08693	0.00017395	0.00246908	Down	Similar to Harpin-induced protein 1 containing protein, expressed. (Os11t0120100-01)
Os04g0310400	75	138	211	49	39	53	-1.08768	0.00656695	0.0462758	Down	Similar to H0211A12.15 protein. (Os04t0310400-00)
Os10g0109900	88	122	105	36	25	46	-1.08779	0.000426904	0.00525782	Down	Major facilitator superfamily, general substrate transporter domain containing protein. (Os10t0109900-00)
Os10g0177400	217	264	296	62	120	85	-1.08805	0.000128311	0.00191995	Down	TB2/DP1 and HVA22 related protein family protein. (Os10t0177400-01);Similar to TB2/DP1, HVA22 family protein, expressed. (Os10t0177400-02)
Os02g0703300	151	188	204	69	46	69	-1.08853	0.000191534	0.00269101	Down	Protein of unknown function DUF1218 family protein. (Os02t0703300-01);Protein of unknown function DUF1218 family protein. (Os02t0703300-02);Protein of unknown function DUF1218 family protein. (Os02t0703300-03)
Os12g0112600	722	721	899	189	363	256	-1.08876	7.17356e-14	6.96452e-12	Down	ATPase, F1/V1/A1 complex, alpha/beta subunit, nucleotide-binding domain containing protein. (Os12t0112600-01)
Os05g0191500	228	593	305	132	149	100	-1.08913	9.43319e-05	0.0014903	Down	Similar to stem 28 kDa glycoprotein. (Os05t0191500-01);Similar to Stem 28 kDa glycoprotein. (Os05t0191500-02);Similar to stem 28 kDa glycoprotein. (Os05t0191500-03)
Os05g0200280	119	139	127	40	50	42	-1.09002	3.68962e-06	8.81749e-05	Down	Similar to prenylated rab acceptor family protein. (Os05t0200280-01)
Os04g0175300	214	407	249	116	84	94	-1.09066	0.000112718	0.00171872	Down	Conserved hypothetical protein. (Os04t0175300-01);Conserved hypothetical protein. (Os04t0175300-02)
Os08g0379200	167	139	187	51	78	41	-1.09099	1.38415e-06	3.71509e-05	Down	ATPase, P-type, K/Mg/Cd/Cu/Zn/Na/Ca/Na/H-transporter family protein. (Os08t0379200-01)
Os09g0272300	208	266	265	66	115	72	-1.0929	3.5011e-07	1.08364e-05	Down	Similar to 3-glucanase. (Os09t0272300-01)
Os04g0537900	1158	1291	1200	360	516	380	-1.09297	1.00445e-14	1.08542e-12	Down	Seed-type vacuolar processing enzyme (VPE), Glutelin maturation (Os04t0537900-01)
Os12g0159500	76	127	174	37	38	51	-1.09422	0.000300098	0.00391735	Down	Conserved hypothetical protein. (Os12t0159500-01);Hypothetical conserved gene. (Os12t0159500-03)
Os03g0689300	154	206	195	45	70	74	-1.09517	0.000170911	0.00243288	Down	Plasma membrane H+ ATPase (EC 3.6.3.6) (H-ATPase). (Os03t0689300-01);Similar to H-ATPase. (Os03t0689300-02)
Os05g0545400	410	1054	606	138	261	299	-1.09606	6.04999e-05	0.00102709	Down	Serine/threonine protein kinase domain containing protein. (Os05t0545400-01)
Os08g0567000	2012	2173	2120	819	662	662	-1.09959	9.31921e-09	3.97289e-07	Down	Conserved hypothetical protein. (Os08t0567000-01)
Os03g0237000	3814	3791	4692	1372	1639	1177	-1.10181	5.05492e-16	6.3452e-14	Down	Nonaspanin (TM9SF) family protein. (Os03t0237000-01)
Os03g0778000	568	906	716	272	225	239	-1.10184	5.24642e-05	0.000911849	Down	Calmodulin binding protein-like family protein. (Os03t0778000-01)
Os04g0612500	1751	4208	5225	1096	2005	633	-1.10251	0.00348985	0.0281887	Down	Similar to 36.4 kDa proline-rich protein. (Os04t0612500-01);Similar to Prolin rich protein. (Os04t0612500-02)
Os02g0722300	1134	1209	1471	401	503	390	-1.10348	7.45036e-26	1.96991e-23	Down	Nonaspanin (TM9SF) family protein. (Os02t0722300-01)
Os03g0209500	225	289	253	83	101	76	-1.10365	9.775e-16	1.19092e-13	Down	Zinc finger, DHHC-type domain containing protein. (Os03t0209500-01)
Os11g0703600	201	211	151	77	40	74	-1.10553	0.000145431	0.00212208	Down	Conserved hypothetical protein. (Os11t0703600-01);Conserved hypothetical protein. (Os11t0703600-02);Hypothetical conserved gene. (Os11t0703600-03)
Os05g0584300	101	200	161	61	56	37	-1.1063	0.00538999	0.0398924	Down	Harpin-induced 1 domain containing protein. (Os05t0584300-01)
Os06g0275800	1178	1508	1625	486	479	484	-1.10714	1.62732e-26	4.49392e-24	Down	Amino acid transporter, transmembrane domain containing protein. (Os06t0275800-01);Amino acid transporter, transmembrane domain containing protein. (Os06t0275800-02);Amino acid transporter, transmembrane domain containing protein. (Os06t0275800-03)
Os04g0490500	1360	2800	2012	602	687	771	-1.10744	3.61097e-05	0.000659904	Down	Protein kinase-like domain domain containing protein. (Os04t0490500-01)
Os02g0773732	125	141	185	52	64	36	-1.10768	0.00545748	0.0402136	Down	Hypothetical conserved gene. (Os02t0773732-01)
Os04g0472300	995	1007	944	379	400	225	-1.10902	4.20959e-05	0.000751618	Down	PLC-like phosphodiesterase, TIM beta/alpha-barrel domain domain containing protein. (Os04t0472300-01);Hypothetical conserved gene. (Os04t0472300-02)
Os06g0667400	392	368	426	121	112	168	-1.10917	6.58672e-08	2.38292e-06	Down
Os08g0432000	256	283	250	92	88	87	-1.10982	2.56345e-11	1.7313e-09	Down	Conserved hypothetical protein. (Os08t0432000-01);Conserved hypothetical protein. (Os08t0432000-02)
Os10g0391500	666	896	808	303	243	249	-1.10996	2.37802e-14	2.40257e-12	Down	Conserved hypothetical protein. (Os10t0391500-01);Conserved hypothetical protein. (Os10t0391500-02);Conserved hypothetical protein. (Os10t0391500-03);Conserved hypothetical protein. (Os10t0391500-04)
Os03g0232400	59	139	150	27	44	44	-1.11012	0.00612153	0.0438078	Down	Phytosulfokine family protein. (Os03t0232400-00)
Os02g0702300	1220	1879	2142	517	437	780	-1.11199	7.70585e-09	3.31351e-07	Down	Conserved hypothetical protein. (Os02t0702300-01)
Os02g0801450	147	162	97	38	59	42	-1.11251	0.000206933	0.00287325	Down	Similar to OSJNba0093F12.23 protein. (Os02t0801450-01)
Os11g0649700	188	200	362	58	88	104	-1.11296	9.6045e-05	0.00150964	Down	Uncharacterised protein family UPF0497, trans-membrane plant subgroup domain containing protein. (Os11t0649700-01)
Os05g0362500	177	301	257	73	62	109	-1.11311	9.98332e-05	0.00155662	Down	Protein of unknown function DUF538 domain containing protein. (Os05t0362500-01)
Os03g0323900	108	230	203	46	84	50	-1.11624	0.00013522	0.00200523	Down	Bifunctional inhibitor/plant lipid transfer protein/seed storage domain containing protein. (Os03t0323900-01)
Os07g0580300	79	130	47	25	20	41	-1.1164	0.00708661	0.049226	Down	Hypothetical conserved gene. (Os07t0580300-00)
Os07g0539900	3417	2302	3295	737	1511	855	-1.11683	3.01706e-05	0.000563381	Down	Similar to Beta-1,3-glucanase-like protein. (Os07t0539900-01)
Os03g0199200	109	177	80	43	59	22	-1.11729	0.00568812	0.0414339	Down	Conserved hypothetical protein. (Os03t0199200-01)
Os11g0173500	1141	1524	1733	489	481	493	-1.11731	1.53645e-15	1.84478e-13	Down	Leucine-rich repeat, typical subtype domain containing protein. (Os11t0173500-01);Hypothetical conserved gene. (Os11t0173500-02);Leucine-rich repeat, typical subtype domain containing protein. (Os11t0173500-03)
Os01g0117900	801	940	921	244	311	340	-1.11771	1.18847e-08	4.98955e-07	Down	Similar to nodulin-like protein. (Os01t0117900-01);Similar to Nodulin-like protein 5NG4. (Os01t0117900-02);Similar to nodulin-like protein. (Os01t0117900-03)
Os02g0516400	92	128	89	33	41	30	-1.11783	0.00616178	0.0440578	Down	WW domain protein, Regulation of cuticle development (Os02t0516400-01)
Os07g0209500	111	142	128	48	56	24	-1.11879	0.00543169	0.0400829	Down	Similar to DNA polymerase. (Os07t0209500-01)
Os01g0283000	116	177	132	38	68	37	-1.11896	0.000180325	0.00255373	Down	Conserved hypothetical protein. (Os01t0283000-01);Conserved hypothetical protein. (Os01t0283000-02)
Os05g0209100	716	818	821	309	259	220	-1.11975	1.45566e-14	1.55274e-12	Down	Glycoside hydrolase, family 47 protein. (Os05t0209100-01)
Os02g0629200	2917	3315	5191	1232	1335	1220	-1.12	2.77088e-05	0.000523706	Down	Similar to cDNA clone:001-039-E03, full insert sequence. (Os02t0629200-01);Similar to HvPIP2;1 protein. (Os02t0629200-02)
Os04g0604300	245	355	292	112	134	53	-1.12056	7.19594e-05	0.00118521	Down	Similar to Xyloglucan endotransglucosylase/hydrolase protein 24 precursor (EC 2.4.1.207) (At-XTH24) (XTH-24) (Meristem protein 5) (MERI-5 protein) (MERI5 protein) (Endo-xyloglucan transferase) (Xyloglucan endo-1,4-beta-D-glucanase). (Os04t0604300-01)
Os09g0551000	169	218	163	75	64	45	-1.12313	4.90065e-07	1.46594e-05	Down	Protein kinase, catalytic domain domain containing protein. (Os09t0551000-00)
Os03g0804200	197	266	165	55	74	82	-1.12484	9.82206e-05	0.0015392	Down	Bifunctional inhibitor/plant lipid transfer protein/seed storage domain containing protein. (Os03t0804200-01)
Os12g0115300	65	89	83	22	35	22	-1.12499	1.61e-05	0.000325325	Down	Plant lipid transfer protein and hydrophobic protein, helical domain containing protein. (Os12t0115300-01)
Os03g0696000	176	228	179	39	86	71	-1.1252	3.7569e-07	1.15276e-05	Down	Harpin-induced 1 domain containing protein. (Os03t0696000-01)
Os05g0372400	573	467	708	236	176	170	-1.127	1.80134e-08	7.31545e-07	Down	Lipase, class 3 family protein. (Os05t0372400-01)
Os04g0530700	258	395	289	153	75	82	-1.12763	6.31276e-05	0.00106227	Down	Similar to Beta-D-xylosidase. (Os04t0530700-01)
Os04g0103500	333	383	502	141	124	137	-1.12923	3.66737e-08	1.40014e-06	Down	Serine/threonine protein kinase-related domain containing protein. (Os04t0103500-01)
Os02g0558100	1253	1273	1479	519	448	364	-1.13105	5.13013e-09	2.28093e-07	Down	Similar to Chloride channel (Fragment). (Os02t0558100-01);Chloride channel (Fragment). (Os02t0558100-02);Similar to Chloride channel (Fragment). (Os02t0558100-03)
Os01g0206650	53	21	64	17	15	14	-1.13131	0.00148281	0.0144638	Down	Hypothetical protein. (Os01t0206650-00)
Os07g0168600	661	666	708	242	238	199	-1.13139	1.19398e-08	5.00426e-07	Down	Similar to 3-glucanase. (Os07t0168600-01);Similar to 3-glucanase. (Os07t0168600-02)
Os06g0315900	138	150	181	41	42	72	-1.13255	0.000132878	0.00197757	Down	Transcription elongation factor, TFIIS/CRSP70, N-terminal, sub-type domain containing protein. (Os06t0315900-01)
Os08g0189200	1222	1099	1428	455	479	317	-1.13291	2.6906e-05	0.000511256	Down	Germin-like protein 8-3, Disease resistance (Os08t0189200-01)
Os09g0282300	17	55	52	14	8	18	-1.13369	0.00195896	0.0181266	Down	Zinc finger, C2H2-type/integrase, DNA-binding domain containing protein. (Os09t0282300-00)
Os11g0669100	1549	2492	1967	564	767	657	-1.1343	3.3825e-09	1.5767e-07	Down	Calmodulin binding protein-like family protein. (Os11t0669100-01)
Os05g0446550	44	43	62	19	14	16	-1.13546	0.00120786	0.0123033	Down	Similar to DNA glycosylase/lyase 701. (Os05t0446550-00)
Os02g0264700	324	287	336	130	85	99	-1.13548	5.48391e-05	0.000946998	Down	Similar to flagelliform silk protein-like protein [Oryza sativa (japonica cultivar-group)]. (Os02t0264700-01)
Os11g0180300	96	146	76	17	40	49	-1.13691	0.000237646	0.00322229	Down	Conserved hypothetical protein. (Os11t0180300-01)
Os01g0690800	762	1037	817	246	323	299	-1.1373	3.53189e-15	4.0083e-13	Down	Protein kinase, core domain containing protein. (Os01t0690800-01)
Os07g0236200	813	1178	1197	402	348	294	-1.13867	1.52058e-15	1.83459e-13	Down	Hypothetical conserved gene. (Os07t0236200-01)
Os08g0544400	104	143	168	31	45	60	-1.13875	0.00454126	0.0347716	Down	ABC-2 type transporter domain containing protein. (Os08t0544400-01)
Os02g0792900	5043	5573	6725	1863	1963	1893	-1.13898	1.23855e-31	4.46128e-29	Down	TMS membrane protein/tumour differentially expressed protein family protein. (Os02t0792900-01);TMS membrane protein/tumour differentially expressed protein family protein. (Os02t0792900-03)
Os01g0206700	278	585	775	144	127	254	-1.13944	3.66071e-05	0.000667033	Down	Similar to Serine/threonine protein kinase (CBL-interacting protein kinase 20). (Os01t0206700-01);Similar to cDNA clone:J013031K24, full insert sequence. (Os01t0206700-02);Similar to Serine/threonine protein kinase (CBL-interacting protein kinase 20). (Os01t0206700-03)
Os01g0366300	105	152	147	47	58	28	-1.13976	1.18917e-06	3.23011e-05	Down	Similar to Receptor protein kinase. (Os01t0366300-01)
Os04g0302300	84	116	66	23	49	17	-1.14043	0.000317882	0.00410636	Down	Hypothetical protein. (Os04t0302300-01)
Os06g0289200	41	41	36	15	12	12	-1.14073	0.00197482	0.0182327	Down	UDP-glucuronosyl/UDP-glucosyltransferase family protein. (Os06t0289200-01)
Os07g0677400	136	173	244	76	43	60	-1.14215	9.3896e-05	0.00148548	Down	Peroxidase. (Os07t0677400-00)
Os01g0107700	84	92	101	28	29	34	-1.14498	0.00548361	0.0403343	Down	Similar to LIMONENE cyclase like protein. (Os01t0107700-01)
Os02g0787800	2171	4114	2019	806	991	933	-1.14621	1.88201e-05	0.000372417	Down	Diacylglycerol kinase accessory region domain containing protein. (Os02t0787800-01)
Os07g0250900	55	144	147	43	44	24	-1.14667	0.00474464	0.0359851	Down	Harpin-induced 1 domain containing protein. (Os07t0250900-01)
Os08g0156600	541	609	604	213	178	185	-1.14738	1.82327e-14	1.91205e-12	Down	Major facilitator superfamily protein. (Os08t0156600-01);Similar to glycerol 3-phosphate permease. (Os08t0156600-02)
Os05g0128400	1212	1221	1618	430	484	417	-1.14755	3.5168e-16	4.50549e-14	Down	Cation diffusion facilitator (CDF) family protein, Bivalent cation transporter, Translocation of Zn, Cd and other heavy metals, Ion homeostasis (Os05t0128400-01)
Os05g0126100	187	187	203	72	43	74	-1.1484	2.38234e-07	7.61064e-06	Down	Tetraspanin domain containing protein. (Os05t0126100-01);Similar to predicted protein. (Os05t0126100-02)
Os07g0602700	630	659	673	205	226	215	-1.1501	6.56526e-24	1.497e-21	Down	Protein kinase, core domain containing protein. (Os07t0602700-01)
Os05g0318600	26	47	54	19	18	4	-1.15095	0.00156402	0.0151136	Down	Similar to FERONIA receptor-like kinase. (Os05t0318600-01)
Os05g0437500	131	98	148	42	44	38	-1.15374	0.000142839	0.00209077	Down	Yip1 domain containing protein. (Os05t0437500-01)
Os09g0565450	343	275	383	110	124	96	-1.15375	3.97845e-05	0.000717045	Down
Os05g0209600	815	758	1086	290	345	237	-1.15406	2.1573e-05	0.000417907	Down	Similar to Esterase. (Os05t0209600-01)
Os06g0235200	68	97	63	12	29	34	-1.15427	0.0059444	0.0428735	Down	Protein of unknown function DUF231 domain containing protein. (Os06t0235200-01)
Os10g0178101	112	265	238	68	60	69	-1.155	1.70877e-07	5.6551e-06	Down
Os04g0513400	1491	1413	1753	486	684	367	-1.15514	1.81798e-05	0.000361079	Down	Similar to Beta-glucosidase. (Os04t0513400-01);Similar to Beta-glucosidase. (Os04t0513400-02)
Os01g0532300	113	184	136	47	34	59	-1.1561	0.000113188	0.00172165	Down	Conserved hypothetical protein. (Os01t0532300-01)
Os06g0274800	328	336	335	96	129	104	-1.15683	3.79598e-05	0.000688653	Down	Similar to Peroxidase 11 precursor (EC 1.11.1.7) (Atperox P11) (ATP23a/ATP23b). (Os06t0274800-01)
Os01g0223200	351	404	341	119	146	95	-1.15882	2.2123e-08	8.81162e-07	Down	Lipase, GDSL domain containing protein. (Os01t0223200-01)
Os04g0469800	121	131	85	50	44	17	-1.1593	0.000165077	0.00236422	Down	Cytochrome P450 superfamily protein, CYP724B1, Brassinosteroid (BR) biosynthesis, Control of panicle architecture and seed size (Os04t0469800-01);Similar to OSIGBa0124N08.3 protein. (Os04t0469800-02)
Os09g0325800	71	125	108	30	32	36	-1.16116	2.90069e-06	7.195e-05	Down	Conserved hypothetical protein. (Os09t0325800-01)
Os11g0142400	49	148	100	34	44	17	-1.16215	0.0046892	0.0356954	Down	Similar to Strictosidine synthase family protein, expressed. (Os11t0142400-01)
Os04g0126900	335	417	485	136	186	80	-1.1635	1.46325e-08	6.10196e-07	Down	Similar to H0124E07.4 protein. (Os04t0126900-01)
Os02g0734300	2445	3228	3181	944	1078	847	-1.16485	1.34038e-31	4.75912e-29	Down	Similar to Nudix hydrolase 18, mitochondrial precursor (EC 3.6.1.-) (AtNUDT18). (Os02t0734300-01)
Os12g0127500	60	43	54	25	10	16	-1.16542	0.000801894	0.0087876	Down	Conserved hypothetical protein. (Os12t0127500-01)
Os01g0212400	660	642	727	191	277	196	-1.16544	3.0439e-15	3.47032e-13	Down	EF-Hand type domain containing protein. (Os01t0212400-01)
Os06g0584200	159	137	118	40	40	56	-1.16562	0.000103943	0.00160902	Down	N-6 adenine-specific DNA methylase, conserved site domain containing protein. (Os06t0584200-01);N-6 adenine-specific DNA methylase, conserved site domain containing protein. (Os06t0584200-02);N-6 adenine-specific DNA methylase, conserved site domain containing protein. (Os06t0584200-03)
Os01g0389200	106	164	171	52	66	24	-1.16814	9.43803e-05	0.0014903	Down	Protein of unknown function DUF679 family protein. (Os01t0389200-01)
Os08g0107400	741	1180	1053	332	320	302	-1.16957	3.61875e-16	4.61233e-14	Down	Similar to GDP-mannose transporter. (Os08t0107400-01);Similar to predicted protein. (Os08t0107400-02)
Os06g0129900	2672	3701	3793	1062	1228	980	-1.17167	1.00072e-17	1.48047e-15	Down	Similar to Cytochrome P450 CYPD. (Os06t0129900-01);Similar to cytochrome P450. (Os06t0129900-02)
Os06g0293500	203	265	276	78	100	62	-1.17264	0.00265308	0.0227928	Down	Conserved hypothetical protein. (Os06t0293500-01)
Os05g0442700	89	152	85	23	55	28	-1.17291	0.000147326	0.00214633	Down	No apical meristem (NAM) protein domain containing protein. (Os05t0442700-01)
Os05g0502200	61	65	85	10	46	13	-1.17372	0.00557493	0.0407887	Down	Phospholipid/glycerol acyltransferase domain containing protein. (Os05t0502200-01)
Os04g0669200	547	1973	1224	317	462	403	-1.17493	0.0019605	0.0181273	Down	Similar to Ethylene response factor 2 (Ethylene response factor 3). (Os04t0669200-01)
Os05g0569000	44	79	79	25	23	16	-1.1768	0.00578929	0.0419985	Down	Hypothetical conserved gene. (Os05t0569000-01)
Os06g0271300	84	102	92	21	41	28	-1.17704	0.000193162	0.00271234	Down	Similar to OSIGBa0140C02.5 protein. (Os06t0271300-00)
Os05g0548800	44	71	85	8	32	24	-1.17789	0.00570893	0.0415489	Down	Acid phosphatase/vanadium-dependent haloperoxidase related family protein. (Os05t0548800-01)
Os12g0128700	4223	4432	4992	1586	1361	1436	-1.17851	4.20472e-18	6.45087e-16	Down	Similar to Arabinoxylan arabinofuranohydrolase isoenzyme AXAH-II. (Os12t0128700-01)
Os02g0743100	212	247	274	79	101	56	-1.17852	4.84535e-08	1.80453e-06	Down	Zinc finger, RING/FYVE/PHD-type domain containing protein. (Os02t0743100-00)
Os05g0164200	26	59	75	12	14	24	-1.18041	0.00719078	0.0496996	Down	Zinc finger, RING/FYVE/PHD-type domain containing protein. (Os05t0164200-01)
Os01g0155500	375	735	608	156	243	149	-1.1806	4.35734e-09	1.97057e-07	Down	Protein kinase, catalytic domain domain containing protein. (Os01t0155500-01)
Os07g0434100	97	131	95	35	44	25	-1.18079	1.48196e-06	3.94354e-05	Down
Os01g0612900	1119	2058	1334	435	512	490	-1.18504	3.27981e-17	4.65808e-15	Down	Lipase, GDSL domain containing protein. (Os01t0612900-01)
Os12g0630200	112	271	200	32	83	70	-1.18587	0.00265459	0.022798	Down	Thaumatin, pathogenesis-related family protein. (Os12t0630200-01)
Os05g0137400	5681	6455	8047	2204	2118	2094	-1.18721	1.57929e-18	2.54881e-16	Down	Similar to Aspartic protease precursor. (Os05t0137400-01)
Os10g0416100	1968	1155	1343	611	489	358	-1.18956	8.09374e-10	4.18216e-08	Down	Class III chitinase RCB4 (EC 3.2.1.14). (Os10t0416100-01);Similar to Chitinase (Fragment). (Os10t0416100-02)
Os03g0404800	51	93	49	21	15	25	-1.1903	0.00546219	0.0402244	Down	NAD(P)-binding domain containing protein. (Os03t0404800-01)
Os01g0795000	257	322	214	108	88	58	-1.19049	0.00223981	0.0199314	Down	Subtilase. (Os01t0795000-01)
Os03g0760800	175	199	172	53	62	60	-1.19054	4.86414e-05	0.000855579	Down	A member of the GAST (gibberellin (GA)-Stimulated Transcript) family, Control of seedling growth and &alpha;-amylase expression, Cell proliferation in meristems and panicles development (Os03t0760800-01)
Os06g0574950	80	92	92	42	34	8	-1.19174	0.00411677	0.0321351	Down
Os10g0555100	1765	2288	1913	645	585	666	-1.19373	1.12209e-31	4.10123e-29	Down	Similar to DNA chromosome 4, ESSA I CONTIG fragment NO. 6 (Glucosyltransferase like protein). (Os10t0555100-01)
Os03g0857200	150	167	198	40	42	81	-1.19395	5.19591e-05	0.000905604	Down	Conserved hypothetical protein. (Os03t0857200-01);Conserved hypothetical protein. (Os03t0857200-02)
Os04g0649500	130	141	290	51	71	54	-1.19568	0.00249037	0.0217056	Down	Similar to H0212B02.4 protein. (Os04t0649500-01)
Os01g0627600	104	98	141	47	27	34	-1.1972	0.000100426	0.00156194	Down	Similar to Cytochrome P450 monooxygenase. (Os01t0627600-01)
Os10g0555700	705	595	722	166	272	213	-1.19795	1.20621e-05	0.00025235	Down	Beta-expansin. (Os10t0555700-02)
Os10g0569300	463	698	537	166	220	153	-1.19858	2.54813e-09	1.22261e-07	Down	Protein of unknown function DUF248, methyltransferase putative family protein. (Os10t0569300-01)
Os07g0147600	167	274	236	49	67	97	-1.19867	3.26373e-05	0.000603548	Down	Protein kinase, core domain containing protein. (Os07t0147600-01);Similar to predicted protein. (Os07t0147600-02);Protein kinase, core domain containing protein. (Os07t0147600-03)
Os05g0577500	173	258	192	40	98	61	-1.19961	3.5868e-05	0.000655969	Down	EF-Hand type domain containing protein. (Os05t0577500-01)
Os06g0522300	203	198	258	101	50	56	-1.19962	3.37754e-05	0.000623203	Down	Haem peroxidase family protein. (Os06t0522300-01)
Os11g0157200	450	453	522	146	150	156	-1.20093	1.47131e-05	0.000300477	Down	Harpin-induced 1 domain containing protein. (Os11t0157200-03)
Os03g0570200	126	162	189	53	55	42	-1.20303	1.03558e-10	6.20199e-09	Down	Conserved hypothetical protein. (Os03t0570200-00)
Os02g0629400	484	425	475	153	161	127	-1.20375	5.88331e-15	6.47007e-13	Down	Similar to Phytosulfokine receptor precursor (EC 2.7.1.37) (Phytosulfokine LRR receptor kinase). (Os02t0629400-01)
Os05g0406150	112	231	115	40	69	36	-1.20403	0.00257697	0.0222853	Down	Hypothetical protein. (Os05t0406150-00)
Os02g0153700	248	217	274	56	93	86	-1.20697	2.29179e-08	9.02697e-07	Down	Serine/threonine protein kinase domain containing protein. (Os02t0153700-01)
Os12g0585300	48	90	81	22	19	27	-1.21068	6.67734e-06	0.000150325	Down	Cyclin-like F-box domain containing protein. (Os12t0585300-01)
Os07g0129800	68	49	133	23	33	22	-1.21195	0.000168425	0.002403	Down	Similar to lectin-like receptor kinase 7. (Os07t0129800-00)
Os08g0465700	952	1004	1243	356	257	384	-1.21322	7.70187e-06	0.000168654	Down	Cytochrome P450 family protein. (Os08t0465700-01)
Os12g0639600	1631	1160	1491	519	515	330	-1.21354	3.86943e-10	2.12298e-08	Down	Similar to Hedgehog-interacting-like protein. (Os12t0639600-01);Six-bladed beta-propeller, TolB-like domain containing protein. (Os12t0639600-02)
Os04g0586100	140	138	140	48	54	30	-1.21359	2.29821e-07	7.37029e-06	Down	Protein of unknown function DUF581 family protein. (Os04t0586100-01)
Os06g0654400	47	90	97	16	21	35	-1.21445	0.00391418	0.0308737	Down	Hypothetical conserved gene. (Os06t0654400-00)
Os08g0189100	116	86	124	18	33	52	-1.21546	9.01201e-05	0.00143396	Down	Germin-like protein 8-2, Disease resistance (Os08t0189100-01)
Os02g0628600	499	773	654	213	215	172	-1.21564	9.33323e-06	0.000200838	Down	Similar to Auxin response factor 8. (Os02t0628600-01)
Os01g0283300	522	553	447	195	162	123	-1.21668	0.00151553	0.0147203	Down	Conserved hypothetical protein. (Os01t0283300-01);Conserved hypothetical protein. (Os01t0283300-02)
Os10g0155800	123	110	126	24	56	34	-1.21682	7.00138e-05	0.00116086	Down	Protein kinase, core domain containing protein. (Os10t0155800-01)
Os11g0104150	99	141	102	37	38	32	-1.21696	5.86715e-07	1.71354e-05	Down
Os02g0721000	83	126	122	34	45	24	-1.21892	8.25837e-05	0.00133109	Down	Hypothetical protein. (Os02t0721000-01)
Os06g0539400	35	62	79	19	18	17	-1.21934	0.000370922	0.00465366	Down	Amino acid/polyamine transporter I family protein. (Os06t0539400-01)
Os02g0653200	308	228	339	110	112	54	-1.21981	0.00170211	0.0161652	Down	Cupredoxin domain containing protein. (Os02t0653200-01)
Os08g0538600	3288	5094	6591	1648	1339	1593	-1.221	1.40854e-10	8.19859e-09	Down	Stress up-regulated Nod 19 family protein. (Os08t0538600-01)
Os02g0522300	1837	2856	2087	760	674	672	-1.22114	1.18162e-18	1.91948e-16	Down	Conserved hypothetical protein. (Os02t0522300-01);Conserved hypothetical protein. (Os02t0522300-02);Similar to cDNA clone:001-036-H04, full insert sequence. (Os02t0522300-03)
Os03g0188200	48	32	71	14	17	16	-1.22172	0.00568734	0.0414339	Down	Zinc finger, RING/FYVE/PHD-type domain containing protein. (Os03t0188200-01)
Os01g0768100	37	58	61	24	17	7	-1.22263	0.000491435	0.00592057	Down	Conserved hypothetical protein. (Os01t0768100-01)
Os01g0783700	39	61	28	5	14	21	-1.22338	0.000799394	0.0087718	Down	Similar to EF-hand Ca2+-binding protein CCD1. (Os01t0783700-01)
Os11g0640000	31	58	36	6	22	11	-1.22477	0.0069827	0.0486947	Down	NB-ARC domain containing protein. (Os11t0640000-00)
Os01g0281600	158	298	268	48	83	92	-1.22627	0.00172647	0.0163403	Down	Cupredoxin domain containing protein. (Os01t0281600-01)
Os04g0587500	195	391	252	76	99	84	-1.22673	9.46386e-09	4.02765e-07	Down	Domain of unknown function DUF250 domain containing protein. (Os04t0587500-01)
Os01g0892500	143	254	119	87	49	23	-1.22936	0.00199673	0.0183803	Down	Similar to carboxylic ester hydrolase. (Os01t0892500-01)
Os03g0823500	189	290	201	68	61	81	-1.23035	2.04014e-05	0.000400202	Down	TGF-beta receptor, type I/II extracellular region family protein. (Os03t0823500-02)
Os08g0503200	2445	2111	2770	913	694	666	-1.23165	1.33226e-10	7.80943e-09	Down	PLC-like phosphodiesterase, TIM beta/alpha-barrel domain domain containing protein. (Os08t0503200-01)
Os11g0131800	186	192	115	27	57	72	-1.23166	0.00196901	0.0181857	Down	Similar to H0114G12.9 protein. (Os11t0131800-01)
Os01g0115600	150	272	253	67	62	77	-1.2317	2.02039e-05	0.000396641	Down	Similar to LRK14. (Os01t0115600-01)
Os02g0215700	82	36	69	25	24	10	-1.23274	0.00417117	0.0324323	Down	Protein kinase, catalytic domain domain containing protein. (Os02t0215700-01)
Os07g0565400	185	144	190	53	78	32	-1.23331	2.90498e-05	0.000544497	Down	Similar to SRF8 (STRUBBELIG-RECEPTOR FAMILY 8). (Os07t0565400-01)
Os01g0290000	1949	2056	2133	692	577	632	-1.23355	1.04022e-33	4.10373e-31	Down	Similar to Cyprosin precursor (EC 3.4.23.-) (Fragment). (Os01t0290000-01);Similar to Cyprosin precursor (EC 3.4.23.-) (Fragment). (Os01t0290000-02);Similar to Cyprosin precursor (EC 3.4.23.-) (Fragment). (Os01t0290000-03);Similar to retrotransposon protein SINE subclass. (Os01t0290000-04)
Os05g0562800	78	74	92	19	36	21	-1.23374	0.000134605	0.00199729	Down	Protein of unknown function DUF679 family protein. (Os05t0562800-01);Similar to predicted protein. (Os05t0562800-02)
Os03g0410100	24	20	37	3	15	7	-1.23462	0.00260848	0.0224826	Down	Similar to cDNA clone:J033024M21, full insert sequence. (Os03t0410100-01)
Os01g0631400	114	142	143	31	40	52	-1.23581	0.00216627	0.0195428	Down	Six-hairpin glycosidase domain containing protein. (Os01t0631400-01)
Os02g0589700	187	188	222	56	68	61	-1.23607	2.25591e-05	0.000434639	Down	Lecithin:cholesterol/phospholipid:diacylglycerol acyltransferase domain containing protein. (Os02t0589700-00)
Os01g0645900	97	94	98	44	20	25	-1.23607	9.10799e-05	0.00144738	Down	Similar to sulfate transporter. (Os01t0645900-01)
CAA34008	137860	155259	134927	46660	45548	40709	-1.23608	3.54575e-06	8.50639e-05	Down	Maturase K [Source:UniProtKB/TrEMBL;Acc:E9KIM5]
Os03g0332900	155	194	216	45	100	31	-1.23702	0.00176727	0.0166378	Down	Protein kinase, core domain containing protein. (Os03t0332900-01)
Os02g0633300	465	486	747	155	176	190	-1.23754	2.70997e-16	3.56368e-14	Down	EspB-like protein. (Os02t0633300-01)
Os03g0206600	301	497	451	131	106	143	-1.23964	1.77203e-09	8.77332e-08	Down	Uncharacterised protein family UPF0497, trans-membrane plant domain containing protein. (Os03t0206600-01)
Os01g0196800	111	91	57	26	36	20	-1.24	0.00288336	0.024309	Down	Hypothetical protein. (Os01t0196800-01)
Os06g0232800	61	121	89	20	37	26	-1.2402	9.96753e-05	0.00155513	Down	Conserved hypothetical protein. (Os06t0232800-01);Conserved hypothetical protein. (Os06t0232800-02)
Os05g0435500	210	191	134	44	58	66	-1.24104	0.00173738	0.0164061	Down	Conserved hypothetical protein. (Os05t0435500-01);Conserved hypothetical protein. (Os05t0435500-02);Conserved hypothetical protein. (Os05t0435500-03)
Os01g0690200	239	288	210	87	60	80	-1.24146	1.57963e-05	0.000319969	Down	Hypothetical conserved gene. (Os01t0690200-00)
Os05g0137100	313	406	424	81	149	122	-1.24184	5.09796e-15	5.68183e-13	Down	Similar to MDR-like ABC transporter. (Os05t0137100-01)
Os03g0302200	1860	3403	1585	644	773	694	-1.24202	3.90939e-06	9.28911e-05	Down	Zinc finger, RING/FYVE/PHD-type domain containing protein. (Os03t0302200-01)
Os04g0670200	3872	2612	3250	1033	1163	859	-1.24217	8.145e-11	5.01079e-09	Down	Similar to Oryzain beta chain precursor (EC 3.4.22.-). (Os04t0670200-01);Granulin domain containing protein. (Os04t0670200-02)
Os05g0472400	628	253	452	136	156	131	-1.24232	0.00124283	0.012565	Down	Similar to Zinc transporter 9. (Os05t0472400-00)
Os03g0124300	900	1429	1308	407	366	334	-1.24275	1.86641e-10	1.07379e-08	Down	Similar to ATP binding protein. (Os03t0124300-01);Similar to ATP binding protein. (Os03t0124300-02)
Os03g0762300	432	557	672	141	159	206	-1.2446	6.92126e-10	3.64451e-08	Down	Similar to Peroxidase 51 precursor (EC 1.11.1.7) (Atperox P51) (ATP37). (Os03t0762300-01);Similar to peroxidase 51. (Os03t0762300-02)
Os03g0177100	151	312	198	66	65	70	-1.24481	1.57125e-08	6.49783e-07	Down	Conserved hypothetical protein. (Os03t0177100-01)
Os07g0633100	644	1045	904	321	198	265	-1.24546	2.89553e-10	1.62085e-08	Down	Similar to Glucan endo-1,3-beta-glucosidase 4. (Os07t0633100-01);Similar to Glucan endo-1,3-beta-glucosidase 4. (Os07t0633100-02);Similar to Glucan endo-1,3-beta-glucosidase 4. (Os07t0633100-03);Similar to Glucan endo-1,3-beta-glucosidase 4. (Os07t0633100-04);Similar to Glucan endo-1,3-beta-glucosidase 4. (Os07t0633100-05)
Os01g0668901	116	108	134	35	35	40	-1.24565	4.98002e-05	0.000873337	Down	Protein kinase, catalytic domain domain containing protein. (Os01t0668901-00)
Os04g0172100	77	90	60	20	24	26	-1.24603	2.97889e-06	7.35227e-05	Down	Conserved hypothetical protein. (Os04t0172100-01)
Os12g0154700	224	298	318	79	65	111	-1.24635	1.25099e-05	0.000260621	Down	Germin-like protein 12-1, Disease resistance (Os12t0154700-01)
Os06g0605750	31	65	62	10	26	12	-1.24675	0.000374103	0.00468883	Down	Similar to GAMYB-like1. (Os06t0605750-00)
Os06g0475400	701	836	803	239	232	246	-1.24775	8.11551e-29	2.5532e-26	Down	Glycosyltransferase AER61, uncharacterized domain containing protein. (Os06t0475400-01)
Os10g0439800	312	287	376	67	151	85	-1.24838	0.00128609	0.012915	Down	Similar to H0813E03.1 protein. (Os10t0439800-00)
Os03g0846900	54	75	58	22	18	17	-1.24839	0.00379228	0.0301707	Down	Conserved hypothetical protein. (Os03t0846900-01)
Os07g0107800	238	238	192	57	86	65	-1.24878	0.00147616	0.0144102	Down	Similar to Phytosulfokine receptor precursor (EC 2.7.1.37) (Phytosulfokine LRR receptor kinase). (Os07t0107800-01);Hypothetical conserved gene. (Os07t0107800-02)
Os02g0579600	441	298	390	127	106	117	-1.24889	0.00121809	0.0123743	Down	Transcription factor MADS27. (Os02t0579600-00)
Os08g0232700	1198	2254	2179	443	615	643	-1.25023	3.48595e-06	8.3872e-05	Down	Exo70 exocyst complex subunit family protein. (Os08t0232700-01)
Os01g0723800	942	1057	1164	304	339	325	-1.25029	2.85822e-18	4.43988e-16	Down	Similar to P-glycoprotein homologue. (Os01t0723800-01);Hypothetical conserved gene. (Os01t0723800-02)
Os03g0578300	621	622	731	181	215	210	-1.25039	3.84139e-10	2.11225e-08	Down	Conserved hypothetical protein. (Os03t0578300-01)
Os04g0347800	45	59	54	15	14	19	-1.25085	0.00451464	0.0345997	Down	Similar to OSIGBa0130K07.4 protein. (Os04t0347800-01)
Os07g0134500	302	358	270	87	93	106	-1.25097	9.91327e-06	0.000212584	Down	Similar to hydrolase/ protein serine/threonine phosphatase. (Os07t0134500-01)
Os03g0248300	39	50	40	11	4	24	-1.25227	0.00580066	0.0420442	Down	Similar to Cytochrome P450 76C4 (EC 1.14.-.-). (Os03t0248300-01)
Os02g0246900	70	76	55	29	28	5	-1.25232	0.00343027	0.0277888	Down	Conserved hypothetical protein. (Os02t0246900-01)
Os04g0420801	157	173	134	41	57	45	-1.25279	6.05646e-08	2.20714e-06	Down	Hypothetical protein. (Os04t0420801-00)
Os08g0331900	176	159	222	70	60	40	-1.25315	2.58067e-08	1.00691e-06	Down	Similar to Leucine Rich Repeat family protein, expressed. (Os08t0331900-01)
Os01g0258100	64	76	66	23	25	15	-1.25396	0.00329809	0.0269818	Down	Hypothetical conserved gene. (Os01t0258100-01);Hypothetical conserved gene. (Os01t0258100-02)
Os03g0823400	4110	3803	4719	1494	1083	1272	-1.25422	5.16554e-11	3.28349e-09	Down	Similar to Bowman-Birk type trypsin inhibitor (WTI). (Os03t0823400-01)
Os04g0371000	383	397	483	133	133	119	-1.25485	1.05232e-09	5.33761e-08	Down	Four-helical cytokine family protein. (Os04t0371000-00)
Os03g0692700	1854	2429	2356	540	735	742	-1.26015	5.87729e-11	3.71201e-09	Down	Similar to Pherophorin-S precursor. (Os03t0692700-01);Hypothetical conserved gene. (Os03t0692700-03);Similar to predicted protein. (Os03t0692700-04);Similar to predicted protein. (Os03t0692700-05)
Os11g0275200	180	253	254	98	46	61	-1.26102	0.00132511	0.0132426	Down	Similar to Endo-1,3;1,4-beta-D-glucanase precursor (EC 3.2.1.-). (Os11t0275200-01)
Os12g0502100	137	61	69	30	33	21	-1.26168	0.00238513	0.0210437	Down	Similar to SKIP interacting protein 15. (Os12t0502100-01)
Os01g0265400	285	405	379	112	123	88	-1.26292	1.49699e-09	7.45614e-08	Down	Conserved hypothetical protein. (Os01t0265400-01);Conserved hypothetical protein. (Os01t0265400-02)
Os10g0107600	112	135	189	52	51	28	-1.26349	2.67746e-05	0.000509538	Down	Conserved hypothetical protein. (Os10t0107600-01)
Os01g0793600	89	78	94	41	24	14	-1.26398	0.00245933	0.0214697	Down	Conserved hypothetical protein. (Os01t0793600-00)
Os01g0864500	1389	3442	2610	645	856	718	-1.26513	4.7833e-11	3.07194e-09	Down	Harpin-induced 1 domain containing protein. (Os01t0864500-01)
Os01g0284500	1385	556	1188	286	459	234	-1.26517	0.000896538	0.00965031	Down	Similar to Nectarin 1 precursor (EC 1.15.1.1) (Superoxide dismutase [Mn]). (Os01t0284500-01)
Os06g0350200	68	88	43	17	26	18	-1.26583	0.00311972	0.0257942	Down
Os01g0113600	71	50	92	8	32	25	-1.26603	0.000133258	0.00198204	Down	Hypothetical protein. (Os01t0113600-01);Hypothetical protein. (Os01t0113600-02)
Os01g0263300	1360	1180	1635	458	460	348	-1.26867	6.74355e-11	4.22177e-09	Down	Similar to Peroxidase 72 precursor (EC 1.11.1.7) (Atperox P72) (PRXR8) (ATP6a). (Os01t0263300-01)
Os12g0159600	813	908	871	262	249	272	-1.27095	1.25966e-10	7.40134e-09	Down	Harpin-induced 1 domain containing protein. (Os12t0159600-01);Harpin-induced 1 domain containing protein. (Os12t0159600-02)
Os09g0494600	150	122	104	53	18	43	-1.27122	3.24741e-05	0.000602048	Down	Protein of unknown function DUF599 family protein. (Os09t0494600-01)
Os01g0850800	112	109	67	26	24	38	-1.27148	0.00209758	0.0190685	Down	Laccase-8. (Os01t0850800-00)
Os06g0697000	2574	4797	4521	761	1339	1449	-1.27234	2.84679e-11	1.90712e-09	Down	Similar to Xyloglucan endo-transglucosylase/hydrolase 1. (Os06t0697000-01);Similar to Xyloglucan endo-transglucosylase/hydrolase 1. (Os06t0697000-02)
Os12g0141000	43	109	95	11	25	37	-1.27315	0.00244522	0.0213916	Down	Conserved hypothetical protein. (Os12t0141000-01)
Os04g0519700	134	173	138	35	64	36	-1.2742	2.16818e-05	0.000419362	Down	Similar to Auxin response factor 10. (Os04t0519700-01)
Os01g0364400	37	65	46	18	13	13	-1.27625	0.000341308	0.00436137	Down	Protein kinase, catalytic domain domain containing protein. (Os01t0364400-00)
Os02g0776400	120	204	160	46	46	52	-1.27785	1.80049e-05	0.000358125	Down	Similar to nuclear transcription factor Y subunit A-3. (Os02t0776400-01)
Os03g0802600	129	118	105	33	19	54	-1.27853	3.42809e-05	0.000631396	Down	ATPase, AAA-type, core domain containing protein. (Os03t0802600-01)
Os05g0405500	236	441	375	117	102	92	-1.27888	5.68855e-06	0.000129948	Down	Similar to Cytochrome P450 CYP721B4. (Os05t0405500-01)
Os07g0539100	2506	1570	2314	677	827	451	-1.27943	3.13476e-11	2.07211e-09	Down	Glycoside hydrolase, family 17 protein. (Os07t0539100-01);Glycoside hydrolase, family 17 protein. (Os07t0539100-02)
Os02g0618400	129	237	112	40	29	73	-1.28111	0.00135843	0.0134996	Down	R2R3-type MYB transcription factor, Adaptive growth regulation (Os02t0618400-02)
Os03g0108300	134	327	256	46	107	60	-1.28142	9.11522e-06	0.000197	Down	Similar to xyloglucan endotransglucosylase/hydrolase protein 32. (Os03t0108300-01);Similar to Cellulase (EC 3.2.1.4). (Os03t0108300-02)
Os02g0584200	606	661	821	260	154	205	-1.28145	1.43548e-10	8.33584e-09	Down	Conserved hypothetical protein. (Os02t0584200-01)
Os06g0255900	571	1039	536	195	193	252	-1.28162	2.97833e-06	7.35227e-05	Down	Conserved hypothetical protein. (Os06t0255900-01)
Os02g0594900	923	1439	1219	371	384	311	-1.28178	2.4513e-19	4.17293e-17	Down	Glycosyl transferase, family 17 protein. (Os02t0594900-01)
Os05g0410900	169	198	238	63	67	50	-1.28495	1.09297e-05	0.000232375	Down	Similar to peptide transporter PTR2. (Os05t0410900-02)
Os03g0164100	271	462	323	145	86	80	-1.28615	0.000901372	0.00966884	Down	Hypothetical protein. (Os03t0164100-01);Hypothetical protein. (Os03t0164100-02)
Os08g0509200	987	1061	1025	295	332	295	-1.2864	4.07787e-19	6.75582e-17	Down	Similar to Beta-primeverosidase (EC 3.2.1.149). (Os08t0509200-01);Similar to Beta-glucosidase isozyme 2. (Os08t0509200-02)
Os11g0289700	4297	7049	6506	1499	1509	2251	-1.28674	1.57821e-06	4.16843e-05	Down	Cytochrome P450 family protein. (Os11t0289700-01)
Os01g0680900	255	111	215	35	94	50	-1.28701	1.11994e-05	0.000236892	Down	Similar to Dopamine beta-monooxygenase. (Os01t0680900-01);Cytochrome b561/ferric reductase transmembrane domain containing protein. (Os01t0680900-02)
Os01g0661000	32	64	44	14	9	18	-1.28799	0.00417483	0.0324355	Down	Uncharacterised protein family UPF0497, trans-membrane plant domain containing protein. (Os01t0661000-01);Uncharacterised protein family UPF0497, trans-membrane plant domain containing protein. (Os01t0661000-02)
Os06g0568000	764	702	792	210	264	205	-1.28822	2.20168e-18	3.46332e-16	Down	Nonaspanin (TM9SF) family protein. (Os06t0568000-01)
Os08g0532400	763	1119	1218	263	370	285	-1.28944	3.35086e-19	5.58941e-17	Down	Similar to AT.I.24-7 protein. (Os08t0532400-01)
Os12g0630100	71	62	74	11	22	29	-1.29171	0.00252907	0.0219628	Down	Thaumatin protein, Tolerance to nitrogen deficiency (Os12t0630100-01)
Os04g0463200	156	427	275	59	107	86	-1.29215	6.0079e-06	0.000136366	Down	Protein of unknown function DUF593 family protein. (Os04t0463200-01)
Os11g0122150	56	91	72	22	34	9	-1.29381	0.0023162	0.020501	Down	Similar to serine/threonine-protein kinase NAK. (Os11t0122150-00)
Os01g0304400	37	115	84	15	34	20	-1.29403	0.00219145	0.0196558	Down	Conserved hypothetical protein. (Os01t0304400-00)
Os02g0687200	187	371	210	53	100	75	-1.29431	6.76812e-06	0.000151956	Down	Protein of unknown function DUF581 family protein. (Os02t0687200-01)
Os03g0737701	228	352	227	91	80	68	-1.29445	1.8597e-09	9.1346e-08	Down	Myo-inositol kinase, Phytic acid (PA) biosynthesis (Os03t0737701-01)
Os05g0165800	737	876	898	223	265	257	-1.29526	8.2796e-19	1.35382e-16	Down	Hypothetical protein. (Os05t0165800-01)
Os08g0253800	66	32	52	22	13	10	-1.29581	0.00354467	0.0285203	Down	Similar to Cellulose synthase-like family C3 protein (Fragment). (Os08t0253800-01)
Os03g0663400	131	268	176	60	49	59	-1.29748	1.00752e-05	0.000215685	Down	Similar to Thaumatin-like protein. (Os03t0663400-02)
Os01g0714600	1485	2266	2036	573	628	502	-1.29831	1.46565e-06	3.90851e-05	Down	Similar to cDNA clone:J023088C01, full insert sequence. (Os01t0714600-01)
Os04g0672100	471	334	510	102	186	108	-1.29845	3.22225e-06	7.85155e-05	Down	Similar to Phytosulfokine receptor precursor (EC 2.7.1.37) (Phytosulfokine LRR receptor kinase). (Os04t0672100-01)
Os11g0608000	197	150	129	39	53	52	-1.2998	0.00116141	0.0119219	Down	Nucleotide-binding, alpha-beta plait domain containing protein. (Os11t0608000-01)
Os01g0213400	46	126	101	43	19	16	-1.30279	0.00182832	0.0171281	Down	Zinc finger, RING/FYVE/PHD-type domain containing protein. (Os01t0213400-01)
Os01g0636500	234	276	241	42	78	103	-1.30304	0.000897062	0.00965157	Down	Similar to Polygalacturonase PG2. (Os01t0636500-01)
Os04g0178400	1611	1775	2113	452	768	413	-1.30388	1.64547e-11	1.13602e-09	Down	Similar to Cytochrome P450 CYP99A1 (EC 1.14.-.-) (Fragment). (Os04t0178400-01)
Os03g0448500	528	413	472	99	146	178	-1.30394	2.74057e-06	6.83878e-05	Down	Similar to Calcineurin B-like protein 7. (Os03t0448500-01);Similar to Calcineurin B-like protein 7. (Os03t0448500-02);Hypothetical gene. (Os03t0448500-03)
Os05g0393100	754	1234	1121	322	329	257	-1.30429	3.06921e-11	2.03419e-09	Down	Leucine-rich repeat, N-terminal domain containing protein. (Os05t0393100-01)
Os08g0237000	12630	13587	14806	4185	4647	3303	-1.30429	6.39489e-12	4.73031e-10	Down	Xyloglucan endotransglycosylase/hydrolase protein 8 precursor (EC 2.4.1.207) (End-xyloglucan transferase) (OsXTH8) (OsXRT5). (Os08t0237000-01)
Os03g0692000	33	34	28	8	8	12	-1.30515	0.00638018	0.0452508	Down	Glycosyl transferase, family 14 protein. (Os03t0692000-00)
Os04g0632300	185	254	251	64	89	50	-1.30524	2.71326e-09	1.29434e-07	Down	Similar to H0105C05.10 protein. (Os04t0632300-01)
Os04g0652400	876	1366	1940	401	388	417	-1.30666	1.93252e-11	1.31953e-09	Down	Ortholog of the sulfate transporter family group 3 , Grain metabolism (Os04t0652400-01);Similar to OSIGBa0113E10.13 protein. (Os04t0652400-02)
Os05g0137200	755	957	1174	254	266	321	-1.30802	2.99078e-11	1.98751e-09	Down	Similar to P-glycoprotein ABCB5. (Os05t0137200-01);Similar to MDR-like ABC transporter. (Os05t0137200-02);Similar to MDR-like ABC transporter. (Os05t0137200-03);Non-protein coding transcript. (Os05t0137200-04)
Os11g0609600	49	63	53	20	10	18	-1.3092	0.00294238	0.0246752	Down	Similar to 14-3-3-like protein. (Os11t0609600-01)
Os07g0668500	51	91	62	25	14	20	-1.31006	0.00231923	0.0205195	Down	Protein kinase, catalytic domain domain containing protein. (Os07t0668500-00)
Os08g0526100	385	1129	818	187	268	217	-1.31047	0.000603986	0.00700488	Down	NAD(P)-binding domain containing protein. (Os08t0526100-01)
Os01g0152800	237	179	136	70	49	46	-1.31143	0.000961921	0.0101778	Down	Protein kinase, core domain containing protein. (Os01t0152800-01)
Os03g0251000	1096	1138	925	370	221	337	-1.31193	1.45284e-06	3.8785e-05	Down	Plant lipid transfer protein/seed storage/trypsin-alpha amylase inhibitor domain containing protein. (Os03t0251000-03)
Os01g0606000	41	36	32	10	6	16	-1.31238	0.00493128	0.037095	Down	MtN3 and saliva related transmembrane protein family protein. (Os01t0606000-00)
Os10g0206500	642	823	755	196	218	236	-1.31275	5.50775e-31	1.8752e-28	Down	Pollen Ole e 1 allergen/extensin domain containing protein. (Os10t0206500-00)
Os03g0273200	195	231	410	62	97	83	-1.31465	4.31542e-06	0.000100899	Down	Similar to Laccase (EC 1.10.3.2). (Os03t0273200-01);Similar to Laccase (EC 1.10.3.2). (Os03t0273200-02)
Os01g0627400	419	616	492	162	136	146	-1.31665	1.09579e-17	1.61152e-15	Down	Similar to Cytochrome P450 monooxygenase CYP72A5 (Fragment). (Os01t0627400-01)
Os01g0923400	94	158	150	41	41	34	-1.31815	1.52633e-05	0.000310416	Down	Hypothetical conserved gene. (Os01t0923400-01)
Os07g0471000	1225	1430	1440	412	435	347	-1.32132	1.12436e-20	2.10112e-18	Down	Endoplasmic reticulum (ER) stress sensor, Transducer of ER stress, ER stress response (Os07t0471000-01)
Os03g0170100	191	294	235	56	71	82	-1.32138	1.88536e-14	1.96885e-12	Down	Conserved hypothetical protein. (Os03t0170100-00)
Os08g0352400	196	140	172	54	43	52	-1.32529	8.16961e-06	0.000177956	Down
Os05g0244500	648	744	813	195	263	184	-1.3262	2.95376e-11	1.96817e-09	Down	Glycoside hydrolase, family 5 protein. (Os05t0244500-01);Similar to cellulase containing protein. (Os05t0244500-02)
Os08g0526200	98	144	100	26	30	43	-1.32726	0.00118488	0.012109	Down	Conserved hypothetical protein. (Os08t0526200-01);Conserved hypothetical protein. (Os08t0526200-02)
Os12g0130300	192	241	232	67	56	69	-1.32774	1.83407e-09	9.02655e-08	Down	Similar to Resistance protein candidate (Fragment). (Os12t0130300-00)
Os01g0384300	83	109	145	25	40	32	-1.32778	2.01889e-05	0.000396641	Down	Similar to RKF3 (RECEPTOR-LIKE KINASE IN IN FLOWERS 3); kinase. (Os01t0384300-00)
Os03g0138200	122	164	143	27	58	40	-1.32784	1.13691e-05	0.00024028	Down	Cytochrome P450 family protein. (Os03t0138200-01)
Os01g0307624	24	45	32	11	12	6	-1.3285	9.92923e-05	0.00155306	Down	Conserved hypothetical protein. (Os01t0307624-01)
Os02g0673100	340	316	478	86	135	108	-1.33056	1.77337e-10	1.02263e-08	Down	Similar to ALMT3. (Os02t0673100-01);Similar to ALMT3. (Os02t0673100-02)
Os12g0551200	37	37	52	7	9	20	-1.33708	0.00345993	0.0279743	Down	Armadillo-like helical domain containing protein. (Os12t0551200-01);Similar to cDNA clone:001-124-E09, full insert sequence. (Os12t0551200-02);Hypothetical conserved gene. (Os12t0551200-03)
Os01g0543100	155	124	190	30	54	52	-1.33908	0.000846846	0.00920311	Down	Similar to Peroxidase 72 precursor (EC 1.11.1.7) (Atperox P72) (PRXR8) (ATP6a). (Os01t0543100-01)
Os04g0571600	1370	2864	2181	473	705	648	-1.34079	6.89096e-07	1.98227e-05	Down	Multi antimicrobial extrusion protein MatE family protein. (Os04t0571600-01)
Os01g0678000	158	292	292	56	67	87	-1.34205	7.91375e-10	4.10623e-08	Down	Protein of unknown function DUF2921 domain containing protein. (Os01t0678000-00)
Os01g0124100	696	955	1164	239	233	326	-1.34211	1.12186e-11	7.87651e-10	Down	Proteinase inhibitor I12, Bowman-Birk family protein. (Os01t0124100-01)
Os01g0311100	71	42	82	7	33	17	-1.34341	0.00185365	0.0173133	Down	Similar to RING-H2 finger protein ATL2L. (Os01t0311100-00)
Os08g0270500	220	239	162	56	76	49	-1.34373	0.000679778	0.00772882	Down	Conserved hypothetical protein. (Os08t0270500-01);Conserved hypothetical protein. (Os08t0270500-02)
Os01g0850550	231	194	243	62	74	57	-1.34415	1.16833e-09	5.89e-08	Down	Similar to Laccase-6. (Os01t0850550-00)
Os06g0119600	274	409	263	90	127	56	-1.34499	2.26775e-06	5.78079e-05	Down	Peptidase aspartic, catalytic domain containing protein. (Os06t0119600-01)
Os04g0111100	104	75	159	25	41	31	-1.34514	0.00103342	0.010801	Down	Similar to H0215A08.1 protein. (Os04t0111100-00)
Os06g0725200	273	264	270	76	103	55	-1.34575	0.000590362	0.0068822	Down	Lipase, GDSL domain containing protein. (Os06t0725200-01)
Os01g0326300	267	282	439	74	131	78	-1.34632	0.000538147	0.00634492	Down	Haem peroxidase, plant/fungal/bacterial family protein. (Os01t0326300-01)
Os07g0176500	786	966	1120	234	359	230	-1.34643	9.25013e-12	6.66385e-10	Down	Leucine-rich repeat, plant specific containing protein. (Os07t0176500-01)
Os01g0170700	35	35	24	5	6	16	-1.34702	0.0051017	0.0380433	Down	Thiol-activated cytolysin family protein. (Os01t0170700-01)
Os01g0930300	25	20	32	1	9	12	-1.34755	0.00705638	0.0490297	Down	RNA-directed DNA polymerase (reverse transcriptase), related domain containing protein. (Os01t0930300-01)
Os09g0547500	499	741	803	166	208	205	-1.34919	1.79578e-19	3.07808e-17	Down	Lysine decarboxylase-like protein, Response to abiotic stresses (Os09t0547500-01)
Os07g0696000	151	214	103	66	45	23	-1.35028	0.000776448	0.00861126	Down
Os07g0159800	1915	1729	2103	505	529	614	-1.35082	2.7522e-12	2.15783e-10	Down	MD-2-related lipid-recognition domain containing protein. (Os07t0159800-01);Similar to ML domain protein. (Os07t0159800-02)
Os01g0327400	1445	1925	2049	518	635	390	-1.35096	5.75641e-07	1.68317e-05	Down	Similar to Peroxidase (Fragment). (Os01t0327400-01)
Os04g0128900	75	41	97	8	18	35	-1.35138	0.00159971	0.0153867	Down	Flavin monooxygenase-like enzyme, Auxin biosynthesis (Os04t0128900-01)
Os04g0649900	130	154	167	30	54	45	-1.35165	0.000782217	0.00864824	Down	Protein of unknown function DUF579, plant family protein. (Os04t0649900-01)
Os02g0603100	112	132	150	31	39	42	-1.35209	1.78384e-08	7.25623e-07	Down	Similar to fasciated ear2. (Os02t0603100-01)
Os03g0149300	991	1097	1158	352	321	252	-1.35288	5.75147e-12	4.31864e-10	Down	Protein of unknown function DUF6, transmembrane domain containing protein. (Os03t0149300-01)
Os03g0193300	60	57	50	19	20	9	-1.35314	0.00210362	0.0191066	Down	Conserved hypothetical protein. (Os03t0193300-01);Conserved hypothetical protein. (Os03t0193300-02)
Os03g0751800	170	136	130	65	31	29	-1.35344	7.69745e-06	0.000168654	Down	Conserved hypothetical protein. (Os03t0751800-01)
Os11g0115400	2361	2821	3319	942	789	670	-1.35498	0.000353411	0.00448147	Down	Lipid transfer protein LPT IV. (Os11t0115400-00)
Os04g0647900	275	346	270	97	91	66	-1.35571	2.25017e-10	1.27977e-08	Down	Leucine-rich repeat, N-terminal domain containing protein. (Os04t0647900-01)
Os07g0206300	45	64	135	23	33	12	-1.35623	0.00134458	0.013378	Down
Os07g0493100	52	89	70	15	10	34	-1.35691	0.00157292	0.0151878	Down	Hypothetical gene. (Os07t0493100-01)
Os11g0522900	244	234	279	50	97	70	-1.35699	4.54482e-10	2.45559e-08	Down	Peptidase S10, serine carboxypeptidase family protein. (Os11t0522900-01)
Os07g0575700	280	231	300	24	96	114	-1.35849	0.000534463	0.00630748	Down	Similar to Lectin-like receptor kinase 7;2. (Os07t0575700-01)
Os10g0537800	714	927	899	201	312	210	-1.35928	7.32902e-12	5.3418e-10	Down	Peptidase aspartic, catalytic domain containing protein. (Os10t0537800-01)
Os01g0347200	111	109	116	27	18	50	-1.3611	1.30662e-05	0.000270624	Down	Conserved hypothetical protein. (Os01t0347200-01)
Os04g0127200	2502	2484	2927	814	918	522	-1.36182	4.28966e-07	1.30177e-05	Down	Hypothetical conserved gene. (Os04t0127200-01);Similar to Subtilase. (Os04t0127200-02)
Os04g0494100	411	713	591	93	169	218	-1.37043	1.44374e-11	9.99519e-10	Down	Similar to Chitinase. (Os04t0494100-02)
Os05g0108600	759	858	925	251	244	220	-1.37049	8.59809e-21	1.63127e-18	Down	Similar to Xylem cysteine proteinase 2 precursor (EC 3.4.22.-) (AtXCP2). (Os05t0108600-01)
Os01g0558700	54	99	69	17	25	20	-1.37324	0.00128587	0.012915	Down	Conserved hypothetical protein. (Os01t0558700-01)
Os02g0136900	71	92	84	24	19	26	-1.3742	2.28418e-07	7.33477e-06	Down	Protein kinase, core domain containing protein. (Os02t0136900-01)
Os06g0288100	1315	2411	2311	528	642	503	-1.37588	3.55342e-07	1.09648e-05	Down	Similar to Receptor-like protein kinase. (Os06t0288100-01)
Os04g0636400	144	161	163	30	60	42	-1.37596	3.71349e-09	1.70917e-07	Down	Similar to H0410G08.16 protein. (Os04t0636400-01)
Os08g0506350	19	66	53	9	22	7	-1.37631	0.00245233	0.0214312	Down	Conserved hypothetical protein. (Os08t0506350-01)
Os09g0565500	575	565	547	161	204	113	-1.37821	1.0853e-11	7.66307e-10	Down
Os01g0216000	812	612	566	244	255	71	-1.38083	0.000326498	0.0042002	Down	Lipase, GDSL domain containing protein. (Os01t0216000-01)
CAA33910	28876	36434	34790	9541	10008	8405	-1.38099	3.46186e-13	3.08391e-11	Down	NADH dehydrogenase ND1
Os02g0193933	30	23	41	12	6	8	-1.38169	0.000576918	0.00673585	Down	Similar to predicted protein. (Os02t0193933-00)
Os03g0374500	96	239	149	52	30	50	-1.38506	4.042e-06	9.53129e-05	Down	Similar to calmodulin-binding family protein. (Os03t0374500-00)
Os09g0548200	221	380	311	62	137	56	-1.38609	0.000388896	0.00485222	Down	Peptidoglycan-binding Lysin subgroup domain containing protein. (Os09t0548200-01)
Os08g0233300	106	210	186	39	52	47	-1.38655	3.51613e-06	8.44347e-05	Down	Similar to cDNA clone:J013061K19, full insert sequence. (Os08t0233300-01);Similar to cDNA clone:J013001A08, full insert sequence. (Os08t0233300-02)
Os09g0350900	456	812	683	185	206	147	-1.3876	5.54958e-12	4.19238e-10	Down	Protein kinase, core domain containing protein. (Os09t0350900-01)
Os11g0132600	198	287	237	37	79	85	-1.38828	2.57637e-10	1.452e-08	Down	Similar to Arabinoxylan arabinofuranohydrolase isoenzyme AXAH-II. (Os11t0132600-01);Similar to Arabinoxylan arabinofuranohydrolase isoenzyme AXAH-I. (Os11t0132600-02)
Os01g0116400	120	104	237	23	52	52	-1.39283	3.92624e-06	9.31661e-05	Down	Protein kinase, core domain containing protein. (Os01t0116400-01)
Os04g0356600	375	283	340	128	91	60	-1.39296	9.40014e-07	2.61625e-05	Down	Similar to OSIGBa0105P02.3 protein. (Os04t0356600-01)
Os05g0359833	95	91	138	36	24	29	-1.39316	9.62838e-06	0.000206831	Down	Similar to zinc finger, C3HC4 type family protein. (Os05t0359833-00)
Os02g0677300	83	227	168	30	47	53	-1.39376	0.000531549	0.00628204	Down	Similar to CRT/DRE binding factor 1. (Os02t0677300-02)
Os07g0180300	847	1180	1322	316	270	330	-1.39449	1.24548e-12	1.02163e-10	Down	Protein of unknown function DUF594 family protein. (Os07t0180300-01)
Os11g0449600	24	56	46	14	8	12	-1.39482	0.00248643	0.0216834	Down	Conserved hypothetical protein. (Os11t0449600-01)
Os08g0400800	67	98	68	34	22	8	-1.39698	0.00103215	0.0107922	Down	Similar to F-box domain containing protein, expressed. (Os08t0400800-00)
Os11g0144900	244	478	408	104	90	113	-1.39861	2.63066e-11	1.77188e-09	Down	Conserved hypothetical protein. (Os11t0144900-01)
Os06g0579600	1294	1488	1332	321	406	413	-1.40119	6.50791e-23	1.3479e-20	Down	Similar to F-box domain containing protein. (Os06t0579600-01)
Os05g0227600	7791	8691	7564	2307	2318	2023	-1.40483	1.84253e-13	1.72809e-11	Down
Os04g0419550	51	135	61	24	24	19	-1.40491	0.000911316	0.00976707	Down	Zinc finger, RING-type domain containing protein. (Os04t0419550-01)
Os06g0128800	158	212	230	55	89	21	-1.40871	0.000395576	0.00492321	Down	C2 calcium/lipid-binding domain, CaLB domain containing protein. (Os06t0128800-01)
Os07g0539300	1996	1670	2050	601	475	498	-1.40913	9.13525e-24	2.02721e-21	Down	Glycoside hydrolase, family 17 protein. (Os07t0539300-01);Glycoside hydrolase, family 17 protein. (Os07t0539300-02)
Os09g0130500	324	351	293	116	75	74	-1.41221	0.000296148	0.00387589	Down	Hypothetical conserved gene. (Os09t0130500-01)
Os06g0713800	190	120	183	44	39	53	-1.41303	2.45206e-06	6.19975e-05	Down	Alpha-amylase isozyme 2A precursor (EC 3.2.1.1) (1,4-alpha-D-glucan glucanohydrolase). (Os06t0713800-01)
Os08g0106501	34	30	31	6	8	12	-1.41372	0.00342813	0.0277888	Down	Protein of unknown function DUF679 family protein. (Os08t0106501-01)
Os10g0490800	102	78	153	28	39	24	-1.41446	0.000600259	0.00697818	Down	Similar to Secretory protein. (Os10t0490800-00)
Os04g0678200	469	611	595	144	154	158	-1.41459	2.50853e-20	4.58434e-18	Down	Protein of unknown function DUF1218 family protein. (Os04t0678200-01)
Os04g0219000	365	406	432	82	114	133	-1.41531	1.10697e-11	7.79391e-10	Down	Similar to cDNA, clone: J075169H23, full insert sequence. (Os04t0219000-01);Similar to cDNA, clone: J075169H23, full insert sequence. (Os04t0219000-02)
Os02g0589000	519	475	469	161	128	113	-1.41549	0.000247946	0.00334553	Down	Lecithin:cholesterol acyltransferase family protein. (Os02t0589000-01)
Os06g0605600	119	149	151	45	27	41	-1.41871	3.38481e-06	8.16758e-05	Down	Similar to GAMYB-like1. (Os06t0605600-01)
Os03g0734100	1706	1607	1742	532	440	409	-1.41969	7.57909e-24	1.69703e-21	Down	Conserved hypothetical protein. (Os03t0734100-01);Conserved hypothetical protein. (Os03t0734100-02)
Os07g0532800	76	89	99	36	22	13	-1.42241	0.000721411	0.0081021	Down	Peptidase A1 domain containing protein. (Os07t0532800-00)
Os06g0524400	96	101	143	24	38	30	-1.42378	1.03334e-08	4.37524e-07	Down	Protein of unknown function DUF231, plant domain containing protein. (Os06t0524400-01)
Os04g0560400	142	122	117	53	36	15	-1.4262	3.85626e-06	9.18041e-05	Down	Similar to Alpha-L-fucosidase 1. (Os04t0560400-01)
Os05g0565100	44	69	30	11	20	8	-1.42782	0.00157855	0.0152362	Down	Cytochrome b561/ferric reductase transmembrane domain containing protein. (Os05t0565100-01)
Os04g0340100	207	235	192	69	57	46	-1.42793	1.328e-15	1.61006e-13	Down	Hypothetical conserved gene. (Os04t0340100-00)
Os11g0208800	341	205	164	95	57	45	-1.4285	8.98305e-07	2.51142e-05	Down	Similar to Receptor-like protein kinase. (Os11t0208800-01)
Os11g0275000	121	143	81	19	44	32	-1.42984	0.000499289	0.00597752	Down	Similar to Dienelactone hydrolase family. (Os11t0275000-00)
Os01g0111900	799	705	821	247	182	200	-1.43176	2.0108e-07	6.53315e-06	Down	Glutelin family protein. (Os01t0111900-01)
Os02g0131800	180	179	334	70	58	56	-1.43426	0.00028726	0.00379562	Down	Trivalent AI influx transporter, Aluminum (Al) tolerance (Os02t0131800-01)
Os11g0208900	509	829	930	200	174	227	-1.43464	5.6159e-22	1.14408e-19	Down	Leucine rich repeat containing protein kinase. (Os11t0208900-01)
Os03g0752000	26	23	18	2	4	12	-1.44036	0.00558487	0.0408494	Down	Conserved hypothetical protein. (Os03t0752000-01)
Os10g0166600	552	979	1054	234	198	248	-1.44057	4.61179e-13	4.02181e-11	Down	Cytochrome P450 family protein. (Os10t0166600-01)
Os03g0666850	172	229	160	46	77	29	-1.44317	0.000301108	0.00392848	Down	Hypothetical conserved gene. (Os03t0666850-01)
Os12g0191150	204	253	213	57	47	75	-1.44422	3.44474e-16	4.45915e-14	Down	Similar to soluble inorganic pyrophosphatase. (Os12t0191150-01)
Os06g0491300	173	179	184	36	56	52	-1.44766	1.17714e-06	3.20445e-05	Down
Os08g0398000	1197	1086	1124	377	297	241	-1.44774	1.88446e-13	1.76076e-11	Down	ABC transporter-like domain containing protein. (Os08t0398000-01)
Os03g0773700	656	541	589	160	218	106	-1.45042	8.70952e-13	7.36735e-11	Down	Similar to Receptor-like protein kinase 2. (Os03t0773700-01)
Os01g0113800	72	50	82	11	27	17	-1.45042	0.000796287	0.00875317	Down	Protein kinase, core domain containing protein. (Os01t0113800-01)
Os09g0267300	23	44	28	12	11	2	-1.45049	0.00281412	0.0238359	Down	Hypothetical conserved gene. (Os09t0267300-01)
Os11g0508600	996	925	1341	250	287	330	-1.4528	1.73836e-13	1.63656e-11	Down	Sugar transporter, TAL effector-mediated susceptibility to bacterial pathogen (Os11t0508600-01)
Os10g0450800	29	52	41	14	13	5	-1.45391	0.00178208	0.0167645	Down
Os10g0469700	574	598	639	130	202	153	-1.45421	7.30688e-13	6.28391e-11	Down	Leucine-rich repeat, typical subtype containing protein. (Os10t0469700-01)
Os02g0662000	540	248	794	114	194	116	-1.45719	0.00714901	0.0494522	Down	RCc3 protein. (Os02t0662000-01)
Os01g0159200	288	514	649	139	132	106	-1.45756	1.67023e-12	1.33909e-10	Down	Similar to Fasciclin-like protein FLA18. (Os01t0159200-01)
Os08g0105800	281	383	401	82	80	118	-1.4585	4.10448e-19	6.75582e-17	Down	Cytochrome P450 family protein. (Os08t0105800-01);Hypothetical conserved gene. (Os08t0105800-02)
Os10g0191300	10696	10806	12871	3175	3413	2539	-1.45928	1.89572e-14	1.97139e-12	Down	Similar to PR-1a pathogenesis related protein (Hv-1a) precursor. (Os10t0191300-01)
Os02g0322400	32	137	66	13	30	18	-1.46325	0.000621081	0.00717636	Down	Similar to NPKL2 (Fragment). (Os02t0322400-00)
Os06g0269300	172	158	191	54	32	51	-1.46471	1.00106e-06	2.7614e-05	Down	Six-bladed beta-propeller, TolB-like domain containing protein. (Os06t0269300-01);Six-bladed beta-propeller, TolB-like domain containing protein. (Os06t0269300-02)
Os02g0286891	49	110	85	29	17	17	-1.46581	9.29521e-06	0.000200367	Down	Similar to OSIGBa0161P06.1 protein. (Os02t0286891-01)
Os07g0257200	871	569	948	254	237	144	-1.46626	2.2879e-13	2.0753e-11	Down	Manganese and Cadmium transporter, Mn and Cd uptake (Os07t0257200-01)
Os09g0441700	24	33	34	5	19	0	-1.46765	0.00268693	0.0229508	Down	Similar to flavonoid 3-monooxygenase. (Os09t0441700-00)
Os03g0694000	162	213	259	81	43	40	-1.46846	6.1262e-07	1.78082e-05	Down	Similar to Oxalate oxidase 1 (EC 1.2.3.4) (Germin). (Os03t0694000-01)
Os10g0162600	22	21	18	5	7	4	-1.4714	0.00576774	0.0418667	Down	Lateral organ boundaries, LOB domain containing protein. (Os10t0162600-00)
Os12g0441600	92	144	224	31	44	43	-1.47749	0.000264216	0.00353626	Down	O-methyltransferase, family 2 domain containing protein. (Os12t0441600-00)
Os04g0259200	79	140	152	33	28	34	-1.48066	2.0066e-06	5.14144e-05	Down
Os03g0564600	29	25	23	11	6	3	-1.48224	0.000545216	0.00641913	Down	Protein of unknown function DUF26 domain containing protein. (Os03t0564600-01)
Os01g0214600	319	356	324	79	152	34	-1.48268	0.000151443	0.00219601	Down	Lipase, GDSL domain containing protein. (Os01t0214600-01)
Os11g0257800	79	79	136	16	29	31	-1.48465	0.000381978	0.00477309	Down	Hypothetical protein. (Os11t0257800-01);Conserved hypothetical protein. (Os11t0257800-02)
Os05g0384300	27	41	17	9	6	7	-1.48467	0.00282592	0.0239058	Down	Peptidase aspartic, catalytic domain containing protein. (Os05t0384300-01)
Os11g0116550	554	596	582	143	156	152	-1.48807	1.87665e-35	7.77371e-33	Down	Similar to predicted protein. (Os11t0116550-01)
Os06g0202600	36	45	39	9	11	11	-1.48812	9.55295e-05	0.0015043	Down	Similar to cDNA clone:001-039-A08, full insert sequence. (Os06t0202600-01)
Os03g0373500	80	73	54	23	12	19	-1.48876	1.18589e-05	0.000249781	Down	Hypothetical protein. (Os03t0373500-01)
Os02g0681200	1659	4194	3865	535	952	985	-1.49089	3.57278e-08	1.36612e-06	Down	Zinc finger, RING/FYVE/PHD-type domain containing protein. (Os02t0681200-01)
Os01g0113200	791	1379	1021	330	274	212	-1.49471	4.7718e-08	1.78343e-06	Down	Similar to Receptor serine/threonine kinase. (Os01t0113200-01)
Os10g0347800	32	39	47	8	6	16	-1.49596	0.00143469	0.0140773	Down	Similar to Formin-like protein 4. (Os10t0347800-00)
Os06g0304600	202	267	393	46	118	58	-1.49617	2.09803e-07	6.76631e-06	Down	Peptidase aspartic, catalytic domain containing protein. (Os06t0304600-01);Similar to Aspartic proteinase nepenthesin-2. (Os06t0304600-02)
Os03g0365900	201	137	162	32	58	42	-1.49726	0.000198052	0.00276539	Down	Similar to GDSL-like Lipase/Acylhydrolase family protein. (Os03t0365900-01)
Os03g0594900	305	523	606	101	145	119	-1.4976	9.27798e-08	3.24782e-06	Down	Cytochrome P450 family protein. (Os03t0594900-01)
Os02g0831700	60	46	63	4	23	17	-1.49825	2.22329e-05	0.000429019	Down	Similar to Phospholipase A2 precursor (EC 3.1.1.4) (Phosphatidylcholine 2- acylhydrolase) (Group IB phospholipase A2). (Os02t0831700-01)
Os01g0755700	236	351	340	69	80	88	-1.49911	3.18551e-12	2.4819e-10	Down	Zinc finger, RING/FYVE/PHD-type domain containing protein. (Os01t0755700-01)
Os01g0660200	852	1160	2027	349	329	340	-1.49922	2.3e-14	2.34279e-12	Down	Acidic class III chitinase OsChib3a precursor (Chitinase) (EC 3.2.1.14). (Os01t0660200-01)
Os01g0124200	5524	6999	9284	1738	2196	1634	-1.50206	2.42141e-08	9.49237e-07	Down	Similar to Bowman Birk trypsin inhibitor. (Os01t0124200-02)
Os10g0539900	1879	2310	2383	517	664	509	-1.50236	2.0779e-48	1.2911e-45	Down	Tonoplast monosaccharide transpoter, Vacuolar sugar transport (Os10t0539900-01);Similar to Hexose transporter. (Os10t0539900-02);Similar to Hexose transporter. (Os10t0539900-03);Similar to Hexose transporter. (Os10t0539900-04)
Os07g0251200	126	136	154	39	48	20	-1.50291	4.46027e-10	2.42042e-08	Down
Os03g0181100	280	726	442	102	161	105	-1.50414	0.000103437	0.00160476	Down	Tify domain containing protein. (Os03t0181100-01);Tify domain containing protein. (Os03t0181100-02)
Os02g0732800	127	97	174	34	37	31	-1.50583	0.000230948	0.00315037	Down	Similar to Anther-specific proline-rich protein APG. (Os02t0732800-00)
Os05g0582600	297	454	444	86	115	103	-1.50763	9.58533e-08	3.34129e-06	Down	Peptidase S10, serine carboxypeptidase family protein. (Os05t0582600-01)
Os07g0519600	341	360	466	92	116	90	-1.51043	8.45671e-21	1.61679e-18	Down	Similar to taxane 10-beta-hydroxylase. (Os07t0519600-00)
Os01g0237000	64	34	53	15	16	8	-1.51625	0.000781458	0.00864368	Down	Uncharacterised protein family UPF0497, trans-membrane plant subgroup domain containing protein. (Os01t0237000-01)
Os08g0189850	559	708	1015	202	170	198	-1.52055	3.74549e-08	1.42123e-06	Down	Germin-like protein 8-9, Disease resistance (Os08t0189850-01)
Os03g0425300	195	210	162	51	56	38	-1.52301	3.07145e-07	9.57814e-06	Down	Similar to DGK1 (DIACYLGLYCEROL KINASE1); calcium ion binding / diacylglycerol kinase. (Os03t0425300-01);Similar to Diacylglycerol kinase 1 (EC 2.7.1.107) (Diglyceride kinase 1) (DGK 1) (DAG kinase 1). (Os03t0425300-02)
Os02g0582900	856	849	921	186	201	277	-1.53047	1.71409e-14	1.80516e-12	Down	Conserved hypothetical protein. (Os02t0582900-01)
Os02g0111600	195	111	251	43	75	24	-1.5323	2.83557e-07	8.92093e-06	Down	Serine/threonine protein kinase-related domain containing protein. (Os02t0111600-01)
Os05g0370700	77	202	117	28	36	34	-1.53651	7.32534e-07	2.09269e-05	Down	Alpha/beta hydrolase family protein. (Os05t0370700-01)
Os02g0240300	794	686	1110	178	402	81	-1.53709	0.004414	0.0339961	Down	Similar to Class III peroxidase GvPx2b (Fragment). (Os02t0240300-01)
Os01g0550800	1142	803	1157	275	243	266	-1.53835	2.01371e-08	8.05939e-07	Down	Protein of unknown function DUF239, plant domain containing protein. (Os01t0550800-01)
Os12g0154900	81	75	82	32	9	18	-1.53861	0.00710063	0.0492959	Down	Germin-like protein 12-3, Disease resistance (Os12t0154900-00)
Os12g0408100	86	80	70	27	9	23	-1.539	0.000329513	0.0042346	Down	Hypothetical protein. (Os12t0408100-01)
Os11g0249000	394	615	353	108	159	76	-1.54317	4.19798e-08	1.58325e-06	Down	NB-ARC domain containing protein. (Os11t0249000-01)
Os10g0543400	45	126	78	13	19	29	-1.54346	0.000306052	0.00398044	Down	Chitinase 8. (Os10t0543400-00)
Os02g0578800	591	629	867	178	154	184	-1.54647	2.37311e-08	9.31775e-07	Down	Protein of unknown function DUF962 family protein. (Os02t0578800-01)
Os07g0505200	34	80	23	12	17	5	-1.54939	0.000762198	0.00847842	Down	Plant-specific transcription factor, Control of grain size (Os07t0505200-01)
Os05g0578600	128	207	173	30	54	42	-1.55104	0.00506302	0.0378341	Down	Similar to Polygalacturonase PG2. (Os05t0578600-01)
Os04g0311400	1715	1287	1631	459	353	348	-1.55134	2.37788e-15	2.77464e-13	Down	Similar to Cysteine proteinase 1 precursor (EC 3.4.22.-). (Os04t0311400-01);Similar to OSIGBa0130O15.4 protein. (Os04t0311400-02)
Os06g0328800	149	209	196	27	69	42	-1.55493	0.000108163	0.00166251	Down	Protein of unknown function DUF23 family protein. (Os06t0328800-01)
Os04g0521100	980	648	1227	268	196	243	-1.55507	1.56605e-08	6.48711e-07	Down	Major intrinsic protein family protein. (Os04t0521100-01)
Os10g0169200	184	104	113	39	43	20	-1.56038	0.00513211	0.0382126	Down	Conserved hypothetical protein. (Os10t0169200-01)
Os01g0631900	164	292	205	48	55	59	-1.56097	4.15018e-12	3.16407e-10	Down	Similar to aspartic proteinase oryzasin-1. (Os01t0631900-00)
Os12g0562700	24	26	32	7	8	5	-1.56309	0.00195197	0.0180886	Down	Hypothetical conserved gene. (Os12t0562700-00)
Os01g0962700	1410	1426	1611	292	421	390	-1.56331	9.82694e-09	4.17502e-07	Down	Similar to Peroxidase 12 precursor (EC 1.11.1.7) (Atperox P12) (PRXR6) (ATP4a). (Os01t0962700-01)
Os01g0864200	76	84	78	36	12	10	-1.56361	0.000270036	0.00360057	Down	Conserved hypothetical protein. (Os01t0864200-01)
Os01g0834250	208	296	154	69	70	24	-1.56627	1.13415e-07	3.89339e-06	Down
Os03g0769050	72	78	58	21	13	17	-1.57083	0.000306359	0.00398234	Down	Similar to EMB2756. (Os03t0769050-00)
Os08g0556900	681	569	861	152	132	231	-1.57373	4.55945e-05	0.000808854	Down	Similar to Cysteine proteinase (EC 3.4.22.-). (Os08t0556900-01);Similar to Vignain. (Os08t0556900-02)
Os04g0370900	1060	1124	1343	285	291	285	-1.57482	1.58675e-15	1.89602e-13	Down	Similar to H0607F01.5 protein. (Os04t0370900-01);Similar to cDNA, clone: J013067H13, full insert sequence. (Os04t0370900-02)
Os06g0534200	50	43	38	17	8	7	-1.57697	2.88625e-05	0.000542213	Down	Conserved hypothetical protein. (Os06t0534200-01)
Os10g0418100	244	589	447	66	135	108	-1.57759	5.16534e-05	0.00090298	Down	Calcium-transporting ATPase, Salinity stress tolerance (Os10t0418100-01)
Os04g0321700	468	593	650	135	114	164	-1.58157	1.3682e-24	3.2386e-22	Down	Similar to Serine carboxypeptidase I precursor (EC 3.4.16.5) (Carboxypeptidase C). (Os04t0321700-01);Similar to Serine carboxypeptidase I precursor (EC 3.4.16.5) (Carboxypeptidase C). (Os04t0321700-02)
Os06g0220000	331	406	374	77	90	103	-1.5832	9.20173e-14	8.86433e-12	Down	Similar to Phi-1 protein. (Os06t0220000-01)
Os05g0215000	162	302	267	28	33	113	-1.58476	0.00391351	0.0308737	Down	BURP domain containing protein. (Os05t0215000-04)
Os06g0295900	626	895	838	152	180	236	-1.5879	2.81706e-15	3.2265e-13	Down	Hypothetical conserved gene. (Os06t0295900-01)
Os01g0599550	56	95	152	33	23	15	-1.59103	0.00494617	0.0371814	Down
Os06g0582600	25	80	213	17	21	35	-1.59128	0.00489531	0.0368573	Down	Similar to Cysteine proteinase. (Os06t0582600-01)
Os06g0541600	370	485	339	127	84	77	-1.59193	4.61065e-14	4.52937e-12	Down	Conserved hypothetical protein. (Os06t0541600-00)
Os01g0696800	29	73	85	19	21	4	-1.59295	0.000324281	0.00418033	Down	Peptidase A1 domain containing protein. (Os01t0696800-01);Peptidase aspartic, catalytic domain containing protein. (Os01t0696800-02)
Os06g0303600	11	22	18	3	3	6	-1.59549	0.00132283	0.0132251	Down	Hypothetical conserved gene. (Os06t0303600-01)
Os07g0650600	3345	4348	3949	844	1034	922	-1.59907	5.95551e-31	2.00025e-28	Down	Similar to BLE2 protein. (Os07t0650600-02);Hypothetical conserved gene. (Os07t0650600-03);BLE2 protein. (Os07t0650600-04)
Os10g0163220	13	25	9	8	1	2	-1.60227	0.00568273	0.0414189	Down	Hypothetical conserved gene. (Os10t0163220-00)
Os02g0469950	37	48	33	10	4	14	-1.60339	0.000710343	0.00800674	Down	Hypothetical protein. (Os02t0469950-00)
Os02g0614500	903	1479	1089	279	292	255	-1.60632	2.00804e-28	6.08633e-26	Down	Protein of unknown function DUF250 domain containing protein. (Os02t0614500-01);Similar to integral membrane protein like. (Os02t0614500-02)
Os09g0462100	96	195	159	37	37	32	-1.60645	1.68676e-07	5.58968e-06	Down	Alpha/beta hydrolase fold-3 domain containing protein. (Os09t0462100-01)
Os01g0794800	809	835	824	192	240	163	-1.60745	5.93865e-09	2.60717e-07	Down	Similar to Subtilase. (Os01t0794800-01);Similar to Subtilase. (Os01t0794800-02)
Os07g0448100	1077	794	1412	299	181	299	-1.60887	4.86296e-09	2.17381e-07	Down	Similar to Plasma membrane integral protein ZmPIP2-6. (Os07t0448100-01)
Os06g0314501	89	115	65	18	32	15	-1.61019	0.00014969	0.0021744	Down	Conserved hypothetical protein. (Os06t0314501-01)
Os06g0539066	108	85	107	20	32	20	-1.61224	5.61063e-10	2.97963e-08	Down	Conserved hypothetical protein. (Os06t0539066-01)
Os06g0188550	230	300	238	47	80	57	-1.61304	3.28395e-08	1.26346e-06	Down	Conserved hypothetical protein. (Os06t0188550-01)
Os06g0157000	4398	5002	6486	1239	1758	789	-1.61401	5.31992e-17	7.47014e-15	Down	Esterase, SGNH hydrolase-type domain containing protein. (Os06t0157000-01)
Os01g0172600	168	180	254	38	43	61	-1.61559	5.98454e-08	2.18414e-06	Down	Similar to electron carrier/ heme binding / peroxidase. (Os01t0172600-01)
Os11g0489250	286	485	676	120	119	97	-1.61671	0.00293947	0.0246649	Down	Similar to Cytochrome P450 family protein, expressed. (Os11t0489250-00)
Os10g0205300	546	1131	767	170	189	214	-1.61776	5.01012e-09	2.23558e-07	Down	Glycosyl transferase, family 43 protein. (Os10t0205300-01)
Os03g0102500	95	31	43	17	22	3	-1.61782	0.00581386	0.0420785	Down	Similar to Beta-expansin precursor (Fragment). (Os03t0102500-01)
Os02g0457600	84	89	84	18	23	20	-1.61962	1.95754e-09	9.57733e-08	Down	Hypothetical protein. (Os02t0457600-01)
Os02g0831550	50	87	49	13	20	11	-1.62002	0.000254792	0.00342487	Down	Hypothetical protein. (Os02t0831550-00)
Os04g0127100	188	197	183	66	33	35	-1.62149	6.50517e-08	2.36029e-06	Down	Peptidase S8, subtilisin-related domain containing protein. (Os04t0127100-01)
Os03g0682600	43	52	63	16	14	7	-1.62209	8.21659e-06	0.000178822	Down	Protein argonaute 11. (Os03t0682600-00)
Os05g0415800	142	111	152	27	49	21	-1.62538	7.63934e-05	0.00124598	Down	Similar to Cytochrome P450 CYP51H10. (Os05t0415800-01)
Os08g0108100	154	449	430	34	117	89	-1.62619	0.0029221	0.0245773	Down	Pectinesterase inhibitor domain containing protein. (Os08t0108100-01)
Os07g0519100	64	54	74	20	9	16	-1.62634	3.26202e-06	7.93289e-05	Down	Similar to taxane 10-beta-hydroxylase. (Os07t0519100-01)
Os01g0699600	540	1968	873	188	354	245	-1.62782	2.32784e-05	0.000446765	Down	Serine/threonine protein kinase domain containing protein. (Os01t0699600-01)
Os12g0130200	45	53	48	21	10	3	-1.62801	0.00623418	0.0444476	Down	Similar to D-mannose binding lectin family protein, expressed. (Os12t0130200-00)
Os04g0208200	65	62	79	10	7	31	-1.6298	0.00493424	0.0371061	Down	Cysteine proteinase. (Os04t0208200-01)
Os04g0685300	1247	1543	1341	249	372	354	-1.63294	1.18069e-16	1.62126e-14	Down	Harpin-induced 1 domain containing protein. (Os04t0685300-02)
Os03g0148000	52	29	58	4	15	14	-1.63499	0.00617441	0.0441354	Down	Protein of unknown function DUF677 family protein. (Os03t0148000-01)
Os08g0230800	57	33	36	8	11	11	-1.63855	0.000467487	0.00567607	Down	Hypothetical conserved gene. (Os08t0230800-01)
Os07g0130100	51	64	47	14	19	5	-1.64248	0.00537356	0.0397838	Down	Similar to Resistance protein candidate (Fragment). (Os07t0130100-01)
Os02g0653300	95	127	91	31	31	11	-1.64429	3.34411e-07	1.04023e-05	Down
Os03g0754300	118	166	95	29	26	33	-1.64999	3.34619e-11	2.20017e-09	Down	Conserved hypothetical protein. (Os03t0754300-01)
Os01g0817000	356	746	526	162	87	119	-1.6549	2.06026e-05	0.000402908	Down	Protein of unknown function DUF607 family protein. (Os01t0817000-01)
Os11g0134900	234	177	201	79	40	23	-1.65631	3.87239e-05	0.00069996	Down	Similar to Major facilitator superfamily antiporter. (Os11t0134900-01)
Os03g0208600	29	35	18	4	10	5	-1.66002	0.00110823	0.0114958	Down	Pentatricopeptide repeat domain containing protein. (Os03t0208600-01)
Os01g0795200	318	406	669	98	155	65	-1.66222	0.00228442	0.0202702	Down	Similar to Subtilase. (Os01t0795200-01)
Os05g0106200	173	123	135	39	24	37	-1.66285	0.00291811	0.024552	Down	Protein of unknown function DUF6, transmembrane domain containing protein. (Os05t0106200-01)
Os08g0113000	1850	2465	3032	600	402	658	-1.66287	1.00135e-09	5.12088e-08	Down	Similar to Peroxidase 47 precursor (EC 1.11.1.7) (Atperox P47) (ATP32). (Os08t0113000-01)
Os06g0621800	27	28	37	3	10	8	-1.66503	0.000829115	0.00904205	Down	Conserved hypothetical protein. (Os06t0621800-01)
Os08g0485800	71	150	189	27	34	31	-1.66527	9.21376e-08	3.22988e-06	Down	Barwin-related endoglucanase domain containing protein. (Os08t0485800-01)
Os12g0114000	154	85	121	21	27	36	-1.66698	1.32778e-07	4.50212e-06	Down	Conserved hypothetical protein. (Os12t0114000-01)
Os02g0686100	84	160	141	22	16	48	-1.67316	5.31892e-05	0.000922516	Down	Similar to RING-H2 finger protein ATL1B. (Os02t0686100-00)
Os12g0116000	560	722	846	117	199	167	-1.67785	2.34855e-28	6.94892e-26	Down	Similar to PV72. (Os12t0116000-01);Similar to predicted protein. (Os12t0116000-02)
Os09g0365900	504	794	462	134	173	95	-1.67936	3.24256e-16	4.2194e-14	Down	Apoplastic protein, Induction of cell death in ozone stress (Os09t0365900-01)
Os10g0323500	494	376	484	104	113	94	-1.68045	2.95106e-09	1.39176e-07	Down	Similar to Beta-glucosidase. (Os10t0323500-01)
Os11g0528200	384	290	332	63	96	73	-1.6828	5.82882e-15	6.43865e-13	Down	Similar to NEF1 (NO EXINE FORMATION 1). (Os11t0528200-01)
Os09g0537700	1147	592	575	208	149	184	-1.68298	1.36931e-05	0.000281813	Down	S-like ribonuclease, Salinity tolerance, Abiotic stress response, Regulation of photomorphogenesis (Os09t0537700-02)
Os04g0521900	125	61	134	25	20	28	-1.68315	6.1414e-05	0.00103977	Down	Similar to Vegetative cell wall protein gp1. (Os04t0521900-01)
Os05g0318700	1486	1331	1664	414	301	300	-1.68424	7.8165e-10	4.06426e-08	Down	Similar to Resistance protein candidate (Fragment). (Os05t0318700-01);Similar to Resistance protein candidate (Fragment). (Os05t0318700-02)
Os09g0131200	56	96	54	0	25	22	-1.68952	0.00367781	0.0293823	Down	Similar to Elicitor-inducible LRR receptor-like protein EILP. (Os09t0131200-01)
Os06g0602500	278	463	434	94	79	88	-1.69337	1.78138e-15	2.09831e-13	Down	Serine/threonine protein kinase-related domain containing protein. (Os06t0602500-01)
Os03g0432200	151	145	123	46	36	13	-1.69431	5.1664e-08	1.90513e-06	Down	Similar to predicted protein. (Os03t0432200-00)
Os07g0252300	57	98	55	15	17	15	-1.69502	0.000113427	0.00172423	Down
Os05g0165900	169	143	148	27	49	29	-1.69646	3.43399e-08	1.31914e-06	Down	Serine/threonine protein kinase-related domain containing protein. (Os05t0165900-01)
Os12g0112200	1613	1743	1957	358	403	433	-1.69669	9.59438e-33	3.6686e-30	Down	Saposin-like domain containing protein. (Os12t0112200-01)
Os03g0772700	16	34	60	5	13	6	-1.6993	0.000456203	0.00555436	Down	Similar to lectin-like receptor kinase 7. (Os03t0772700-00)
Os08g0265000	228	285	353	55	74	64	-1.69991	5.11355e-09	2.27764e-07	Down
Os03g0140400	322	342	356	60	108	62	-1.70568	3.15089e-09	1.47759e-07	Down	Cytochrome P450 protein CYP96B4, Growth regulation, Drought stress response (Os03t0140400-01)
Os11g0704800	319	324	306	36	83	95	-1.70826	3.48928e-09	1.6175e-07	Down	Similar to Membrane protein. (Os11t0704800-01)
Os01g0601625	80	117	102	41	15	9	-1.71389	0.00260557	0.0224779	Down	Leucine rich repeat, N-terminal domain containing protein. (Os01t0601625-00)
Os05g0507000	60	32	22	10	8	8	-1.71592	0.00510173	0.0380433	Down	Similar to JHL23J11.5 protein. (Os05t0507000-01)
Os04g0368000	73	82	109	12	18	28	-1.71753	2.52256e-07	8.00711e-06	Down	Serine/threonine protein kinase-related domain containing protein. (Os04t0368000-01)
Os07g0572500	55	95	92	14	23	16	-1.71769	7.24982e-05	0.00119329	Down	Conserved hypothetical protein. (Os07t0572500-01)
Os11g0245200	450	494	531	119	88	118	-1.7186	1.8227e-16	2.46203e-14	Down	Similar to leucine-rich repeat family protein / protein kinase family protein. (Os11t0245200-01)
Os07g0553633	199	263	324	62	56	54	-1.72059	1.82136e-22	3.74116e-20	Down	Serine/threonine protein kinase-related domain containing protein. (Os07t0553633-01)
Os02g0770300	82	99	103	33	14	15	-1.72077	1.73449e-07	5.73259e-06	Down	Conserved hypothetical protein. (Os02t0770300-01)
Os08g0189900	1556	1522	2229	470	321	370	-1.72136	1.95728e-18	3.09849e-16	Down	Germin-like protein 8-10, Disease resistance (Os08t0189900-01)
Os03g0339300	87	207	136	6	19	68	-1.72439	0.00211857	0.0192031	Down	Hypothetical conserved gene. (Os03t0339300-01);Similar to Peroxidase (EC 1.11.1.7). (Os03t0339300-02)
Os09g0568500	14	8	29	0	6	5	-1.72614	0.00268378	0.0229438	Down	Germin family protein. (Os09t0568500-01)
Os06g0228500	12	17	57	10	5	3	-1.72626	0.00689746	0.0482356	Down	Amino acid transporter, transmembrane domain containing protein. (Os06t0228500-01)
Os12g0483700	168	113	112	35	32	21	-1.72783	3.73426e-08	1.41913e-06	Down	Hypothetical conserved gene. (Os12t0483700-01);Hypothetical conserved gene. (Os12t0483700-02)
Os05g0160300	296	484	556	81	80	127	-1.73137	2.29564e-16	3.06752e-14	Down	Bifunctional inhibitor/plant lipid transfer protein/seed storage domain containing protein. (Os05t0160300-01)
Os12g0118900	48	97	60	21	8	15	-1.73149	9.04782e-05	0.00143874	Down	Cytochrome P450 family protein. (Os12t0118900-01)
Os06g0120200	22	22	39	0	10	8	-1.73289	0.000723007	0.00811269	Down	Protein of unknown function DUF594 family protein. (Os06t0120200-01)
Os11g0581700	26	49	66	4	9	17	-1.73631	0.00392637	0.0309502	Down	Similar to EPIDERMAL PATTERNING FACTOR-like protein 4. (Os11t0581700-01)
Os01g0559600	3992	4831	6292	1147	1127	1001	-1.73636	1.35838e-67	1.68806e-64	Down	Similar to C13 endopeptidase NP1 precursor. (Os01t0559600-01);Similar to Asparaginyl endopeptidase. (Os01t0559600-02)
Os03g0280800	11	15	21	3	6	1	-1.73887	0.00314658	0.0259818	Down	Similar to UDP-D-glucuronate decarboxylase. (Os03t0280800-01)
Os05g0463100	81	97	90	23	13	22	-1.74181	1.37241e-10	8.02587e-09	Down
Os01g0307500	101	68	172	20	33	21	-1.74216	5.75463e-08	2.11576e-06	Down	Cation transporter family protein. (Os01t0307500-01)
Os02g0478050	88	137	68	18	25	21	-1.74253	4.06576e-05	0.000729605	Down	Similar to predicted protein. (Os02t0478050-01)
Os10g0409400	2089	1163	1633	321	524	250	-1.7458	5.70299e-06	0.000130039	Down	beta subunit of polygalacturonase 1, Abiotic stress response (Os10t0409400-01)
Os11g0533000	56	74	44	5	14	19	-1.74664	0.00304843	0.0253481	Down	Hypothetical protein. (Os11t0533000-00)
Os06g0601500	26	39	28	1	8	11	-1.74739	3.24836e-05	0.000602048	Down	Similar to BZIP2. (Os06t0601500-01)
Os01g0187300	113	97	121	20	27	25	-1.74807	1.3116e-11	9.15691e-10	Down	Hypothetical conserved gene. (Os01t0187300-01)
Os10g0490100	45	76	67	20	11	9	-1.75087	8.64018e-07	2.43197e-05	Down	Virulence factor, pectin lyase fold family protein. (Os10t0490100-01)
Os04g0556000	667	557	535	105	147	135	-1.75121	2.0831e-17	3.01009e-15	Down	Heavy metal P-type ATPase, Xylem loading of copper (Os04t0556000-01);Similar to heavy metal ATPase. (Os04t0556000-02)
Os09g0259200	51	16	42	5	11	8	-1.75782	0.0043769	0.0337522	Down	Similar to seven-transmembrane-domain protein 1. (Os09t0259200-00)
Os10g0521900	763	1923	1071	226	281	291	-1.75901	1.76687e-10	1.02125e-08	Down	Similar to Membrane protein. (Os10t0521900-01)
Os06g0487380	35	69	12	2	8	15	-1.76089	0.00414974	0.0323214	Down	Hypothetical gene. (Os06t0487380-01)
Os06g0207950	36	78	45	8	20	6	-1.76417	0.0030323	0.0252732	Down
Os02g0729100	20	36	44	3	10	8	-1.7659	0.00476304	0.0360916	Down	Protein of unknown function DUF231, plant domain containing protein. (Os02t0729100-00)
Os05g0272900	147	188	209	26	45	45	-1.76763	1.36922e-05	0.000281813	Down	B-cell receptor-associated 31-like family protein. (Os05t0272900-01)
Os06g0289300	21	20	35	3	8	5	-1.77275	0.00628217	0.0447209	Down	Hypothetical conserved gene. (Os06t0289300-00)
Os02g0153400	116	72	70	13	36	8	-1.77283	3.78386e-05	0.000687457	Down	Protein kinase, core domain containing protein. (Os02t0153400-00)
Os01g0800266	11	27	15	1	4	6	-1.77439	0.00195603	0.0181062	Down	Similar to Phosphoglycerate kinase. (Os01t0800266-00)
Os11g0107400	90	74	45	18	12	15	-1.77934	5.51056e-05	0.000950204	Down	Nodulin-like domain containing protein. (Os11t0107400-01)
Os11g0498600	32	71	76	10	10	17	-1.78175	8.10776e-07	2.29278e-05	Down	Similar to HVA22 protein. (Os11t0498600-01)
Os03g0635000	16	35	32	4	4	9	-1.7848	0.00550567	0.0404367	Down	Hypothetical conserved gene. (Os03t0635000-00)
Os05g0160800	57	54	52	5	24	6	-1.78677	8.98108e-05	0.00142995	Down	Similar to DNA polymerase epsilon subunit 2. (Os05t0160800-01)
Os06g0288400	88	141	106	23	44	4	-1.78826	2.20113e-05	0.000425403	Down	Hypothetical conserved gene. (Os06t0288400-01);Conserved hypothetical protein. (Os06t0288400-02)
Os06g0581500	18	18	37	0	4	11	-1.79071	0.00622457	0.0443918	Down	Protein kinase, core domain containing protein. (Os06t0581500-01)
Os01g0113300	441	565	370	97	121	74	-1.79226	3.01923e-10	1.67875e-08	Down	Similar to ARK protein (Fragment). (Os01t0113300-01)
Os01g0364000	49	102	24	9	18	10	-1.79345	0.0024328	0.0213424	Down	Hypothetical gene. (Os01t0364000-01);Hypothetical gene. (Os01t0364000-02)
Os12g0509400	20	27	26	10	4	1	-1.79355	0.000731861	0.00818986	Down	Similar to Nicalin. (Os12t0509400-01);Conserved hypothetical protein. (Os12t0509400-02)
Os02g0647300	21	36	26	6	5	6	-1.80101	0.00513123	0.0382126	Down	Leucine-rich repeat, plant specific containing protein. (Os02t0647300-01)
Os02g0269600	828	1268	1481	262	331	148	-1.80137	7.4228e-11	4.59676e-09	Down	Similar to Subtilase. (Os02t0269600-00)
Os02g0533300	156	225	141	29	32	48	-1.80165	3.85854e-14	3.8307e-12	Down	Carbonic anhydrase, CAH1-like domain containing protein. (Os02t0533300-01)
Os08g0102700	623	724	974	140	207	136	-1.80415	1.04395e-10	6.22211e-09	Down	Harpin-induced 1 domain containing protein. (Os08t0102700-01);Harpin-induced 1 domain containing protein. (Os08t0102700-02);Harpin-induced 1 domain containing protein. (Os08t0102700-03);Harpin-induced 1 domain containing protein. (Os08t0102700-04);Harpin-induced 1 domain containing protein. (Os08t0102700-05)
Os04g0412500	263	331	507	36	93	99	-1.80427	4.95708e-06	0.000114608	Down	Similar to OSIGBa0134P10.2 protein. (Os04t0412500-01)
Os07g0268800	27	45	45	8	11	5	-1.80514	0.000185763	0.00262328	Down	Protein of unknown function DUF594 family protein. (Os07t0268800-01)
Os05g0551350	20	35	27	2	12	3	-1.80675	0.00501875	0.0375603	Down	Hypothetical conserved gene. (Os05t0551350-00)
Os08g0106000	124	110	110	18	19	35	-1.80693	1.73328e-05	0.000346852	Down	Similar to Bx2-like protein. (Os08t0106000-00)
Os02g0507600	17	47	19	5	9	3	-1.80756	0.00494875	0.0371814	Down	Conserved hypothetical protein. (Os02t0507600-01)
Os06g0291800	128	116	85	28	37	5	-1.80834	0.00147572	0.0144102	Down	Conserved hypothetical protein. (Os06t0291800-00)
Os12g0529400	142	135	221	36	20	46	-1.81042	4.18385e-09	1.90449e-07	Down	Similar to Auxin-binding protein 4 precursor (ABP). (Os12t0529400-01)
Os03g0165375	31	29	16	0	8	8	-1.81399	0.00523395	0.0389126	Down	Similar to Chlorophyll a-b binding protein 2, chloroplastic. (Os03t0165375-00)
Os01g0115900	120	148	165	24	32	33	-1.81778	6.27016e-09	2.73881e-07	Down	Similar to Receptor-like protein kinase. (Os01t0115900-00)
Os12g0455000	133	142	174	35	28	29	-1.82043	5.22358e-09	2.31834e-07	Down	Proteinase inhibitor I1, Kazal domain containing protein. (Os12t0455000-01)
Os06g0105350	64	51	82	20	7	13	-1.82129	0.00196583	0.0181631	Down	Similar to Scarecrow-like 6. (Os06t0105350-00)
Os02g0482200	10	21	9	2	3	3	-1.82427	0.0033748	0.0274467	Down
Os10g0539650	104	267	186	39	37	36	-1.82625	7.29773e-06	0.000161512	Down	Hypothetical gene. (Os10t0539650-01)
Os03g0100020	24	39	26	6	7	5	-1.82958	0.000338161	0.00432783	Down	Similar to predicted protein. (Os03t0100020-01)
Os04g0140666	44	62	67	10	13	12	-1.83038	5.83019e-05	0.000995217	Down	Similar to OSIGBa0124C14.6 protein. (Os04t0140666-01)
Os07g0600000	123	78	95	17	24	20	-1.84468	2.23404e-08	8.86978e-07	Down	Conserved hypothetical protein. (Os07t0600000-01)
Os10g0195250	196	79	95	46	19	12	-1.84504	0.00114242	0.0117824	Down	Conserved hypothetical protein. (Os10t0195250-01)
Os06g0170100	23	36	62	2	12	10	-1.84717	0.00271889	0.0231717	Down	Similar to WAK80 - OsWAK receptor-like protein kinase. (Os06t0170100-00)
Os03g0614901	92	149	106	24	34	12	-1.84796	9.11232e-13	7.67721e-11	Down	Conserved hypothetical protein. (Os03t0614901-01)
Os05g0247100	16394	17663	25034	3266	3862	4717	-1.85251	7.76203e-22	1.54334e-19	Down	Similar to Glycosyl hydrolases family 18. (Os05t0247100-01);Chitinase III protein, Xylanase inhibitor, Regulation of abiotic stress response, Resistance to herbivores (Os05t0247100-02)
Os10g0144700	13	32	22	8	3	2	-1.85367	0.00551504	0.0404936	Down	Cytochrome P450 domain containing protein. (Os10t0144700-00)
Os01g0172800	101	211	352	32	49	49	-1.85498	7.27234e-10	3.78924e-08	Down	Embryo-specific 3 family protein. (Os01t0172800-01)
Os03g0339400	68	54	50	12	18	5	-1.85625	3.68723e-07	1.13279e-05	Down	Haem peroxidase, plant/fungal/bacterial family protein. (Os03t0339400-01)
Os06g0226050	41	45	12	10	9	1	-1.8569	0.00324044	0.0266241	Down	Similar to Salt-stress induced protein (Salt protein). (Os06t0226050-00)
Os04g0654400	37	40	23	8	10	2	-1.87183	0.00017812	0.00252394	Down	Eggshell protein family protein. (Os04t0654400-01)
Os08g0158200	76	56	120	17	24	9	-1.87247	1.70428e-05	0.000341598	Down	FAD linked oxidase, N-terminal domain containing protein. (Os08t0158200-02)
Os10g0527900	24	65	79	16	9	7	-1.87469	0.00172981	0.0163595	Down	Leucine-rich repeat, N-terminal domain containing protein. (Os10t0527900-01)
Os03g0591000	91	141	114	13	15	40	-1.87511	7.3389e-09	3.17772e-07	Down	Non-protein coding transcript. (Os03t0591000-01);Hypothetical protein. (Os03t0591000-03)
Os06g0278000	415	742	435	53	83	177	-1.88148	0.000600327	0.00697818	Down	Glucoamylase, putatuve domain containing protein. (Os06t0278000-00)
Os01g0234700	14	38	53	6	7	7	-1.88178	0.000160431	0.00230883	Down	Harpin-induced 1 domain containing protein. (Os01t0234700-01)
Os03g0124900	311	279	344	60	73	52	-1.88759	1.08213e-10	6.4189e-09	Down	Pectin lyase fold/virulence factor domain containing protein. (Os03t0124900-01)
Os08g0239300	118	35	74	18	18	10	-1.88884	1.80114e-05	0.000358125	Down	Dienelactone hydrolase domain containing protein. (Os08t0239300-01)
Os11g0312400	29	22	20	0	4	10	-1.89135	0.00422782	0.0327857	Down	Adenylate kinase B (EC 2.7.4.3) (ATP-AMP transphosphorylase). (Os11t0312400-01)
Os09g0391800	42	50	52	10	11	7	-1.89337	7.3998e-07	2.10911e-05	Down	Hypothetical gene. (Os09t0391800-00)
Os01g0850700	3370	3045	3857	670	773	576	-1.89868	4.02017e-12	3.08387e-10	Down	Similar to Laccase-7. (Os01t0850700-01);Cupredoxin domain containing protein. (Os01t0850700-02)
Os04g0493400	743	1338	981	123	200	269	-1.90427	7.905e-12	5.71136e-10	Down	Similar to Chitinase. (Os04t0493400-01)
Os04g0461300	114	73	150	11	28	27	-1.90438	7.05131e-06	0.000156896	Down	Similar to MIKC-type MADS-box transcription factor WM30. (Os04t0461300-01)
Os03g0301200	890	2095	1100	197	327	266	-1.90561	8.67868e-07	2.4379e-05	Down	COBRA-like protein 7 precursor. (Os03t0301200-01);Glycosyl-phosphatidyl inositol-anchored, plant domain containing protein. (Os03t0301200-02)
Os05g0181650	316	269	358	73	76	35	-1.90883	1.71667e-06	4.50539e-05	Down
Os05g0217800	140	482	214	39	37	81	-1.91993	1.76111e-06	4.60259e-05	Down	BURP domain containing protein. (Os05t0217800-01);Similar to BURP domain-containing protein 2. (Os05t0217800-02)
Os07g0520100	315	215	319	53	71	41	-1.92343	8.54389e-18	1.27156e-15	Down	Similar to taxane 10-beta-hydroxylase. (Os07t0520100-00)
Os02g0627700	43	65	146	19	15	13	-1.92418	0.000942827	0.0100313	Down	Similar to ATCNGC15. (Os02t0627700-00)
Os06g0711900	51	169	133	15	34	17	-1.93377	5.18496e-06	0.000119378	Down	Bifunctional inhibitor/plant lipid transfer protein/seed storage domain containing protein. (Os06t0711900-01)
Os06g0164400	261	410	301	70	63	51	-1.9346	1.24437e-06	3.36901e-05	Down	Similar to predicted protein. (Os06t0164400-01)
Os11g0241700	120	117	175	46	15	16	-1.93493	3.87567e-06	9.2178e-05	Down	Protein of unknown function DUF538 family protein. (Os11t0241700-01)
Os05g0581200	9	24	22	3	2	5	-1.93699	0.00546702	0.040248	Down	Conserved hypothetical protein. (Os05t0581200-00)
Os11g0271000	34	13	33	9	1	5	-1.94141	0.00294367	0.0246752	Down	Hypothetical protein. (Os11t0271000-01);Conserved hypothetical protein. (Os11t0271000-02)
Os10g0495100	29	68	72	9	8	14	-1.94165	0.00121781	0.0123743	Down	Similar to Fertility restorer. (Os10t0495100-01);Similar to Fertility restorer. (Os10t0495100-02)
Os03g0235000	771	682	1295	171	195	151	-1.94432	3.60531e-12	2.79148e-10	Down	Similar to Peroxidase. (Os03t0235000-01)
Os06g0621900	79	98	69	3	24	20	-1.94794	9.15537e-06	0.000197695	Down	Similar to Alpha-expansin OsEXPA16 (Fragment). (Os06t0621900-01)
Os03g0720500	16	13	20	2	5	2	-1.96002	0.00103446	0.0108027	Down	Hypothetical conserved gene. (Os03t0720500-00)
Os03g0365850	57	47	45	9	9	10	-1.96126	3.02196e-05	0.000563872	Down	Lipase, GDSL domain containing protein. (Os03t0365850-00)
Os03g0272900	245	444	319	55	81	51	-1.96703	1.79158e-11	1.22666e-09	Down	DVL family protein. (Os03t0272900-02)
Os03g0382350	813	1195	1036	179	208	177	-1.96925	1.93112e-39	9.05585e-37	Down	Hypothetical conserved gene. (Os03t0382350-01)
Os06g0714400	114	98	110	27	20	13	-1.96946	1.39311e-13	1.33251e-11	Down	Conserved hypothetical protein. (Os06t0714400-01)
Os04g0692400	276	323	352	54	66	56	-1.97377	9.24894e-30	3.02465e-27	Down	Similar to ankyrin-like protein. (Os04t0692400-01)
Os02g0756600	173	125	127	20	32	28	-1.97846	4.44328e-10	2.41648e-08	Down	Similar to Phi-1 protein. (Os02t0756600-01)
Os12g0478400	26	53	25	0	8	11	-1.98384	0.00171357	0.0162615	Down	EGF-type aspartate/asparagine hydroxylation site domain containing protein. (Os12t0478400-00)
Os07g0202400	28	17	20	0	7	5	-1.98714	0.000344848	0.00439305	Down	Conserved hypothetical protein. (Os07t0202400-01)
Os08g0189300	534	287	478	73	103	68	-1.98756	5.10762e-07	1.51666e-05	Down	Germin-like protein 8-4, Disease resistance (Os08t0189300-01)
Os03g0259100	31	37	31	5	8	5	-1.99013	2.97869e-06	7.35227e-05	Down	Similar to Basic blue protein (Cusacyanin) (Plantacyanin) (CBP). (Os03t0259100-01)
Os12g0115500	1092	1220	1240	247	198	204	-1.9922	4.1602e-41	2.19995e-38	Down	Similar to nonspecific lipid-transfer protein 3. (Os12t0115500-01)
Os10g0551700	29	197	143	12	43	11	-1.99363	0.000501983	0.00600687	Down	Plant lipid transfer protein and hydrophobic protein, helical domain containing protein. (Os10t0551700-01)
Os11g0643800	34	53	30	8	5	8	-2.00052	0.00138069	0.013677	Down	Similar to Sugar transporter family protein, expressed. (Os11t0643800-01)
Os06g0575400	90	37	48	13	17	3	-2.001	0.000833695	0.00908652	Down	Serine/threonine protein kinase-related domain containing protein. (Os06t0575400-01)
Os10g0359200	8	8	13	4	0	1	-2.00206	0.00452521	0.0346593	Down	Similar to UPF0496 protein 1. (Os10t0359200-00)
Os08g0448100	194	498	354	49	72	66	-2.00292	5.30463e-07	1.56025e-05	Down	Conserved hypothetical protein. (Os08t0448100-01)
Os10g0434300	33	62	39	3	7	14	-2.00311	0.00114707	0.0118148	Down	Similar to F-box domain containing protein. (Os10t0434300-01)
Os01g0155200	5	62	44	8	4	7	-2.00449	0.00152293	0.0147797	Down	Similar to H0525E10.8 protein. (Os01t0155200-00)
Os06g0691800	831	664	959	151	141	154	-2.00682	9.59107e-13	8.05326e-11	Down	Protein kinase, core domain containing protein. (Os06t0691800-01)
Os04g0613000	57	40	57	13	12	3	-2.00728	0.000942322	0.0100302	Down	Zinc transporter, Preferential distribution of Zn to developing tissues (Os04t0613000-01)
Os01g0124650	5191	5313	6185	1015	1163	855	-2.00773	7.54134e-25	1.85577e-22	Down	Hypothetical conserved gene. (Os01t0124650-02)
Os03g0195300	436	639	732	100	98	124	-2.01075	1.59076e-12	1.28112e-10	Down	Similar to Low affinity sulphate transporter 3. (Os03t0195300-01)
Os11g0126800	22	21	13	7	3	0	-2.01116	0.00388248	0.0307114	Down	Nucleoside phosphatase GDA1/CD39 family protein. (Os11t0126800-01)
Os04g0382900	121	155	164	5	38	36	-2.02907	0.000352012	0.00447515	Down	Conserved hypothetical protein. (Os04t0382900-01)
Os08g0162250	3	11	10	0	2	2	-2.03081	0.00710643	0.049311	Down	Hypothetical conserved gene. (Os08t0162250-00)
Os08g0189400	111	152	248	24	30	35	-2.03583	9.19447e-07	2.56475e-05	Down	Germin-like protein 8-5, Disease resistance (Os08t0189400-01)
Os02g0616100	171	190	183	29	41	27	-2.03621	4.73883e-11	3.05127e-09	Down	Similar to protein binding protein. (Os02t0616100-01);Similar to protein binding protein. (Os02t0616100-04);Similar to protein binding protein. (Os02t0616100-06);Similar to protein binding protein. (Os02t0616100-07)
Os06g0301400	18	32	19	3	5	4	-2.03817	0.000228057	0.00311435	Down	Conserved hypothetical protein. (Os06t0301400-00)
Os01g0232100	14	21	17	4	5	0	-2.0383	0.00405845	0.0318061	Down	Similar to Tonoplast membrane integral protein ZmTIP4-3. (Os01t0232100-01)
Os09g0342000	43	89	115	11	25	7	-2.03904	4.03347e-06	9.52022e-05	Down	Cyclin-like F-box domain containing protein. (Os09t0342000-01)
Os05g0409500	12	19	22	5	4	0	-2.04827	0.00383746	0.0304619	Down	Similar to MtN21 protein. (Os05t0409500-00)
Os09g0412300	1068	1967	1658	221	304	293	-2.04911	1.33664e-24	3.19431e-22	Down	Similar to Calmodulin-like protein. (Os09t0412300-01)
Os07g0593100	45	42	20	11	8	0	-2.05082	0.00119217	0.0121684	Down
Os03g0140100	128	184	187	17	40	30	-2.05797	5.13381e-11	3.27168e-09	Down	Cytochrome P450 family protein. (Os03t0140100-01);Similar to Cytochrome P450 family protein. (Os03t0140100-02)
Os02g0756800	1873	3397	2440	335	483	518	-2.06324	1.73984e-25	4.36788e-23	Down	Phosphate-induced protein 1 conserved region family protein. (Os02t0756800-01)
Os11g0429200	106	84	145	23	22	13	-2.06727	1.01175e-14	1.08857e-12	Down
Os04g0121300	43	93	145	18	17	12	-2.07832	1.22948e-09	6.17324e-08	Down	Similar to OSIGBa0115D20.4 protein. (Os04t0121300-00)
Os05g0324300	26	29	33	4	11	0	-2.09122	0.0013505	0.0134261	Down	Protein of unknown function DUF594 domain containing protein. (Os05t0324300-01)
Os04g0506700	40	17	49	10	7	1	-2.09182	0.00102474	0.0107328	Down	Similar to OSIGBa0145C12.7 protein. (Os04t0506700-00)
Os06g0149100	847	1129	1067	140	134	242	-2.0924	1.05168e-24	2.5377e-22	Down	Similar to mRNA, clone: RTFL01-05-E01. (Os06t0149100-01)
Os06g0182100	7	45	54	10	5	2	-2.09715	0.00106933	0.0111248	Down	Hypothetical conserved gene. (Os06t0182100-00)
Os01g0498300	358	552	610	70	115	72	-2.09746	3.15746e-13	2.84332e-11	Down	Glycosyltransferase AER61, uncharacterized domain containing protein. (Os01t0498300-01)
Os06g0212100	27	15	36	8	3	2	-2.09977	0.000104556	0.00161336	Down	Similar to Galactoside 2-alpha-L-fucosyltransferase (EC 2.4.1.69) (Xyloglucan alpha-(1,2)-fucosyltransferase) (PsFT1). (Os06t0212100-01)
Os08g0507701	70	112	104	17	19	12	-2.10074	7.17407e-10	3.74589e-08	Down	Hypothetical protein. (Os08t0507701-01)
Os01g0507000	257	314	272	51	59	33	-2.10528	2.15153e-20	3.99061e-18	Down	Non-protein coding transcript. (Os01t0507000-01);Conserved hypothetical protein. (Os01t0507000-02)
Os01g0694000	20	4	37	5	2	3	-2.10571	0.00242711	0.0213277	Down	Protein kinase, core domain containing protein. (Os01t0694000-01)
Os06g0294200	13	16	33	5	1	4	-2.11322	0.000236744	0.00321357	Down	Conserved hypothetical protein. (Os06t0294200-01)
Os12g0503300	23	29	21	9	3	0	-2.1145	0.00169761	0.0161408	Down	Similar to Ureide permease 2. (Os12t0503300-00)
Os02g0637000	182	267	189	24	36	47	-2.11703	4.88647e-12	3.71402e-10	Down	Similar to OSIGBa0135K14.7 protein. (Os02t0637000-01)
Os03g0234500	56	86	69	12	12	11	-2.11919	4.36073e-09	1.97057e-07	Down	Haem peroxidase, plant/fungal/bacterial family protein. (Os03t0234500-01)
Os01g0117100	21	99	47	8	6	13	-2.12055	6.71839e-06	0.000151112	Down	Similar to Receptor kinase LRK10. (Os01t0117100-00)
Os03g0140200	1444	1558	1671	183	296	307	-2.12241	2.44082e-14	2.45604e-12	Down	Similar to Cytochrome P450 86A1 (EC 1.14.-.-) (CYPLXXXVI) (P450-dependent fatty acid omega-hydroxylase). (Os03t0140200-01)
Os07g0635200	504	218	273	76	62	34	-2.12335	1.31684e-07	4.47115e-06	Down	Cytochrome P450, E-class, group I domain containing protein. (Os07t0635200-00)
Os07g0222200	56	32	43	4	9	9	-2.13328	1.20548e-05	0.00025235	Down	Protein of unknown function DUF594 domain containing protein. (Os07t0222200-01)
Os10g0116200	7	11	27	2	1	4	-2.13829	0.00390033	0.0308111	Down	Conserved hypothetical protein. (Os10t0116200-00)
Os01g0254850	53	88	76	15	4	16	-2.14516	2.6542e-09	1.27105e-07	Down	Hypothetical conserved gene. (Os01t0254850-00)
Os02g0228300	3854	4352	4904	630	810	712	-2.15091	1.51367e-52	1.04502e-49	Down	Protein kinase, core domain containing protein. (Os02t0228300-01)
Os02g0216600	68	115	50	4	14	20	-2.16085	1.52792e-06	4.04418e-05	Down	Similar to Protein ROOT HAIR DEFECTIVE 3. (Os02t0216600-01)
Os02g0667500	149	94	136	24	14	24	-2.16115	4.12608e-07	1.2552e-05	Down	Similar to tetracycline transporter protein. (Os02t0667500-01);Hypothetical conserved gene. (Os02t0667500-02)
Os08g0110200	30	16	29	7	1	4	-2.16497	8.17627e-05	0.00132183	Down	Similar to Fertility restorer. (Os08t0110200-01)
Os06g0652600	18	31	40	0	4	10	-2.16595	0.000988282	0.0104124	Down	Similar to Lustrin A. (Os06t0652600-01);Conserved hypothetical protein. (Os06t0652600-02)
Os12g0628600	641	1428	1729	191	234	174	-2.17303	2.90781e-08	1.12747e-06	Down	Similar to Thaumatin-like pathogenesis-related protein 3 precursor. (Os12t0628600-01)
Os07g0142200	56	217	241	15	29	36	-2.17633	2.06279e-07	6.6756e-06	Down	Conserved hypothetical protein. (Os07t0142200-01)
Os06g0701600	52	68	102	13	10	12	-2.18247	4.13973e-13	3.64854e-11	Down	Monovalent cation transporter, Na+ and K+ transport (Os06t0701600-01)
Os02g0100600	57	59	95	3	23	8	-2.18357	0.000261439	0.00350286	Down	Harpin-induced 1 domain containing protein. (Os02t0100600-01)
Os01g0866000	141	395	380	63	51	28	-2.18717	9.47344e-05	0.00149494	Down	Similar to E3 ubiquitin ligase EL5 (EC 6.3.2.-). (Os01t0866000-01)
Os03g0317300	52	78	103	5	26	6	-2.1906	1.19204e-06	3.2344e-05	Down	Peptidase A1 domain containing protein. (Os03t0317300-01)
Os08g0470700	20	28	23	6	2	3	-2.19393	8.90166e-05	0.00142186	Down	Similar to carbonic anhydrase. (Os08t0470700-00)
Os04g0660900	74	48	39	8	10	8	-2.19421	1.10833e-08	4.66889e-07	Down	TGF-beta receptor, type I/II extracellular region family protein. (Os04t0660900-01)
Os07g0674400	173	135	181	36	29	13	-2.19563	1.72369e-18	2.7639e-16	Down	Pollen Ole e 1 allergen/extensin domain containing protein. (Os07t0674400-01)
Os04g0286300	315	577	644	70	70	96	-2.21481	2.09431e-14	2.16884e-12	Down	Conserved hypothetical protein. (Os04t0286300-01)
Os04g0585000	48	152	138	15	18	18	-2.22526	0.000131184	0.00195588	Down	Similar to RING-H2 finger protein ATL1R. (Os04t0585000-01)
Os03g0734000	148	72	83	23	10	15	-2.22733	0.000135927	0.00201286	Down	Pentatricopeptide repeat containing protein. (Os03t0734000-01)
Os01g0175600	17	6	10	3	2	0	-2.23509	0.00500039	0.0374449	Down	Boron (B) transporter (Os01t0175600-01)
Os12g0115100	2813	4198	5320	741	710	427	-2.2359	7.03897e-16	8.74733e-14	Down	Nonspecific lipid-transfer protein 1 precursor (LTP 1) (PAPI). (Os12t0115100-00)
Os01g0838400	55	72	46	5	19	3	-2.23643	1.98904e-06	5.10698e-05	Down	Conserved hypothetical protein. (Os01t0838400-01)
Os08g0410950	212	405	202	21	76	31	-2.23747	4.20587e-08	1.58371e-06	Down	Hypothetical conserved gene. (Os08t0410950-00)
Os07g0262800	20	13	20	0	4	4	-2.24567	0.000207624	0.00287962	Down	Similar to Resistance protein candidate (Fragment). (Os07t0262800-01)
Os12g0135200	21	39	34	3	3	8	-2.24857	2.11579e-05	0.00041147	Down	Kelch-type beta propeller domain containing protein. (Os12t0135200-01)
Os04g0690600	13	23	11	0	6	1	-2.25394	0.000325635	0.00419343	Down	Similar to Auxin response factor 13. (Os04t0690600-01)
Os11g0572200	271	376	366	39	75	40	-2.25995	1.04739e-23	2.30369e-21	Down	Exo70 exocyst complex subunit family protein. (Os11t0572200-01)
Os05g0141000	72	75	48	5	19	6	-2.26041	1.12292e-09	5.67255e-08	Down	Hypothetical conserved gene. (Os05t0141000-00)
Os02g0292800	15	22	10	2	5	0	-2.26264	0.00221114	0.0197825	Down	Protein of unknown function DUF599 family protein. (Os02t0292800-01)
Os06g0341400	19	30	25	0	6	5	-2.26362	4.98267e-05	0.000873337	Down	Hypothetical protein. (Os06t0341400-01)
Os01g0384450	5	28	31	5	0	4	-2.26932	0.00122102	0.0123917	Down	Similar to H0124E07.4 protein. (Os01t0384450-01)
Os11g0112200	113	106	226	25	22	19	-2.26958	7.86694e-05	0.00127794	Down	Similar to Cationic peroxidase 1 precursor (EC 1.11.1.7) (PNPC1). (Os11t0112200-01)
Os11g0559200	109	119	66	8	24	13	-2.2732	3.70709e-11	2.42463e-09	Down	Protein kinase, core domain containing protein. (Os11t0559200-00)
Os03g0365800	923	278	443	133	85	36	-2.29461	0.00332234	0.0271177	Down	Lipase, GDSL domain containing protein. (Os03t0365800-01)
Os03g0854400	92	124	142	17	30	6	-2.29621	7.88879e-05	0.00127941	Down	Ribonuclease III domain containing protein. (Os03t0854400-01)
Os11g0558900	115	82	113	23	14	9	-2.2969	1.75702e-07	5.79934e-06	Down	Leucine-rich repeat, N-terminal domain containing protein. (Os11t0558900-01)
Os04g0371100	31	67	61	1	8	14	-2.299	1.78527e-06	4.66082e-05	Down	Similar to OSIGBa0134J07.7 protein. (Os04t0371100-00)
Os06g0239100	103	236	141	33	10	26	-2.30139	5.81358e-08	2.13113e-06	Down	Peptidase M10A and M12B, matrixin and adamalysin family protein. (Os06t0239100-01)
Os07g0518500	485	515	552	77	73	78	-2.30929	1.07219e-26	2.99417e-24	Down	Similar to taxane 10-beta-hydroxylase. (Os07t0518500-01);Cytochrome P450 family protein. (Os07t0518500-02);Similar to taxane 10-beta-hydroxylase. (Os07t0518500-03);Similar to cDNA clone:J013020I02, full insert sequence. (Os07t0518500-04)
Os06g0349700	8	12	16	0	1	4	-2.30992	0.000772833	0.00857883	Down	Cytochrome P450 family protein. (Os06t0349700-00)
Os01g0347600	373	238	217	33	45	47	-2.31107	1.6183e-08	6.67019e-07	Down	Ervatamin B (EC 3.4.22.-) (ERV-B). (Os01t0347600-01)
Os03g0716900	10	17	51	0	9	2	-2.31339	0.000675516	0.00769092	Down
Os06g0701700	577	173	104	57	72	6	-2.31555	0.0032654	0.0267761	Down	Ion transporter , Na+/K+ symport (Os06t0701700-01);Similar to Cation transporter HKT1. (Os06t0701700-02)
Os01g0768333	83	163	64	4	34	8	-2.31582	1.42693e-07	4.81206e-06	Down	Auxin responsive SAUR protein family protein. (Os01t0768333-00)
Os02g0699150	10	22	18	2	4	1	-2.31882	0.00165805	0.015868	Down	Hypothetical protein. (Os02t0699150-00)
Os06g0589300	483	356	496	64	61	71	-2.32036	2.64904e-15	3.04811e-13	Down	ABC transporter-like domain containing protein. (Os06t0589300-01)
Os02g0729801	12	13	18	0	3	3	-2.32908	0.00218596	0.019642	Down	Hypothetical protein. (Os02t0729801-00)
Os08g0119500	48	52	52	1	14	7	-2.33596	1.48188e-06	3.94354e-05	Down	Methyltransferase type 11 domain containing protein. (Os08t0119500-01)
Os02g0323600	27	17	64	5	2	8	-2.33618	0.000331236	0.00425454	Down	Similar to Cytochrome P450-like protein. (Os02t0323600-01)
Os03g0399600	120	146	130	17	23	17	-2.33828	1.52444e-12	1.23956e-10	Down	Hypothetical protein. (Os03t0399600-01);Conserved hypothetical protein. (Os03t0399600-02);Non-protein coding transcript. (Os03t0399600-03)
Os05g0535100	21	22	21	5	4	0	-2.3404	6.06564e-05	0.00102905	Down	Similar to Beta-1,3-glucanase-like protein. (Os05t0535100-01)
Os07g0439000	39	29	20	3	10	0	-2.34133	0.00649911	0.045915	Down	Hypothetical conserved gene. (Os07t0439000-01)
Os04g0365100	127	108	85	12	33	2	-2.35759	5.84453e-05	0.00099698	Down	Similar to OSIGBa0135K14.8 protein. (Os04t0365100-01)
Os12g0283400	21	61	26	2	7	6	-2.35828	5.69659e-06	0.000130012	Down	Pectinesterase inhibitor domain containing protein. (Os12t0283400-01)
Os02g0298200	18	20	20	3	4	1	-2.36052	8.23923e-06	0.000179158	Down	Similar to Resistance protein candidate (Fragment). (Os02t0298200-01)
Os04g0480900	82	74	82	12	22	0	-2.36985	7.68255e-05	0.00125208	Down	Glycoside hydrolase, family 5 protein. (Os04t0480900-01)
Os04g0364800	169	274	275	27	62	12	-2.37577	2.88182e-05	0.000541792	Down	Barwin-related endoglucanase domain containing protein. (Os04t0364800-00)
Os01g0821300	27	63	28	10	3	3	-2.37939	0.00022158	0.00304094	Down	Hypothetical conserved gene. (Os01t0821300-01)
Os11g0479000	22	14	30	3	4	2	-2.38305	4.2529e-05	0.000758129	Down	Conserved hypothetical protein. (Os11t0479000-01)
Os01g0718700	21	17	13	4	3	0	-2.38325	0.00120758	0.0123033	Down	Similar to predicted protein. (Os01t0718700-00)
Os08g0457300	15	53	29	3	10	0	-2.41189	0.00509186	0.0380039	Down	Hypothetical conserved gene. (Os08t0457300-00)
Os03g0318400	36	55	26	0	12	4	-2.41619	2.39117e-06	6.0643e-05	Down	Peptidase A1 domain containing protein. (Os03t0318400-01)
Os01g0330200	229	403	377	33	59	44	-2.42144	8.64798e-16	1.06404e-13	Down	Peptidase C1A, papain family protein. (Os01t0330200-00)
Os07g0438300	54	33	16	11	3	0	-2.43728	0.00442493	0.0340592	Down	Similar to OSIGBa0153E02-OSIGBa0093I20.19 protein. (Os07t0438300-01)
Os04g0438200	73	20	53	11	9	0	-2.43795	0.000108233	0.00166256	Down	Similar to H0315A08.10 protein. (Os04t0438200-01)
Os05g0370900	29	27	9	0	9	0	-2.43914	0.00631858	0.0449205	Down	Conserved hypothetical protein. (Os05t0370900-00)
Os07g0643800	138	306	287	27	37	30	-2.47545	7.73689e-25	1.88522e-22	Down	Similar to Dirigent protein. (Os07t0643800-01)
Os07g0618000	145	156	145	19	16	23	-2.48315	4.57919e-14	4.51632e-12	Down
Os02g0179200	90	366	105	13	13	45	-2.48482	0.00183952	0.0172007	Down	Glutamine amidotransferase class-I domain containing protein. (Os02t0179200-01)
Os05g0510600	2	23	17	3	2	0	-2.49423	0.00147012	0.0143625	Down	Similar to tyrosine/DOPA decarboxylase 1. (Os05t0510600-01)
Os11g0133100	72	102	72	4	24	4	-2.49948	5.02656e-08	1.86463e-06	Down	Similar to D-mannose binding lectin family protein. (Os11t0133100-00)
Os08g0248100	90	162	146	31	3	15	-2.50491	0.00186994	0.0174473	Down	Protein kinase, core domain containing protein. (Os08t0248100-01)
Os06g0696600	2164	2393	3054	366	310	290	-2.51077	4.97307e-66	5.37394e-63	Down	Similar to Xyloglucan endo-transglycosylase homolog. (Os06t0696600-01)
Os09g0564200	389	234	313	48	33	40	-2.51269	1.55811e-16	2.12776e-14	Down	Hypothetical conserved gene. (Os09t0564200-01)
Os05g0166300	89	108	106	12	17	9	-2.53157	5.65007e-13	4.87593e-11	Down	Serine/threonine protein kinase-related domain containing protein. (Os05t0166300-01)
Os12g0287800	12	5	17	4	0	0	-2.53451	0.00210139	0.0190961	Down
Os01g0803900	248	127	342	30	33	27	-2.53927	1.25656e-09	6.28382e-08	Down	Cytochrome P450 family protein. (Os01t0803900-01)
Os04g0419700	16	42	27	9	0	1	-2.53936	0.00395788	0.031156	Down	Similar to H0525E10.7 protein. (Os04t0419700-00)
Os09g0522100	77	554	209	16	53	34	-2.54108	0.00140205	0.0138225	Down	Similar to Dehydration-responsive element-binding protein 1H. (Os09t0522100-00)
Os02g0537000	11	69	45	0	11	4	-2.55504	8.5181e-05	0.00137079	Down	Pectinesterase inhibitor domain containing protein. (Os02t0537000-01)
Os11g0170900	12177	14009	15641	1623	1702	1833	-2.55816	2.11872e-141	1.75529e-137	Down	Similar to BURP domain-containing protein 17. (Os11t0170900-01)
Os07g0256700	8	15	46	3	5	0	-2.56351	0.00451635	0.0346022	Down	Protein of unknown function DUF231, plant domain containing protein. (Os07t0256700-01)
Os01g0892300	39	57	52	6	12	0	-2.56658	2.73652e-07	8.63114e-06	Down	Leucine-rich repeat, plant specific containing protein. (Os01t0892300-01)
Os04g0494950	21	24	23	1	3	4	-2.5921	0.000282323	0.00374632	Down	Similar to OSIGBa0103O01.12 protein. (Os04t0494950-01)
Os03g0718800	161	250	223	30	10	35	-2.59433	4.03984e-16	5.12276e-14	Down	Similar to Physical impedance induced protein. (Os03t0718800-01)
Os08g0105400	113	77	99	4	13	18	-2.60507	9.29849e-09	3.97087e-07	Down	Similar to P450. (Os08t0105400-00)
Os07g0142500	104	113	179	15	23	9	-2.60524	3.08323e-09	1.45134e-07	Down	Conserved hypothetical protein. (Os07t0142500-00)
Os05g0277000	56	17	44	7	3	4	-2.60892	7.13658e-05	0.00117777	Down	Similar to Expansin Os-EXPA3. (Os05t0277000-00)
Os01g0954900	99	67	139	14	11	11	-2.61404	1.62929e-13	1.53971e-11	Down	Similar to Nucleoid DNA-binding-like protein. (Os01t0954900-01)
Os11g0565000	43	94	115	5	10	14	-2.61813	1.681e-05	0.00033775	Down	Leucine-rich repeat, N-terminal domain containing protein. (Os11t0565000-01)
Os03g0759500	11	11	14	3	1	0	-2.61906	0.00141679	0.0139402	Down	Origin recognition complex 5. (Os03t0759500-01)
Os10g0450400	35	13	20	4	1	3	-2.62153	0.000241079	0.00326705	Down	Protein of unknown function DUF594 family protein. (Os10t0450400-01)
Os05g0461350	73	105	78	8	11	11	-2.62508	1.28084e-08	5.35025e-07	Down
Os12g0608700	32	61	30	7	1	6	-2.62691	0.00220863	0.0197742	Down	Gnk2-homologous domain domain containing protein. (Os12t0608700-00)
Os02g0175000	21	7	89	4	6	3	-2.64458	0.00218438	0.019642	Down	Ion transporter , Na+ transport (Os02t0175000-01)
Os11g0444800	13	15	26	2	4	0	-2.64555	0.000428806	0.00527601	Down	Conserved hypothetical protein. (Os11t0444800-01)
Os08g0262500	477	550	384	39	43	83	-2.64636	8.76269e-11	5.3119e-09	Down	Cytochrome P450 family protein. (Os08t0262500-01)
Os03g0734500	55	551	245	19	56	20	-2.67194	0.000841244	0.00914622	Down	Conserved hypothetical protein. (Os03t0734500-01)
Os09g0380450	177	180	145	16	25	17	-2.6722	6.10663e-10	3.22238e-08	Down	Conserved hypothetical protein. (Os09t0380450-01)
Os08g0190100	1696	1666	2352	217	206	222	-2.68336	4.02169e-39	1.85102e-36	Down	Germin-like protein 8-11, Disease resistance (Os08t0190100-01)
Os06g0521400	29	48	50	4	8	2	-2.68974	2.42441e-07	7.72516e-06	Down	Haem peroxidase family protein. (Os06t0521400-00)
Os05g0227100	10	14	23	0	5	0	-2.70134	0.000524378	0.00620613	Down	Conserved hypothetical protein. (Os05t0227100-01)
Os02g0629900	10	5	5	0	1	1	-2.72584	0.00490361	0.0368981	Down	Hypothetical protein. (Os02t0629900-01)
Os01g0590300	35	42	54	0	7	7	-2.74631	2.76236e-05	0.000522493	Down	Hypothetical protein. (Os01t0590300-01)
Os03g0270800	14	20	15	0	2	3	-2.7673	0.000368557	0.00462866	Down	Conserved hypothetical protein. (Os03t0270800-00)
Os07g0284950	24	38	13	1	7	0	-2.7688	0.00221682	0.0197977	Down	Conserved hypothetical protein. (Os07t0284950-00)
Os11g0682000	6	16	9	0	2	1	-2.7855	0.0013675	0.013568	Down	Hypothetical conserved gene. (Os11t0682000-01)
Os11g0180000	209	206	297	24	13	37	-2.79093	2.46262e-18	3.84943e-16	Down	Plant disease resistance response protein family protein. (Os11t0180000-01)
Os06g0192800	617	1625	1291	114	163	86	-2.80199	3.90324e-12	3.00344e-10	Down	Similar to RING-H2 finger protein ATL1R (RING-H2 finger protein ATL8). (Os06t0192800-01)
Os02g0437901	72	57	76	5	10	6	-2.82942	5.37421e-09	2.3767e-07	Down	Hypothetical gene. (Os02t0437901-00)
Os11g0568800	30	17	32	0	5	3	-2.83689	0.00171687	0.0162843	Down	Leucine-rich repeat, typical subtype domain containing protein. (Os11t0568800-00)
Os06g0727700	20	6	15	0	1	3	-2.84999	0.00391601	0.0308783	Down	Protein of unknown function DUF707 family protein. (Os06t0727700-01)
Os01g0269550	15	28	9	1	1	3	-2.85066	0.00283767	0.0239808	Down	Hypothetical protein. (Os01t0269550-01)
Os03g0103100	332	34	339	22	16	33	-2.87589	8.86402e-07	2.48372e-05	Down	Similar to Physical impedance induced protein. (Os03t0103100-01)
Os01g0699500	290	965	413	28	61	74	-2.87756	4.90141e-07	1.46594e-05	Down	Serine/threonine protein kinase domain containing protein. (Os01t0699500-01)
Os01g0666101	12	56	36	0	9	1	-2.87862	0.00115416	0.0118682	Down
Os03g0400800	30	58	60	2	0	12	-2.8818	1.08668e-05	0.000231235	Down	Similar to Leucine Rich Repeat family protein, expressed. (Os03t0400800-00)
Os07g0639400	45	8	17	2	2	3	-2.89066	0.00166051	0.0158855	Down	Similar to Peroxidase 1. (Os07t0639400-01)
Os01g0525100	5	4	4	0	0	1	-2.91516	0.00630883	0.044864	Down	Conserved hypothetical protein. (Os01t0525100-01)
Os01g0605700	9	17	42	0	1	5	-2.93224	0.00168663	0.0160611	Down	MtN3 and saliva related transmembrane protein family protein. (Os01t0605700-01)
Os06g0294000	202	260	353	31	18	27	-2.93726	3.08149e-20	5.59032e-18	Down	Conserved hypothetical protein. (Os06t0294000-01)
Os12g0616800	45	30	90	8	7	0	-2.96376	0.000567853	0.00665413	Down	Protein of unknown function DUF761, plant domain containing protein. (Os12t0616800-01)
Os12g0634700	12	18	27	0	3	2	-2.96719	0.000119391	0.00180057	Down	Similar to glycine-rich protein. (Os12t0634700-00)
Os10g0120300	13	38	28	1	4	2	-2.96758	7.54416e-07	2.14534e-05	Down	Similar to Leucine Rich Repeat family protein, expressed. (Os10t0120300-01)
Os02g0308800	1055	1279	908	88	109	107	-2.96839	3.66751e-24	8.44003e-22	Down	FAS1 domain domain containing protein. (Os02t0308800-01);Conserved hypothetical protein. (Os02t0308800-02)
Os04g0109500	18	7	22	0	1	3	-3.01745	0.000182251	0.00257953	Down	Legume lectin, beta domain containing protein. (Os04t0109500-01)
Os07g0628900	16	47	31	1	4	3	-3.03332	0.000808467	0.00885572	Down	Similar to KI domain interacting kinase 1. (Os07t0628900-01)
Os09g0546200	13	16	19	0	4	0	-3.04454	0.000157327	0.00227073	Down	Similar to auxin induced protein. (Os09t0546200-00)
Os06g0539500	56	27	50	0	10	2	-3.04546	0.000497694	0.00597182	Down	Similar to Non-specific lipid-transfer protein. (Os06t0539500-00)
Os04g0192350	624	570	749	50	84	38	-3.05088	2.05143e-42	1.15878e-39	Down	Similar to H0124E07.4 protein. (Os04t0192350-01)
Os08g0197200	16	20	25	0	3	2	-3.08123	0.00126285	0.0127278	Down	Conserved hypothetical protein. (Os08t0197200-01)
Os08g0443800	15	10	15	0	1	2	-3.16761	2.1538e-05	0.000417555	Down	Tetraspanin domain containing protein. (Os08t0443800-01)
Os01g0157700	5	10	15	1	1	0	-3.24209	0.000511366	0.00608109	Down	Glycosyl transferase, family 43 domain containing protein. (Os01t0157700-00)
Os05g0114100	10	21	25	0	4	0	-3.24499	4.88036e-05	0.000857826	Down	Similar to endonuclease/exonuclease/phosphatase family protein. (Os05t0114100-00)
Os12g0138166	11	7	13	1	0	1	-3.31654	6.36413e-05	0.00106947	Down	Similar to GRAS family transcription factor containing protein. (Os12t0138166-00)
Os11g0622800	18	24	2	0	1	2	-3.33234	0.00114315	0.0117843	Down	Putative cinnamyl alcohol dehydrogenase 4. (Os11t0622800-00)
Os02g0594166	337	198	92	31	4	9	-3.40091	4.63955e-05	0.000820334	Down	Conserved hypothetical protein. (Os02t0594166-01)
Os10g0134900	10	11	12	0	2	0	-3.40805	3.39824e-05	0.000626557	Down	NB-ARC domain containing protein. (Os10t0134900-00)
Os08g0247700	12	21	16	0	0	3	-3.4311	0.000789465	0.00870513	Down	Protein kinase, catalytic domain domain containing protein. (Os08t0247700-00)
Os08g0247600	36	53	34	3	1	4	-3.43112	1.14259e-06	3.11722e-05	Down	Leucine-rich repeat, N-terminal domain containing protein. (Os08t0247600-01)
Os07g0407900	12	22	16	0	0	3	-3.46277	3.85215e-05	0.000697316	Down	Protein of unknown function DUF679 family protein. (Os07t0407900-01)
Os04g0121100	9	26	16	3	0	0	-3.46297	0.000700127	0.00792032	Down	Similar to OSIGBa0115D20.4 protein. (Os04t0121100-01)
Os12g0267064	11	30	10	0	2	1	-3.50541	0.000599745	0.00697818	Down	Similar to NADP-dependant malate dehydrogenase (Fragment). (Os12t0267064-01)
Os01g0117700	7	43	2	0	2	1	-3.52709	0.00675174	0.0474033	Down	Similar to LRK14. (Os01t0117700-00)
Os07g0142300	109	155	231	11	11	8	-3.55157	6.1728e-23	1.28923e-20	Down	Similar to Mucin-2. (Os07t0142300-01)
Os01g0263000	70	11	31	1	3	3	-3.57244	0.000111824	0.00170612	Down	Similar to Peroxidase. (Os01t0263000-00)
Os10g0174548	10	7	4	1	0	0	-3.60299	0.000263521	0.00352885	Down	Similar to Calcium binding EGF domain containing protein. (Os10t0174548-00)
Os09g0268000	36	86	28	0	2	6	-3.71832	4.83733e-05	0.000851465	Down	Similar to lectin-like receptor kinase 7. (Os09t0268000-00)
Os01g0216500	31	8	62	0	2	3	-3.80047	0.00258814	0.0223431	Down	Lipase, GDSL domain containing protein. (Os01t0216500-00)
Os06g0718300	8	23	21	1	0	1	-4.01856	7.15566e-06	0.000158934	Down	Putative UPF0496 protein 2. (Os06t0718300-00)
Os03g0762800	8	37	7	0	2	0	-4.04664	0.000175833	0.00249295	Down	Hypothetical conserved gene. (Os03t0762800-01)
Os01g0603800	7	22	25	2	0	0	-4.06298	5.39164e-06	0.00012362	Down	Similar to Triticum sp. (pAWJL3) leucine rich repeat region mRNA (Fragment). (Os01t0603800-01)
Os02g0514150	6	21	11	0	0	1	-4.39912	0.000220014	0.00302446	Down
Os11g0179400	20	11	5	0	1	0	-4.40651	1.51472e-05	0.000308328	Down	Similar to Dirigent-like protein. (Os11t0179400-00)
Os07g0591700	6	27	7	0	1	0	-4.49031	0.00210604	0.0191104	Down	Conserved hypothetical protein. (Os07t0591700-01)
Os11g0422000	4	3	2	0	0	0	-4.52268	0.00263709	0.0226946	Down	Conserved hypothetical protein. (Os11t0422000-01)
Os05g0237800	14	0	6	0	0	0	-5.7137	0.00142953	0.0140433	Down	Similar to Histidine amino acid transporter. (Os05t0237800-00)
Os08g0454000	9	11	5	0	0	0	-5.9608	1.3709e-05	0.000281823	Down	Drought-responsive ethylene response factor, Transcriptional activator, Drought response through controlling the ethylene synthesis (Os08t0454000-01)
Os01g0642801	6	16	8	0	0	0	-6.1929	3.98685e-06	9.41912e-05	Down	Similar to S-domain class receptor-like kinase3. (Os01t0642801-00)
Os12g0132850	11	5	22	0	0	0	-6.53097	0.000229357	0.00313039	Down	Hypothetical protein. (Os12t0132850-00)
Os02g0291600	15	18	5	0	0	0	-6.57176	1.07398e-05	0.000229251	Down	Lipase, GDSL domain containing protein. (Os02t0291600-01)
Os11g0688000	11	15	14	0	0	0	-6.61273	1.73382e-08	7.07591e-07	Down	Conserved hypothetical protein. (Os11t0688000-00)
Os03g0347500	20	11	11	0	0	0	-6.72992	0.000144667	0.00211254	Down	Similar to Senescence-associated protein (SAG29). (Os03t0347500-01)
Os01g0542100	29	4	18	0	0	0	-7.02489	7.05876e-05	0.00116648	Down	Conserved hypothetical protein. (Os01t0542100-01)
