# Supplementary material for: Heterologous expression of heat stress-responsive AtPLC9 confers heat tolerance in transgenic rice
Source: BMC Plant Biol. 2020 Nov 11;20:514. doi: 10.1186/s12870-020-02709-5 (PMC7656764; doi:10.1186/s12870-020-02709-5)
Supplement: Supplementary file 2 — Additional file 2: Supplemental Data Set 2: List of genes differentially expressed between HS treatment and control of OE7. [file 12870_2020_2709_MOESM2_ESM.xlsx]

## Sheet: index-OE-treat-CK-edgeR-result-
Supplemental Data Set 2: List of genes differentially expressed between HS treatment and control of OE7.
	read count						DEG analysis				Function discription
	OE-CK			OE-HS
	rep1	rep2	rep3	rep1	rep2	rep3	Log2FC	pvalue	FDR	Regulation
Os01g0136000	0	1	1	555	712	964	10.2414	4.61313e-54	3.47439e-51	Up	Similar to Cytosolic class I small heat-shock protein HSP17.5. (Os01t0136000-00)
Os03g0745000	5	20	17	6715	10211	11948	9.81349	6.12146e-131	3.04286e-127	Up	Similar to Heat stress transcription factor A-2a. (Os03t0745000-01);Similar to Heat stress transcription factor A-2a. (Os03t0745000-02)
Os09g0478000	0	0	0	91	90	53	9.4073	1.54355e-28	3.19695e-26	Up	Hypothetical conserved gene. (Os09t0478000-00)
Os03g0266900	68	68	91	30890	36295	45506	9.35736	1.81833e-132	1.12982e-128	Up	Low molecular mass heat shock protein Oshsp17.3. (Os03t0266900-02)
Os03g0231750	0	0	0	59	82	54	9.14995	1.67734e-26	2.99919e-24	Up	Hypothetical protein. (Os03t0231750-00)
Os03g0267000	39	33	42	10364	14042	20330	9.02321	1.08464e-123	4.49295e-120	Up	Low molecular mass heat shock protein Oshsp18.0. (Os03t0267000-00)
Os01g0968800	0	0	0	17	47	95	8.9166	1.64967e-11	6.33709e-10	Up	Similar to Dehydration responsive element binding protein 1F (DREB1F protein). (Os01t0968800-00)
Os08g0520600	7	15	4	2531	2913	4005	8.88612	5.22137e-109	1.62215e-105	Up	Conserved hypothetical protein. (Os08t0520600-00)
Os05g0519700	60	49	131	17887	25456	38424	8.83234	8.29258e-33	2.21617e-30	Up	Heat shock protein, Long-term acquired thermotolerance (Os05t0519700-01);Heat shock protein 101. (Os05t0519700-02);Similar to Heat shock protein 101. (Os05t0519700-03)
Os06g0698686	0	0	0	37	74	44	8.81583	9.30167e-17	7.20198e-15	Up	Hypothetical protein. (Os06t0698686-00)
Os01g0742100	0	0	0	48	73	20	8.65445	4.0013e-16	2.89094e-14	Up	Hypothetical protein. (Os01t0742100-01)
Os11g0506800	12	3	9	2054	2095	2294	8.43631	4.83319e-100	1.33471e-96	Up	Similar to BAG domain containing protein. (Os11t0506800-00)
Os01g0667000	0	0	0	20	48	47	8.41061	2.11671e-10	6.76206e-09	Up	No apical meristem (NAM) protein domain containing protein. (Os01t0667000-00)
Os09g0494500	5	1	5	616	878	1375	8.38708	3.11382e-50	1.84264e-47	Up	Conserved hypothetical protein. (Os09t0494500-00)
Os06g0565200	2	1	1	152	199	677	8.30693	2.0971e-14	1.20651e-12	Up	Putative heat stress transcription factor A-6a. (Os06t0565200-00)
Os01g0275500	0	0	0	38	58	12	8.26586	1.68005e-14	9.75608e-13	Up	Similar to Protein argonaute 15. (Os01t0275500-00)
Os02g0194350	0	0	0	22	51	32	8.25846	1.75958e-14	1.01704e-12	Up	Hypothetical protein. (Os02t0194350-00)
Os03g0797300	0	0	0	19	46	37	8.22791	2.44134e-14	1.39168e-12	Up	Similar to benzoxazinless1. (Os03t0797300-01)
Os02g0711300	6	5	1	528	718	1491	8.2071	2.20051e-27	4.20704e-25	Up	Heat shock protein Hsp20 domain containing protein. (Os02t0711300-01)
Os11g0149200	1	2	9	575	778	1284	8.14828	4.98012e-85	9.52123e-82	Up	Conserved hypothetical protein. (Os11t0149200-00)
Os12g0605900	0	0	0	24	47	23	8.08958	8.60394e-14	4.67926e-12	Up	Similar to Kinase like protein. (Os12t0605900-01)
Os09g0512950	4	9	4	832	1540	1015	7.97421	5.04799e-49	2.85142e-46	Up	Hypothetical gene. (Os09t0512950-01)
Os05g0296800	53	24	11	4812	6342	5839	7.96672	2.21455e-54	1.83468e-51	Up	Similar to Retrotransposon Karma DNA, complete sequence. (Os05t0296800-01);Conserved hypothetical protein. (Os05t0296800-02)
Os03g0133825	0	0	0	26	38	20	7.9293	2.31314e-09	6.17516e-08	Up	Hypothetical gene. (Os03t0133825-00)
Os04g0445100	23	2	22	1982	2805	3690	7.89124	8.48837e-28	1.68776e-25	Up	Similar to 22.7 kDa class IV heat shock protein precursor. (Os04t0445100-01)
Os11g0244200	0	1	0	19	38	186	7.86719	2.85986e-07	5.09892e-06	Up	Similar to Pisum sativum 17.9 kDa heat shock protein (hsp17.9) (Fragment). (Os11t0244200-01)
Os07g0675200	0	5	0	126	144	607	7.79028	1.85607e-13	9.81503e-12	Up	Conserved hypothetical protein. (Os07t0675200-01)
Os03g0788650	0	0	0	22	21	28	7.71942	2.71689e-16	1.9978e-14	Up	Hypothetical protein. (Os03t0788650-00)
Os02g0681100	0	0	3	120	265	162	7.68499	4.19256e-54	3.25631e-51	Up	Protein of unknown function DUF604 family protein. (Os02t0681100-01)
Os09g0400900	2	0	0	94	167	120	7.66198	2.53909e-31	6.06795e-29	Up	Conserved hypothetical protein. (Os09t0400900-00)
Os03g0245800	8	1	8	443	502	1441	7.54327	8.21719e-14	4.47873e-12	Up	Similar to Heat shock protein 26. (Os03t0245800-02)
Os02g0782500	16	20	25	1886	2324	4280	7.53516	7.48522e-93	1.69125e-89	Up	Similar to Small heat stress protein class CIII. (Os02t0782500-01);Similar to 17.5 kDa class II heat shock protein. (Os02t0782500-02)
Os01g0747451	0	0	0	18	27	14	7.42968	1.57342e-17	1.31995e-15	Up	Hypothetical gene. (Os01t0747451-00)
Os11g0230700	0	0	0	10	37	9	7.32103	4.40607e-08	9.42414e-07	Up	Serpin-Z6B. (Os11t0230700-00)
Os02g0208650	0	0	0	18	21	15	7.30795	7.47632e-14	4.10191e-12	Up
Os01g0136200	13	10	49	2304	2343	3875	7.30479	1.79708e-25	2.82687e-23	Up	16.9 kDa class I heat shock protein 1. (Os01t0136200-01)
Os01g0338401	0	0	0	11	31	12	7.29201	9.11264e-14	4.9451e-12	Up	Hypothetical gene. (Os01t0338401-01)
Os03g0267200	200	146	213	17379	21261	27259	7.28567	4.61452e-97	1.14689e-93	Up	Low molecular mass heat shock protein Oshsp17.7. (Os03t0267200-01)
Os02g0608801	0	0	0	8	19	24	7.25408	6.04823e-08	1.24957e-06	Up	Lipase, GDSL domain containing protein. (Os02t0608801-00)
Os06g0231350	0	0	0	10	19	18	7.12072	3.32625e-10	1.02315e-08	Up	Hypothetical protein. (Os06t0231350-00)
Os03g0334951	0	0	0	16	12	18	7.09637	1.14629e-12	5.2857e-11	Up	Hypothetical protein. (Os03t0334951-00)
Os05g0460500	0	8	3	318	451	418	7.08567	2.89757e-65	3.27347e-62	Up	Hypothetical gene. (Os05t0460500-00)
Os05g0586700	0	0	0	15	17	14	7.08206	4.51444e-10	1.36333e-08	Up	Conserved hypothetical protein. (Os05t0586700-00)
Os06g0192950	0	0	0	3	18	23	7.04704	1.59368e-07	3.01212e-06	Up	Hypothetical protein. (Os06t0192950-00)
Os08g0436400	0	0	0	12	5	26	7.04541	1.61796e-07	3.05337e-06	Up	Zinc finger A20 and AN1 domain-containing stress-associated protein 12. (Os08t0436400-00)
Os03g0805350	0	0	0	11	25	9	7.01872	0.00064002	0.00510068	Up	Hypothetical protein. (Os03t0805350-00)
Os03g0833500	0	0	0	5	24	15	7.01144	1.86594e-07	3.48692e-06	Up	Hypothetical protein. (Os03t0833500-01)
Os02g0306801	0	0	0	11	17	13	6.9162	1.63116e-09	4.45016e-08	Up	Hypothetical gene. (Os02t0306801-00)
Os06g0592200	1	0	0	43	39	49	6.90115	1.51491e-20	1.62994e-18	Up	Hypothetical protein. (Os06t0592200-00)
Os04g0107900	57	66	45	2864	3965	7855	6.87234	2.78113e-45	1.35534e-42	Up	Similar to Heat shock protein 82. (Os04t0107900-01);Heat shock protein 81-1 (HSP81-1) (Heat shock protein 83). (Os04t0107900-02);Similar to Heat shock protein 80. (Os04t0107900-03);Similar to Heat shock protein 82. (Os04t0107900-04);Non-protein coding transcript. (Os04t0107900-05)
Os01g0236900	0	0	0	16	17	7	6.86713	1.6644e-11	6.37395e-10	Up	Hypothetical protein. (Os01t0236900-00)
Os07g0672175	0	0	0	9	10	19	6.84627	2.96103e-05	0.000341977	Up	Similar to armadillo/beta-catenin repeat family protein / BTB/POZ domain-containing protein. (Os07t0672175-00)
Os10g0580750	0	3	5	228	294	222	6.84328	1.72551e-34	5.10545e-32	Up	Hypothetical gene. (Os10t0580750-00)
Os07g0113600	0	0	0	15	9	14	6.82418	3.35283e-09	8.65351e-08	Up	Hypothetical conserved gene. (Os07t0113600-00)
Os04g0398700	0	0	0	13	9	15	6.78996	4.37065e-09	1.10059e-07	Up	Similar to Pollen specific protein C13 precursor. (Os04t0398700-00)
Os07g0490450	0	0	0	11	8	17	6.75972	5.54269e-09	1.36394e-07	Up	Hypothetical protein. (Os07t0490450-00)
Os03g0730200	0	0	0	5	18	11	6.64166	9.83779e-07	1.60967e-05	Up	Hypothetical conserved gene. (Os03t0730200-00)
Os03g0233251	0	0	0	8	17	9	6.63764	1.29764e-08	3.01416e-07	Up	Hypothetical protein. (Os03t0233251-00)
Os11g0547800	0	0	0	5	21	8	6.62345	1.05234e-06	1.7117e-05	Up	Conserved hypothetical protein. (Os11t0547800-00)
Os06g0575100	0	0	0	12	9	12	6.62157	1.07319e-06	1.74161e-05	Up	Conserved hypothetical protein. (Os06t0575100-01)
Os02g0732400	0	0	0	9	17	7	6.58227	5.64625e-05	0.000602283	Up	Tify domain containing protein. (Os02t0732400-01)
Os05g0490600	0	1	0	30	44	32	6.57993	6.87522e-24	9.76439e-22	Up	OSMYB5. (Os05t0490600-00)
Os01g0384901	1	2	0	75	91	74	6.50538	4.31364e-36	1.3745e-33	Up	Hypothetical gene. (Os01t0384901-01)
Os02g0629101	0	0	0	5	19	7	6.49541	3.52403e-08	7.69651e-07	Up
Os01g0952900	11	16	9	597	766	1071	6.46868	3.59631e-21	4.11902e-19	Up	Conserved hypothetical protein. (Os01t0952900-01)
Os03g0214050	0	0	1	22	48	22	6.36043	3.85947e-12	1.62032e-10	Up	Hypothetical protein. (Os03t0214050-00)
Os08g0163700	2	0	0	20	75	53	6.29902	4.62407e-09	1.16087e-07	Up	Conserved hypothetical protein. (Os08t0163700-00)
Os10g0399700	0	3	0	63	66	75	6.2831	1.68114e-09	4.57144e-08	Up	Similar to Cys/Met metabolism PLP-dependent enzyme family protein. (Os10t0399700-00)
Os07g0176401	0	0	2	58	53	32	6.24528	4.97975e-20	5.13555e-18	Up	Hypothetical protein. (Os07t0176401-00)
Os05g0372900	2	1	0	72	79	40	6.1561	1.39342e-14	8.14872e-13	Up	Conserved hypothetical protein. (Os05t0372900-01)
Os01g0135800	3	0	7	106	129	271	6.03339	2.876e-17	2.31327e-15	Up	Similar to Cytosolic class I small heat shock protein 3B (Fragment). (Os01t0135800-01)
Os08g0508500	0	3	8	165	139	253	6.02889	1.86312e-17	1.54354e-15	Up	Similar to predicted protein. (Os08t0508500-00)
Os01g0168000	0	4	0	60	94	69	6.02731	7.10056e-15	4.33605e-13	Up	Hypothetical protein. (Os01t0168000-01)
Os07g0645900	0	1	0	22	28	20	5.98018	1.63671e-07	3.0794e-06	Up	Protein of unknown function DUF1677, Oryza sativa domain containing protein. (Os07t0645900-00)
Os01g0622033	3	0	0	75	58	32	5.94465	9.03928e-09	2.14793e-07	Up	Hypothetical gene. (Os01t0622033-01)
Os04g0648775	0	2	3	98	104	57	5.94194	7.45572e-24	1.04692e-21	Up	Hypothetical protein. (Os04t0648775-00)
Os04g0538000	124	149	179	5203	6939	8703	5.93221	1.05573e-72	1.63995e-69	Up	Tetratricopeptide TPR-1 domain containing protein. (Os04t0538000-01);Hypothetical gene. (Os04t0538000-02)
Os01g0136100	42	39	16	1153	1236	1972	5.89218	4.92478e-36	1.54937e-33	Up	16.9 kDa class I heat shock protein 1. (Os01t0136100-01)
Os05g0426150	6	2	0	77	175	130	5.87809	2.49488e-26	4.39771e-24	Up	Hypothetical protein. (Os05t0426150-00)
Os03g0109450	0	0	1	30	25	9	5.83556	3.68586e-10	1.12541e-08	Up	Hypothetical protein. (Os03t0109450-00)
Os03g0796950	0	0	0	8	8	3	5.80094	3.19982e-05	0.000366998	Up	Hypothetical protein. (Os03t0796950-00)
Os01g0606900	16	22	30	757	1094	1040	5.79499	1.0608e-18	9.6223e-17	Up	Heat shock protein DnaJ, N-terminal domain containing protein. (Os01t0606900-01)
Os02g0601750	10	1	9	296	348	228	5.78848	1.28793e-51	8.42371e-49	Up	Hypothetical protein. (Os02t0601750-00)
Os01g0199950	0	0	1	20	32	10	5.78464	5.53843e-10	1.64067e-08	Up	Hypothetical gene. (Os01t0199950-00)
Os01g0665250	0	1	0	35	22	4	5.75189	4.77186e-07	8.21327e-06	Up	Hypothetical protein. (Os01t0665250-00)
Os08g0491700	0	0	0	7	5	6	5.75175	4.08868e-06	5.84359e-05	Up	Putative zinc finger CCCH domain-containing protein 57. (Os08t0491700-00)
Os02g0546600	8	0	0	63	126	153	5.73795	2.87769e-09	7.48922e-08	Up	Similar to AP2 domain containing protein RAP2.2 (Fragment). (Os02t0546600-01)
Os03g0275450	6	2	0	135	135	76	5.72407	1.17276e-38	4.41635e-36	Up	Hypothetical protein. (Os03t0275450-00)
Os01g0791033	22	44	46	28	39	3978	5.69365	1.01296e-05	0.000132089	Up	Similar to ribulose-1,5-bisphosphate carboxylase/oxygenase large subunit. (Os01t0791033-00)
Os02g0758000	268	203	234	6867	9281	11100	5.67267	1.0169e-68	1.2637e-65	Up	Similar to Low molecular weight heat shock protein precursor (Mitochondrial small heat shock protein 22). (Os02t0758000-01)
Os06g0592500	36	8	10	624	663	794	5.65013	9.49204e-33	2.48332e-30	Up	Similar to Ethylene-responsive transcriptional coactivator. (Os06t0592500-01)
Os02g0259850	47	39	62	1304	1526	2715	5.6469	2.43314e-18	2.15976e-16	Up	Hypothetical gene. (Os02t0259850-00)
Os08g0509300	0	2	0	38	26	28	5.62547	3.06968e-11	1.12725e-09	Up	Hypothetical protein. (Os08t0509300-00)
Os01g0836700	0	0	1	19	25	9	5.56847	5.79606e-12	2.36933e-10	Up	Hypothetical conserved gene. (Os01t0836700-00)
Os02g0764700	8	4	24	319	531	434	5.53404	1.47011e-09	4.04182e-08	Up	Similar to Ethylene-responsive transcription factor 4 (Ethylene-responsive element binding factor 4) (Related to APETALA-2 protein 5) (EREBP-4) (AtERF4). (Os02t0764700-01)
Os01g0840100	2385	2314	2736	76011	82037	102386	5.53295	3.30729e-67	3.91426e-64	Up	Heat shock protein Hsp70 family protein. (Os01t0840100-01)
Os01g0184100	123	96	131	3290	3208	5472	5.51097	8.71643e-65	9.41905e-62	Up	Similar to 17.5 kDa class II heat shock protein. (Os01t0184100-01)
Os05g0157000	0	2	0	18	38	28	5.4871	1.01989e-10	3.44406e-09	Up	Hypothetical protein. (Os05t0157000-01)
Os02g0160400	0	0	1	9	29	12	5.4824	1.63158e-06	2.56816e-05	Up	Similar to Monosaccharide transporter 3. (Os02t0160400-01)
Os04g0595583	0	0	0	6	8	1	5.44461	0.00084637	0.0064487	Up
Os09g0429500	0	0	0	5	1	8	5.43443	0.000130685	0.00127175	Up	Similar to Glutamate receptor. (Os09t0429500-00)
Os08g0163800	4	3	0	71	92	79	5.40623	9.35107e-22	1.10148e-19	Up	Similar to Anti-silencing protein 1. (Os08t0163800-01)
Os06g0133500	209	322	216	6874	7800	8843	5.37135	5.87888e-33	1.58819e-30	Up	Conserved hypothetical protein. (Os06t0133500-00)
Os09g0560150	0	1	0	6	28	12	5.36764	6.89463e-11	2.38662e-09	Up
Os07g0631200	37	17	21	483	629	1155	5.33033	1.06178e-16	8.19324e-15	Up	Zinc finger, RING/FYVE/PHD-type domain containing protein. (Os07t0631200-01)
Os03g0821000	0	1	0	8	23	11	5.23454	5.05894e-06	7.06376e-05	Up	Hypothetical protein. (Os03t0821000-00)
Os03g0683816	0	0	2	21	23	25	5.22099	9.6299e-10	2.72909e-08	Up	Hypothetical protein. (Os03t0683816-00)
Os08g0542500	0	0	0	5	5	2	5.15299	0.00162915	0.0111545	Up	Conserved hypothetical protein. (Os08t0542500-00)
Os07g0515150	0	0	0	7	2	2	5.05062	5.89133e-05	0.000624406	Up	Hypothetical protein. (Os07t0515150-00)
Os02g0781300	4	1	2	33	71	78	5.0128	4.03635e-12	1.68888e-10	Up	Similar to AP2/ERF domain-containing transcription factor. (Os02t0781300-00)
Os10g0399200	0	12	1	100	113	118	5.0123	2.22045e-13	1.14734e-11	Up	Similar to Cys/Met metabolism PLP-dependent enzyme family protein. (Os10t0399200-00)
Os02g0737401	3	0	1	35	18	53	4.9997	1.78305e-15	1.1601e-13	Up	Hypothetical conserved gene. (Os02t0737401-01)
Os01g0773800	10	23	4	256	297	357	4.9978	9.41141e-15	5.65003e-13	Up	Hypothetical conserved gene. (Os01t0773800-00)
Os03g0678950	1	0	0	10	13	12	4.99682	2.38588e-07	4.33787e-06	Up	Conserved hypothetical protein. (Os03t0678950-00)
Os05g0407100	138	117	147	2916	3151	3380	4.94725	2.884e-197	3.58394e-193	Up	Four F5 protein family protein. (Os05t0407100-01)
Os03g0745600	15	17	17	266	355	524	4.94607	1.88286e-26	3.34262e-24	Up	Uncharacterised protein family UPF0005 domain containing protein. (Os03t0745600-01)
Os09g0418250	2	0	2	22	50	33	4.94351	3.89248e-15	2.46795e-13	Up	Hypothetical conserved gene. (Os09t0418250-01)
Os05g0562300	348	276	318	6408	6805	8441	4.92265	4.32712e-56	3.84094e-53	Up	Similar to DnaJ-like protein. (Os05t0562300-01)
Os03g0701100	54	58	48	887	1349	1447	4.9168	1.02551e-52	7.08001e-50	Up	Similar to Prp18 domain containing protein, expressed. (Os03t0701100-01);Similar to Prp18 domain containing protein, expressed. (Os03t0701100-02)
Os08g0119100	1	0	0	6	15	12	4.90993	2.07697e-05	0.000250466	Up	Protein of unknown function DUF1517 domain containing protein. (Os08t0119100-00)
Os12g0162800	32	65	53	722	1044	1584	4.89265	5.463e-52	3.66966e-49	Up	Domain of unknown function DUF1618 domain containing protein. (Os12t0162800-01)
Os01g0609700	0	1	0	5	12	15	4.88631	2.30962e-05	0.000275051	Up	Conserved hypothetical protein. (Os01t0609700-01)
Os05g0417700	0	0	0	5	5	0	4.87393	0.00292044	0.0181643	Up	Hypothetical conserved gene. (Os05t0417700-01)
Os10g0499500	27	43	46	817	1165	637	4.85891	2.20946e-50	1.33936e-47	Up	Similar to Fertility restorer. (Os10t0499500-01)
Os01g0239150	0	4	0	23	54	22	4.84077	1.75574e-14	1.01704e-12	Up	Hypothetical protein. (Os01t0239150-00)
Os08g0431200	8	9	5	170	193	132	4.83863	1.532e-57	1.46447e-54	Up	Similar to Formin-like protein 9. (Os08t0431200-00)
Os05g0460475	16	22	47	504	547	765	4.82177	4.161e-48	2.15453e-45	Up	Similar to Histone H2B.11. (Os05t0460475-00)
Os03g0645250	2	0	0	15	24	12	4.76012	1.2596e-10	4.1686e-09	Up	Hypothetical protein. (Os03t0645250-00)
Os10g0522200	0	2	0	18	22	11	4.75406	7.70295e-06	0.000103318	Up	Hypothetical protein. (Os10t0522200-00)
Os05g0162800	0	3	2	23	62	27	4.72603	0.00025524	0.00229596	Up	SANT domain, DNA binding domain containing protein. (Os05t0162800-00)
Os08g0474000	35	41	75	700	1137	1193	4.72536	2.47198e-14	1.40271e-12	Up	Similar to AP2 domain containing protein RAP2.6 (Fragment). (Os08t0474000-01)
Os10g0391400	6	11	19	190	270	267	4.71808	9.64587e-08	1.91027e-06	Up	Tify domain containing protein. (Os10t0391400-01)
Os03g0266300	1385	1163	1458	24389	22762	32378	4.71799	4.01902e-53	2.9379e-50	Up	Class I low-molecular-weight heat shock protein 17.9. (Os03t0266300-01);Class I low-molecular-weight heat shock protein 17.9. (Os03t0266300-03)
Os12g0180600	0	0	3	23	28	18	4.71094	3.55196e-06	5.15657e-05	Up	Similar to HAD superfamily hydrolase, 5'-Nucleotidase containing protein, expressed. (Os12t0180600-00)
Os04g0669300	14	10	3	134	174	228	4.68759	4.03725e-13	2.01086e-11	Up	EF hand domain containing protein. (Os04t0669300-01)
Os03g0237500	59	40	49	768	891	1202	4.67391	2.23089e-48	1.20536e-45	Up	Similar to predicted protein. (Os03t0237500-01);Protein of unknown function DUF775 family protein. (Os03t0237500-02)
Os08g0196900	0	0	1	12	11	5	4.66508	1.14541e-07	2.24157e-06	Up	Hypothetical conserved gene. (Os08t0196900-01)
Os04g0508400	1	0	1	10	21	16	4.6571	8.50025e-08	1.69858e-06	Up	No apical meristem (NAM) protein domain containing protein. (Os04t0508400-00)
Os11g0299300	0	0	4	31	9	42	4.65333	2.52623e-06	3.80526e-05	Up	Lipase, class 3 family protein. (Os11t0299300-01)
Os03g0845300	1	1	0	12	14	20	4.64158	5.44003e-10	1.61537e-08	Up	Hypothetical conserved gene. (Os03t0845300-01);Hypothetical conserved gene. (Os03t0845300-02)
Os07g0574150	0	2	0	11	28	8	4.62417	1.06385e-07	2.09516e-06	Up	Hypothetical protein. (Os07t0574150-00)
Os09g0457900	23	71	79	878	1157	1086	4.56455	1.25984e-07	2.44625e-06	Up	AP2/ERF transcription factor, Regulation of the internode elongation (Os09t0457900-01)
Os09g0449000	0	2	0	6	10	26	4.55025	0.000796797	0.00612924	Up	Hypothetical conserved gene. (Os09t0449000-01)
Os11g0546150	1	2	0	22	16	22	4.52525	2.73039e-08	6.06987e-07	Up	Hypothetical protein. (Os11t0546150-00)
Os03g0271350	0	7	0	14	58	57	4.51175	1.65719e-06	2.60188e-05	Up	Hypothetical protein. (Os03t0271350-00)
Os05g0531700	0	0	4	24	27	24	4.47061	3.55839e-12	1.50922e-10	Up	Glycoside hydrolase, subgroup, catalytic domain domain containing protein. (Os05t0531700-01)
Os12g0164450	0	0	3	13	19	25	4.4634	4.44904e-08	9.49969e-07	Up	Hypothetical gene. (Os12t0164450-01)
Os03g0740833	0	5	0	29	36	26	4.44291	3.49932e-09	8.97096e-08	Up	Conserved hypothetical protein. (Os03t0740833-01)
Os02g0787700	4	28	7	176	252	226	4.43758	9.1624e-37	3.11948e-34	Up	Hypothetical protein. (Os02t0787700-01)
Os03g0293700	0	0	2	12	17	11	4.42226	6.16601e-09	1.5054e-07	Up	Hypothetical conserved gene. (Os03t0293700-00)
Os01g0846150	0	3	10	39	81	93	4.40245	1.06506e-06	1.73013e-05	Up	Hypothetical gene. (Os01t0846150-00)
Os05g0475475	0	0	4	22	32	17	4.37935	8.57193e-06	0.000113892	Up	Hypothetical gene. (Os05t0475475-00)
Os10g0513400	1	0	5	35	36	31	4.37754	2.45839e-09	6.5001e-08	Up	Cytochrome P450 family protein. (Os10t0513400-00)
Os03g0177966	0	0	3	23	19	12	4.3558	3.03742e-10	9.38956e-09	Up	Hypothetical gene. (Os03t0177966-01)
Os09g0526650	5	11	8	48	132	194	4.35382	1.81063e-19	1.78577e-17	Up	Conserved hypothetical protein. (Os09t0526650-00)
Os08g0480050	19	26	12	276	371	251	4.33916	4.80201e-38	1.75513e-35	Up	Hypothetical protein. (Os08t0480050-00)
Os04g0301500	75	143	226	1856	2523	2423	4.334	8.12296e-13	3.83818e-11	Up	Helix-loop-helix DNA-binding domain containing protein. (Os04t0301500-01)
Os03g0822700	1007	1009	967	13990	15267	16194	4.32212	2.56343e-90	5.30929e-87	Up	Armadillo-like helical domain containing protein. (Os03t0822700-01);Similar to Armadillo/beta-catenin-like repeat family protein. (Os03t0822700-02)
Os01g0298400	15	34	31	249	463	505	4.32174	2.06893e-12	9.1523e-11	Up	Myb transcription factor domain containing protein. (Os01t0298400-01)
Os08g0143600	0	6	2	22	45	58	4.29929	3.56873e-06	5.17788e-05	Up	Similar to Avr9/Cf-9 rapidly elicited protein 14 (Fragment). (Os08t0143600-00)
Os06g0239400	0	6	2	35	74	21	4.2905	3.54191e-06	5.14799e-05	Up	Hypothetical protein. (Os06t0239400-00)
Os07g0656000	0	3	0	14	24	13	4.26464	1.9665e-07	3.65014e-06	Up	Domain of unknown function DUF231, plant domain containing protein. (Os07t0656000-00)
Os09g0511200	17	10	4	199	106	155	4.26457	1.25592e-19	1.25865e-17	Up	Conserved hypothetical protein. (Os09t0511200-00)
Os04g0596900	0	0	2	7	20	9	4.26117	1.45679e-06	2.30913e-05	Up	Phosphoribulokinase/uridine kinase family protein. (Os04t0596900-00)
Os04g0128550	0	3	0	10	20	20	4.25989	2.68145e-05	0.000313033	Up	Hypothetical protein. (Os04t0128550-00)
Os02g0787250	0	0	3	21	14	15	4.25761	1.01374e-09	2.86313e-08	Up	Conserved hypothetical protein. (Os02t0787250-01)
Os06g0178950	0	0	2	11	12	12	4.24426	1.65923e-06	2.60344e-05	Up	Hypothetical protein. (Os06t0178950-00)
Os11g0707100	1	0	2	27	17	6	4.22892	3.01778e-05	0.000347401	Up	Hypothetical conserved gene. (Os11t0707100-00)
Os04g0480801	1	0	1	10	16	9	4.22722	4.68365e-08	9.93237e-07	Up	Hypothetical gene. (Os04t0480801-01)
Os02g0259900	50	33	68	473	539	1068	4.20899	3.2889e-22	4.02672e-20	Up	Conserved hypothetical protein. (Os02t0259900-01)
Os07g0561300	71	35	54	552	733	948	4.20347	6.41567e-41	2.65758e-38	Up	Cyclin-like F-box domain containing protein. (Os07t0561300-01)
Os03g0231850	0	3	0	26	16	7	4.19817	3.51168e-05	0.000397628	Up	Hypothetical protein. (Os03t0231850-00)
Os10g0452100	0	0	0	3	3	0	4.18634	0.00553922	0.0308474	Up	Conserved hypothetical protein. (Os10t0452100-01)
Os04g0498725	0	2	3	21	45	11	4.17327	1.37277e-05	0.000172928	Up	Hypothetical protein. (Os04t0498725-00)
Os03g0840800	1	3	0	22	18	20	4.15032	2.33234e-10	7.39803e-09	Up	Similar to Phospholipase D. (Os03t0840800-01)
Os03g0218500	228	181	210	2131	2139	3924	4.14539	1.67633e-22	2.09364e-20	Up	Similar to 70kD heat shock protein. (Os03t0218500-01)
Os01g0880350	4	2	3	46	70	13	4.10979	6.99124e-06	9.47438e-05	Up	Hypothetical protein. (Os01t0880350-00)
Os01g0884600	2	0	0	6	22	5	4.10628	0.000120845	0.00118481	Up	Hypothetical protein. (Os01t0884600-00)
Os03g0267550	3	3	0	24	42	20	4.09611	0.00110245	0.00803295	Up	Hypothetical protein. (Os03t0267550-00)
Os02g0125500	1	0	6	49	35	13	4.07588	0.00106304	0.00778916	Up	K Homology domain containing protein. (Os02t0125500-00)
Os04g0693400	1	1	0	10	10	11	4.06842	5.36165e-06	7.46127e-05	Up	Hypothetical protein. (Os04t0693400-00)
Os02g0603900	0	1	3	15	28	14	4.05898	2.28789e-07	4.17497e-06	Up	Hypothetical protein. (Os02t0603900-00)
Os02g0572300	3	0	3	22	30	28	4.03146	0.00129501	0.00919606	Up	Similar to RING-H2 finger protein ATL3B. (Os02t0572300-00)
Os11g0158000	0	5	2	27	27	37	4.0213	0.00122943	0.00880077	Up	Conserved hypothetical protein. (Os11t0158000-01)
Os03g0822033	1	14	0	47	82	62	4.00302	0.000967816	0.00721796	Up	Hypothetical gene. (Os03t0822033-00)
Os01g0817900	3	3	0	47	21	12	4.00293	5.21563e-08	1.0905e-06	Up	Hypothetical protein. (Os01t0817900-00)
Os06g0318650	5	9	0	43	86	49	3.98584	7.07725e-06	9.5805e-05	Up	Hypothetical protein. (Os06t0318650-00)
Os02g0713250	3	5	15	60	83	131	3.97433	4.78934e-06	6.7289e-05	Up	Hypothetical conserved gene. (Os02t0713250-00)
Os04g0662850	5	1	2	42	35	24	3.95839	3.08064e-12	1.32697e-10	Up	Hypothetical protein. (Os04t0662850-00)
Os11g0696900	0	8	3	25	58	52	3.95411	1.11229e-05	0.00014361	Up	Laccase (EC 1.10.3.2). (Os11t0696900-01)
Os03g0192750	0	0	2	13	11	5	3.95381	0.000223776	0.00204475	Up	Hypothetical gene. (Os03t0192750-00)
Os01g0780701	0	4	0	18	23	12	3.95018	5.09855e-07	8.7453e-06	Up	Hypothetical gene. (Os01t0780701-00)
Os03g0344232	1	0	3	25	6	20	3.94756	5.79805e-05	0.000616095	Up	Conserved hypothetical protein. (Os03t0344232-00)
Os11g0151400	106	117	266	1144	2389	2184	3.9455	1.02121e-20	1.12805e-18	Up	Cytochrome P450 family protein. (Os11t0151400-01)
Os03g0276800	2	5	0	41	18	28	3.944	4.36169e-08	9.33725e-07	Up	Heat shock protein Hsp70 family protein. (Os03t0276800-01)
Os05g0385400	6	5	2	39	58	59	3.92935	4.78655e-14	2.66141e-12	Up	Conserved hypothetical protein. (Os05t0385400-01)
Os03g0180800	24	16	44	217	351	401	3.92864	3.15242e-06	4.64435e-05	Up	TIFY domain-containing transcriptional regulator, Salt and dehydration stress tolerance (Os03t0180800-01)
Os01g0860450	34	26	23	180	424	359	3.91495	1.2192e-33	3.32988e-31	Up	Hypothetical protein. (Os01t0860450-01)
Os01g0847000	0	3	1	16	20	15	3.91002	3.65324e-11	1.33134e-09	Up	Hypothetical protein. (Os01t0847000-00)
Os03g0277300	172	314	236	2244	2586	3338	3.9032	1.41147e-20	1.52525e-18	Up	Heat shock protein 70. (Os03t0277300-01)
Os01g0821300	6	11	2	73	97	55	3.89727	1.65557e-09	4.50685e-08	Up	Hypothetical conserved gene. (Os01t0821300-01)
Os01g0146200	0	0	4	11	19	19	3.86958	9.39793e-07	1.54379e-05	Up	Protein of unknown function DUF3681 domain containing protein. (Os01t0146200-01)
Os04g0569500	1	0	4	16	37	9	3.86496	5.44268e-05	0.000583322	Up	Hypothetical protein. (Os04t0569500-00)
Os11g0533400	2	1	7	23	22	65	3.8528	0.00158678	0.0109125	Up	Conserved hypothetical protein. (Os11t0533400-01)
Os05g0353450	0	3	0	21	10	7	3.84816	3.83528e-06	5.52272e-05	Up	Hypothetical protein. (Os05t0353450-00)
Os06g0717700	9	3	6	56	85	61	3.83278	1.20809e-14	7.11513e-13	Up	Conserved hypothetical protein. (Os06t0717700-01)
Os04g0673800	5	1	6	33	55	47	3.82991	4.53333e-13	2.23112e-11	Up	Cupredoxin domain containing protein. (Os04t0673800-01)
Os09g0422550	3	1	8	39	60	37	3.82981	4.41287e-13	2.18481e-11	Up	Hypothetical protein. (Os09t0422550-00)
Os05g0151150	2	5	0	12	46	24	3.82705	3.7479e-05	0.000419218	Up	Hypothetical gene. (Os05t0151150-00)
Os03g0606333	0	6	0	20	30	20	3.82041	2.21413e-07	4.0526e-06	Up	Hypothetical gene. (Os03t0606333-00)
Os11g0105000	0	6	1	26	33	21	3.80498	9.03412e-11	3.0716e-09	Up	EF-HAND 2 domain containing protein. (Os11t0105000-00)
Os01g0691200	0	5	0	13	26	19	3.79538	0.00252774	0.0161479	Up	Hypothetical protein. (Os01t0691200-01)
Os06g0159900	471	382	382	3871	4019	5052	3.7887	1.31179e-137	1.08678e-133	Up	Similar to Arm repeat containing protein. (Os06t0159900-01)
Os03g0206750	0	6	1	27	28	23	3.77339	0.00222358	0.0144483	Up	Hypothetical protein. (Os03t0206750-00)
Os04g0453233	1	0	4	11	31	15	3.76599	7.37304e-07	1.23152e-05	Up	Hypothetical protein. (Os04t0453233-00)
Os06g0268500	1	3	4	24	39	25	3.76325	1.01418e-07	2.0021e-06	Up	Similar to OSIGBa0139J17.1 protein. (Os06t0268500-00)
Os06g0683500	2	1	7	24	49	35	3.75921	4.56236e-08	9.71661e-07	Up	Similar to predicted protein. (Os06t0683500-00)
Os06g0162550	0	0	3	3	20	12	3.74301	0.00388281	0.0230318	Up	Carotenoid oxygenase domain containing protein. (Os06t0162550-00)
Os01g0329350	2	0	1	13	12	10	3.73888	0.000238149	0.00215784	Up	Hypothetical protein. (Os01t0329350-00)
Os02g0719600	0	9	2	16	34	63	3.73392	0.0020711	0.0136142	Up	SAM dependent carboxyl methyltransferase family protein. (Os02t0719600-01)
Os01g0675933	0	3	7	44	24	36	3.73122	0.00212789	0.0139358	Up	Conserved hypothetical protein. (Os01t0675933-00)
Os04g0543100	0	4	1	12	17	25	3.72709	9.97089e-05	0.00100249	Up
Os05g0460000	1067	779	933	7807	8133	11766	3.72522	5.65485e-71	8.2674e-68	Up	Similar to 70 kDa heat shock cognate protein 1. (Os05t0460000-01)
Os01g0253000	3	0	3	18	26	21	3.72437	2.35201e-12	1.02556e-10	Up	Similar to LpimPth3. (Os01t0253000-01)
Os09g0309600	0	5	0	14	23	18	3.72305	0.000100297	0.00100678	Up	Conserved hypothetical protein. (Os09t0309600-01)
Os08g0563400	1	0	2	5	16	13	3.70647	0.000274098	0.00244524	Up	Similar to LOB domain protein 17. (Os08t0563400-00)
Os02g0539200	18	18	9	81	182	188	3.70555	1.34564e-09	3.73683e-08	Up	Zinc finger, RING/FYVE/PHD-type domain containing protein. (Os02t0539200-01)
Os08g0454000	1	0	3	15	9	19	3.69738	3.21883e-06	4.72539e-05	Up	Drought-responsive ethylene response factor, Transcriptional activator, Drought response through controlling the ethylene synthesis (Os08t0454000-01)
Os02g0822450	0	4	0	22	12	10	3.69427	3.19832e-06	4.70083e-05	Up	Conserved hypothetical protein. (Os02t0822450-00)
Os06g0647150	0	4	0	13	21	10	3.68168	3.47307e-06	5.0568e-05	Up	Hypothetical protein. (Os06t0647150-00)
Os12g0577733	1	1	1	10	18	6	3.67496	1.19115e-05	0.000152289	Up	Hypothetical gene. (Os12t0577733-00)
Os04g0524700	4	1	0	10	23	20	3.67182	0.00336132	0.020411	Up	Hypothetical protein. (Os04t0524700-01)
Os01g0661601	0	3	0	10	19	5	3.66818	1.23275e-05	0.000156801	Up	Hypothetical gene. (Os01t0661601-01)
Os12g0596101	8	5	2	51	62	35	3.63608	4.09354e-24	5.88098e-22	Up	Similar to predicted protein. (Os12t0596101-00)
Os09g0482000	26	29	32	264	245	311	3.62967	8.30863e-30	1.82746e-27	Up	UBX domain containing protein. (Os09t0482000-01)
Os05g0372350	2	1	2	10	21	20	3.62952	0.00014985	0.00143025	Up	Hypothetical protein. (Os05t0372350-00)
Os04g0641350	3	7	0	9	63	28	3.61513	5.81051e-05	0.000617156	Up	Hypothetical protein. (Os04t0641350-00)
Os02g0566750	3	0	2	20	32	1	3.614	0.000157843	0.00149677	Up	Hypothetical protein. (Os02t0566750-00)
Os11g0158350	0	0	3	6	16	10	3.61251	0.000391487	0.00334941	Up	Hypothetical protein. (Os11t0158350-00)
Os02g0814000	816	510	879	4006	7219	9070	3.61116	6.59245e-35	2.02282e-32	Up	Protein of unknown function DUF862, eukaryotic domain containing protein. (Os02t0814000-01)
Os04g0481050	4	5	7	55	57	42	3.60946	3.27989e-08	7.20764e-07	Up	Hypothetical gene. (Os04t0481050-01)
Os06g0474800	2	6	10	35	60	74	3.60771	2.3326e-08	5.24655e-07	Up	Similar to 3Fe-4S ferredoxin. (Os06t0474800-01);Similar to 3Fe-4S ferredoxin. (Os06t0474800-02)
Os11g0139550	32	21	2	136	270	121	3.5971	2.74088e-09	7.17828e-08	Up	C-5 cytosine-specific DNA methylase, active site domain containing protein. (Os11t0139550-00)
Os11g0109616	0	2	1	5	21	6	3.57798	0.000442594	0.00372613	Up	Hypothetical protein. (Os11t0109616-00)
Os03g0701750	0	0	4	12	22	7	3.57744	0.000269016	0.00240508	Up	Hypothetical protein. (Os03t0701750-00)
Os07g0197500	13	19	16	134	143	162	3.57573	7.57632e-26	1.26377e-23	Up	Disease resistance protein domain containing protein. (Os07t0197500-00)
Os03g0278250	11	7	13	97	129	63	3.56601	1.82837e-14	1.05434e-12	Up	Hypothetical protein. (Os03t0278250-00)
Os06g0296100	13	12	14	135	152	75	3.56377	2.34373e-24	3.4065e-22	Up	Conserved hypothetical protein. (Os06t0296100-00)
Os07g0674800	3	7	6	36	59	52	3.55183	5.16749e-08	1.08291e-06	Up	Similar to AP2 domain transcription factor EREBP. (Os07t0674800-01)
Os05g0132700	19	21	28	140	219	245	3.54211	2.86266e-27	5.43118e-25	Up	Similar to R2R3 Myb-like protein. (Os05t0132700-01)
Os10g0181800	2	3	12	63	74	21	3.53766	4.94612e-08	1.04179e-06	Up	Hypothetical protein. (Os10t0181800-00)
Os03g0392250	4	4	1	31	40	13	3.50369	0.000104137	0.00103986	Up	Hypothetical gene. (Os03t0392250-01)
Os01g0775400	13	10	17	67	117	159	3.49634	1.33684e-14	7.83627e-13	Up	Similar to Cytokinin dehydrogenase 5 precursor (EC 1.5.99.12) (Cytokinin oxidase 5) (CKO5) (AtCKX5) (AtCKX6). (Os01t0775400-01)
Os03g0156600	3	0	3	14	8	31	3.4893	0.000202579	0.00187485	Up	Similar to Farnesylated protein (ATFP6). (Os03t0156600-01)
Os01g0170051	10	10	7	23	110	100	3.4798	4.14501e-05	0.000458682	Up	Hypothetical protein. (Os01t0170051-00)
Os04g0414500	25	34	55	197	412	360	3.47599	3.90004e-16	2.82599e-14	Up	Similar to H0622F05.2 protein. (Os04t0414500-01)
Os07g0655600	0	2	2	7	17	13	3.45439	1.60628e-05	0.000199214	Up	Pectin lyase fold/virulence factor domain containing protein. (Os07t0655600-01)
Os11g0186300	9	0	4	24	41	46	3.44635	2.36439e-07	4.30826e-06	Up	Similar to Ankyrin-like protein. (Os11t0186300-01)
Os02g0818900	1	1	4	14	20	19	3.44126	3.73751e-06	5.39443e-05	Up	Heavy metal transport/detoxification protein domain containing protein. (Os02t0818900-01)
Os02g0676800	65	152	114	919	889	930	3.43901	1.06479e-16	8.19324e-15	Up	Similar to Dehydration responsive element binding protein 1E (DREB1E protein). (Os02t0676800-01)
Os07g0613600	0	1	5	19	13	20	3.43753	0.00525156	0.0295166	Up
Os04g0686500	7	2	1	22	39	26	3.43724	5.1395e-10	1.52979e-08	Up	Similar to H0723C07.12 protein. (Os04t0686500-01)
Os03g0183950	14	0	4	43	80	32	3.42542	1.07977e-07	2.12017e-06	Up	Hypothetical protein. (Os03t0183950-00)
Os03g0138600	0	6	5	25	29	38	3.42099	0.00432162	0.0252404	Up	Hypothetical conserved gene. (Os03t0138600-01)
Os08g0224150	3	2	0	14	22	9	3.41535	8.66583e-06	0.000114992	Up	Hypothetical protein. (Os08t0224150-00)
Os09g0553250	5	2	7	40	64	16	3.40495	2.50085e-07	4.52703e-06	Up	Hypothetical gene. (Os09t0553250-00)
Os07g0526600	0	5	4	11	19	43	3.39704	0.00493863	0.0281073	Up	Alpha/beta hydrolase fold-3 domain containing protein. (Os07t0526600-01)
Os05g0496100	0	5	0	10	26	8	3.37003	0.000421859	0.00358703	Up	Translation initiation factor eIF3 subunit domain containing protein. (Os05t0496100-00)
Os10g0419300	346	398	431	2083	2889	4136	3.36666	4.91065e-31	1.16237e-28	Up	Similar to Heat shock transcription factor 31 (Fragment). (Os10t0419300-00)
Os04g0278100	3	5	0	19	29	19	3.3655	2.20547e-06	3.36907e-05	Up	Hypothetical protein. (Os04t0278100-00)
Os06g0253100	64	47	39	191	345	611	3.35315	9.25229e-09	2.19215e-07	Up	Heat shock protein Hsp20 domain containing protein. (Os06t0253100-01)
Os02g0119250	4	0	1	3	20	19	3.35126	0.000459084	0.00384955	Up	Hypothetical gene. (Os02t0119250-00)
Os05g0579200	0	4	1	16	19	8	3.34892	0.00702997	0.037104	Up	AMP-dependent synthetase and ligase domain containing protein. (Os05t0579200-01)
Os02g0806500	5	1	0	7	30	14	3.34845	0.000350582	0.00304473	Up	Similar to Glycosyl transferase family 2 protein. (Os02t0806500-00)
Os04g0538300	6	3	0	11	41	22	3.33245	0.00564498	0.031338	Up	Hypothetical conserved gene. (Os04t0538300-00)
Os05g0211100	2	1	11	29	54	28	3.32436	0.00501761	0.0284655	Up	Similar to Cytochrome P450-like protein. (Os05t0211100-01);Obtusifoliol 14a-demethylase, Phytosterol and Brassinosteroid biosynthesis (Os05t0211100-02)
Os08g0249501	4	4	0	21	37	8	3.31235	3.24651e-06	4.76321e-05	Up	Hypothetical protein. (Os08t0249501-00)
Os02g0190100	6	12	2	66	57	34	3.31029	1.69314e-11	6.45425e-10	Up	Hypothetical conserved gene. (Os02t0190100-00)
Os02g0234450	10	3	2	59	49	12	3.30068	0.000141915	0.0013703	Up	Hypothetical conserved gene. (Os02t0234450-00)
Os03g0787300	6209	5869	5880	43934	46079	44921	3.29798	5.42384e-59	5.39217e-56	Up	Similar to DnaJ homolog. (Os03t0787300-01)
Os03g0124100	2	0	0	6	6	6	3.29105	0.000467779	0.0039119	Up	Protein of unknown function DUF604 domain containing protein. (Os03t0124100-01)
Os04g0352400	144	158	134	863	714	1600	3.28928	4.78419e-29	1.02505e-26	Up	Peptidyl-prolyl cis-trans isomerase, FKBP-type domain containing protein. (Os04t0352400-01)
Os01g0766000	2	0	0	8	7	3	3.27877	0.000119027	0.00117114	Up	Multi antimicrobial extrusion protein MatE family protein. (Os01t0766000-00)
Os01g0187000	7	16	3	52	99	48	3.27381	5.32474e-12	2.18746e-10	Up	Conserved hypothetical protein. (Os01t0187000-01)
Os05g0426066	1	3	2	13	20	14	3.25463	1.3344e-05	0.000168865	Up	Hypothetical conserved gene. (Os05t0426066-00)
Os05g0489500	0	0	4	16	9	7	3.25161	0.00981739	0.0488394	Up	Similar to H0322F07.8 protein. (Os05t0489500-01)
Os03g0183500	32	21	57	182	349	268	3.24344	2.95731e-08	6.52183e-07	Up	Protein of unknown function DUF581 family protein. (Os03t0183500-01)
Os05g0567200	8	0	2	22	38	17	3.243	0.000279235	0.00248215	Up	Similar to WRKY transcription factor 43. (Os05t0567200-00)
Os07g0501100	8	1	9	39	50	41	3.20706	0.000185075	0.00172408	Up	Similar to Chalcone synthase 2 (EC 2.3.1.74) (Naringenin-chalcone synthase 2). (Os07t0501100-01)
Os07g0578300	0	9	0	14	27	25	3.19792	5.01236e-06	7.00659e-05	Up	Peptidase S8, subtilisin-related domain containing protein. (Os07t0578300-01)
Os02g0700901	3	4	3	21	28	24	3.19517	2.37157e-11	8.90377e-10	Up	Hypothetical gene. (Os02t0700901-00)
Os01g0571133	0	13	3	34	62	21	3.18059	0.00675438	0.0360011	Up	Hypothetical gene. (Os01t0571133-01)
Os07g0176400	0	4	1	11	11	15	3.17515	4.31273e-05	0.000474917	Up	Hypothetical protein. (Os07t0176400-00)
Os04g0540401	22	14	29	124	210	121	3.17007	4.06847e-22	4.93257e-20	Up	Hypothetical protein. (Os04t0540401-00)
Os11g0601650	0	4	2	7	31	7	3.15298	0.000765104	0.00592765	Up	Hypothetical protein. (Os11t0601650-00)
Os03g0792850	5	0	0	10	15	12	3.15297	0.000989526	0.00735017	Up	Conserved hypothetical protein. (Os03t0792850-00)
Os03g0276500	12229	11976	15635	72905	93682	102195	3.15287	8.7752e-55	7.52064e-52	Up	Similar to Heat shock protein 70. (Os03t0276500-01)
Os03g0240600	19	25	22	100	172	174	3.14237	4.89283e-13	2.38688e-11	Up	U-box containing E3 ligase, Response to phosphate starvation (Os03t0240600-01)
Os12g0564701	0	4	5	10	27	26	3.14221	7.49559e-06	0.000100755	Up	Hypothetical protein. (Os12t0564701-00)
Os08g0500700	12151	14318	13853	79704	89171	99099	3.12886	4.06928e-54	3.25631e-51	Up	Similar to Heat shock protein 82. (Os08t0500700-01)
Os01g0681150	0	2	7	35	6	20	3.11421	0.000536086	0.00438863	Up	Hypothetical protein. (Os01t0681150-00)
Os12g0136300	39	11	7	101	181	104	3.11128	1.35747e-12	6.18164e-11	Up	Hypothetical protein. (Os12t0136300-01)
Os03g0241400	0	2	7	16	22	23	3.10283	0.000562622	0.00457124	Up	Hypothetical protein. (Os03t0241400-00)
Os04g0447100	461	513	663	2538	4150	3969	3.09698	3.97037e-27	7.30959e-25	Up	Similar to Lipoxygenase. (Os04t0447100-01)
Os02g0187700	98	106	207	749	859	1049	3.0968	3.31632e-48	1.7537e-45	Up	Similar to Myb-related protein B (B-Myb) (Myb-related protein 1) (XMYB1). (Os02t0187700-00)
Os03g0178066	0	6	7	39	36	14	3.09433	0.000393567	0.00336604	Up	Hypothetical gene. (Os03t0178066-01)
Os03g0749650	5	4	0	16	21	24	3.08919	8.00689e-08	1.61136e-06	Up	Hypothetical protein. (Os03t0749650-00)
Os06g0594300	4	2	3	15	16	29	3.08771	1.07976e-05	0.000140065	Up	Hypothetical protein. (Os06t0594300-01)
Os11g0655200	0	5	4	18	32	12	3.08191	1.11468e-05	0.000143843	Up	NB-ARC domain containing protein. (Os11t0655200-01)
Os03g0161900	245	272	232	1434	1567	1765	3.06414	1.75266e-49	1.01304e-46	Up	Similar to Isoform 2 of Heat stress transcription factor A-2d. (Os03t0161900-01);Heat stress transcriptioon factor, High-temperature stress tolerance (Os03t0161900-02)
Os01g0793900	91	162	143	839	803	857	3.04986	1.52413e-25	2.42825e-23	Up	Conserved hypothetical protein. (Os01t0793900-01)
Os04g0563900	15	1	29	74	112	98	3.04192	0.000221531	0.00202797	Up	Similar to H0409D10.5 protein. (Os04t0563900-00)
Os02g0803600	15	6	13	75	103	41	3.02811	4.5245e-11	1.61106e-09	Up	Longin domain containing protein. (Os02t0803600-01)
Os06g0186300	1	10	4	25	43	28	3.01609	6.14326e-09	1.50132e-07	Up	Leucine-rich repeat domain containing protein. (Os06t0186300-00)
Os02g0225900	4	16	34	57	151	124	3.00862	0.00832066	0.0427276	Up	Conserved hypothetical protein. (Os02t0225900-00)
Os03g0741100	917	1120	1398	6006	8399	6738	3.00671	5.01419e-26	8.47774e-24	Up	Basic helix-loop-helix transcription factor, Drought tolerance (Os03t0741100-01)
Os01g0817633	5	0	2	7	11	26	3.00298	0.00114078	0.00825383	Up	Hypothetical gene. (Os01t0817633-01)
Os06g0135300	2	7	2	23	26	21	2.99964	5.65894e-08	1.17402e-06	Up	Hypothetical protein. (Os06t0135300-01)
Os02g0103600	0	5	1	12	13	14	2.99925	6.99648e-05	0.000730632	Up	Protein of unknown function DUF6, transmembrane domain containing protein. (Os02t0103600-01)
Os02g0740600	47	47	26	291	198	243	2.99416	8.54369e-13	4.02931e-11	Up	Conserved hypothetical protein. (Os02t0740600-01)
Os06g0128150	2	4	0	12	14	13	2.99087	0.00141494	0.00988875	Up	Hypothetical protein. (Os06t0128150-00)
Os02g0638650	109	91	72	344	624	677	2.99046	2.45869e-13	1.26781e-11	Up	Pathogenesis-related transcriptional factor and ERF domain containing protein. (Os02t0638650-01)
Os01g0614750	0	6	8	36	44	9	2.97733	6.65203e-06	9.03441e-05	Up	Hypothetical protein. (Os01t0614750-00)
Os04g0194433	8	4	11	43	55	43	2.97463	7.90315e-10	2.26818e-08	Up	Hypothetical gene. (Os04t0194433-01)
Os03g0316200	352	333	503	1622	2189	3187	2.97314	2.81214e-25	4.3683e-23	Up	Similar to Galactinol synthase (Fragment). (Os03t0316200-01)
Os08g0464000	793	677	782	3628	4514	5249	2.97119	1.25494e-48	6.93117e-46	Up	Activator of Hsp90 ATPase homologue 1-like family protein. (Os08t0464000-01);Activator of Hsp90 ATPase homologue 1-like family protein. (Os08t0464000-02)
Os01g0666950	5	3	4	24	33	18	2.96759	4.67337e-08	9.91904e-07	Up	Hypothetical conserved gene. (Os01t0666950-00)
Os06g0661733	7	10	6	43	68	31	2.96073	2.33675e-06	3.54781e-05	Up	Hypothetical protein. (Os06t0661733-00)
Os02g0797300	2	0	0	3	3	8	2.95933	0.00222798	0.0144731	Up	Similar to Plasma membrane H+-ATPase. (Os02t0797300-01)
Os01g0831250	15	12	14	63	129	58	2.95457	5.22283e-11	1.83604e-09	Up	Hypothetical gene. (Os01t0831250-00)
Os01g0226700	14	21	33	90	141	166	2.94282	9.20129e-12	3.65318e-10	Up	Protein of unknown function DUF623, plant domain containing protein. (Os01t0226700-01)
Os06g0248500	77	94	116	374	744	569	2.93792	2.47672e-07	4.48988e-06	Up	U box domain containing protein. (Os06t0248500-00)
Os02g0703800	1	0	1	5	5	4	2.93357	0.00243923	0.0156774	Up	Conserved hypothetical protein. (Os02t0703800-01)
Os03g0275800	10	6	1	17	47	38	2.93297	8.15925e-09	1.9499e-07	Up	Hypothetical protein. (Os03t0275800-01)
Os03g0165050	9	9	6	50	51	42	2.93146	1.08699e-09	3.05202e-08	Up
Os07g0149900	7	14	17	74	81	69	2.93073	1.12307e-10	3.77709e-09	Up	X8 domain containing protein. (Os07t0149900-01)
Os05g0438500	52	31	43	142	277	307	2.92242	3.9807e-07	6.92832e-06	Up	Similar to Soluble inorganic pyrophosphatase (EC 3.6.1.1) (Pyrophosphate phospho- hydrolase) (PPase). (Os05t0438500-01)
Os05g0468750	43	34	28	198	223	190	2.91708	3.17982e-34	8.98082e-32	Up	Hypothetical gene. (Os05t0468750-00)
Os01g0882900	4	0	6	16	25	19	2.91333	2.77459e-07	4.97903e-06	Up	Hypothetical protein. (Os01t0882900-00)
Os01g0709750	2	2	5	29	20	6	2.90833	0.00118103	0.00849819	Up	Hypothetical gene. (Os01t0709750-01)
Os08g0540400	25	39	34	160	235	172	2.90571	5.34166e-07	9.13079e-06	Up	Similar to Calcium-dependent protein kinase. (Os08t0540400-01)
Os04g0280500	1	3	0	4	10	11	2.90442	0.00335233	0.0203643	Up	Similar to Non-S-locus F-box-like protein 2011 (Fragment). (Os04t0280500-00)
Os02g0581200	4	3	3	14	13	31	2.9028	2.82151e-05	0.000326927	Up	Similar to OSIGBa0115M15.3 protein. (Os02t0581200-01)
Os03g0640000	58	53	126	307	439	584	2.90133	3.7013e-07	6.47375e-06	Up	Patatin family protein. (Os03t0640000-00)
Os03g0241900	625	713	700	3235	4369	3952	2.89111	4.65902e-13	2.28845e-11	Up	Similar to Senescence-associated protein 12. (Os03t0241900-02);Similar to Senescence-associated protein, expressed. (Os03t0241900-03)
Os04g0584750	60	107	82	376	608	438	2.88962	1.358e-12	6.18164e-11	Up	Hypothetical protein. (Os04t0584750-00)
Os03g0236200	139	175	247	1059	1252	881	2.88665	1.21472e-23	1.68663e-21	Up	Similar to Glutamate decarboxylase isozyme 3 (EC 4.1.1.15). (Os03t0236200-01)
Os09g0542900	62	51	71	240	398	397	2.88448	4.49237e-07	7.78072e-06	Up	Conserved hypothetical protein. (Os09t0542900-01)
Os05g0435400	13	4	11	42	41	74	2.88393	2.88805e-06	4.28535e-05	Up	Conserved hypothetical protein. (Os05t0435400-01)
Os03g0788700	12	10	13	52	103	48	2.88273	2.99588e-10	9.29583e-09	Up	FAS1 domain domain containing protein. (Os03t0788700-01)
Os04g0617500	4	2	7	13	42	21	2.87404	0.000946585	0.00708414	Up	Similar to H0313F03.4 protein. (Os04t0617500-00)
Os07g0648400	4	5	8	34	38	26	2.87272	1.68409e-08	3.85417e-07	Up	Armadillo-type fold domain containing protein. (Os07t0648400-00)
Os02g0179200	40	59	52	276	293	278	2.87261	0.000339161	0.00295669	Up	Glutamine amidotransferase class-I domain containing protein. (Os02t0179200-01)
Os07g0605800	5	5	1	25	6	31	2.87009	0.00113173	0.008203	Up	Similar to STF-1 (Fragment). (Os07t0605800-01)
Os08g0374701	13	17	19	91	81	100	2.85979	1.12842e-10	3.78998e-09	Up	Similar to Protein kinase domain containing protein, expressed. (Os08t0374701-01)
Os10g0544966	7	3	5	17	25	42	2.85917	4.49384e-08	9.58711e-07	Up	Hypothetical protein. (Os10t0544966-00)
Os04g0559750	0	2	3	8	13	9	2.8589	2.6782e-05	0.000312801	Up	Hypothetical protein. (Os04t0559750-00)
Os07g0550900	94	104	129	532	685	579	2.84191	2.21677e-12	9.73419e-11	Up	Similar to Receptor-like protein kinase 6. (Os07t0550900-01)
Os05g0127300	139	130	231	483	1011	1204	2.84099	1.71522e-12	7.66728e-11	Up	Serine/threonine protein kinase domain containing protein. (Os05t0127300-01);Regulator of chromosome condensation/beta-lactamase-inhibitor protein II domain containing protein. (Os05t0127300-02)
Os02g0193300	22	57	23	91	244	224	2.83858	0.000412759	0.00351808	Up	Conserved hypothetical protein. (Os02t0193300-01)
Os01g0834900	207	211	222	1058	1060	1318	2.82406	6.76015e-23	8.79668e-21	Up
Os02g0161800	16	14	9	54	109	54	2.82334	4.55925e-10	1.37519e-08	Up	Similar to Peroxidase precursor (EC 1.11.1.7). (Os02t0161800-01)
Os09g0341500	7	8	10	41	56	41	2.82256	2.9001e-13	1.48617e-11	Up	F-box domain, cyclin-like domain containing protein. (Os09t0341500-01)
Os07g0154100	28	18	72	102	263	265	2.81915	9.73663e-07	1.59521e-05	Up	Similar to Viviparous-14. (Os07t0154100-01)
Os03g0676400	13	23	29	109	116	120	2.79531	1.84883e-06	2.87372e-05	Up	VQ domain containing protein. (Os03t0676400-01)
Os10g0520100	64	58	58	223	392	342	2.79421	1.11461e-20	1.22578e-18	Up	Cyclin-like F-box domain containing protein. (Os10t0520100-00)
Os02g0205500	261	219	368	1033	1838	1581	2.78235	3.40189e-12	1.44778e-10	Up	Similar to Fatty acid elongase 1. (Os02t0205500-01)
Os05g0552800	92	287	363	944	1513	1383	2.76744	9.13505e-07	1.50459e-05	Up	Conserved hypothetical protein. (Os05t0552800-01)
Os09g0369400	939	1232	1222	5268	6384	5886	2.75849	4.28557e-43	1.97247e-40	Up	Similar to predicted protein. (Os09t0369400-01)
Os05g0552900	5	7	7	30	35	35	2.75714	3.78538e-08	8.20959e-07	Up	MAP65/ASE1 family protein. (Os05t0552900-01)
Os06g0127100	34	42	80	197	283	316	2.75349	0.000556094	0.0045247	Up	Dehydration-responsive element-binding protein 1C. (Os06t0127100-01)
Os07g0564500	20	31	21	87	153	133	2.7517	2.34007e-06	3.55068e-05	Up	Pyridine nucleotide-disulphide oxidoreductase, NAD-binding region domain containing protein. (Os07t0564500-01)
Os05g0150550	3	2	1	8	14	11	2.74984	0.00341134	0.0206492	Up	Hypothetical protein. (Os05t0150550-00)
Os09g0565350	0	1	6	8	19	11	2.74574	0.00291635	0.0181479	Up	Conserved hypothetical protein. (Os09t0565350-00)
Os02g0693450	5	5	4	38	18	18	2.74435	3.3377e-05	0.000380703	Up	Hypothetical protein. (Os02t0693450-00)
Os04g0649000	9	6	26	61	81	69	2.73918	7.28261e-15	4.43632e-13	Up	Conserved hypothetical protein. (Os04t0649000-01)
Os01g0862800	49	50	62	250	307	265	2.73504	1.56424e-06	2.46842e-05	Up	NAC (NAM ATAF1/2 CUC2) transcription factor, Early and transient regulator of abiotic stress responses (Os01t0862800-01)
Os01g0859100	12	8	6	33	41	58	2.72669	1.05111e-05	0.000136633	Up	Similar to WIP1 protein (Fragment). (Os01t0859100-01)
Os01g0563700	2	2	3	10	13	14	2.72158	0.00319215	0.0195606	Up	Hypothetical gene. (Os01t0563700-01)
Os01g0768333	23	31	31	124	158	144	2.70714	1.75293e-10	5.68765e-09	Up	Auxin responsive SAUR protein family protein. (Os01t0768333-00)
Os01g0857650	5	0	5	8	10	32	2.70641	0.000103752	0.00103727	Up	Hypothetical protein. (Os01t0857650-00)
Os04g0467300	0	4	0	11	7	4	2.69559	0.00674619	0.0359729	Up	Similar to OSIGBa0115M15.10 protein. (Os04t0467300-00)
Os04g0449200	4	0	8	24	17	20	2.69443	9.94912e-07	1.62681e-05	Up	Xyloglucan fucosyltransferase family protein. (Os04t0449200-01)
Os03g0734500	19	50	109	223	317	330	2.69267	0.000718574	0.00563567	Up	Conserved hypothetical protein. (Os03t0734500-01)
Os04g0570600	7	1	6	15	37	20	2.69264	0.00180877	0.0121303	Up	Cytochrome P450 family protein. (Os04t0570600-01)
Os04g0372700	336	399	351	1608	2031	1719	2.68565	2.12594e-21	2.45759e-19	Up	Similar to Quinone-oxidoreductase QR1 (Fragment). (Os04t0372700-01)
Os01g0800250	9	0	17	61	39	30	2.68546	0.00122346	0.00876563	Up	Hypothetical gene. (Os01t0800250-00)
Os08g0333233	4	0	12	26	35	20	2.6853	0.00167569	0.0113978	Up	Hypothetical protein. (Os08t0333233-00)
Os04g0479900	8	4	8	18	24	55	2.68096	2.44081e-05	0.000288601	Up	Conserved hypothetical protein. (Os04t0479900-01)
Os03g0437200	151	179	220	649	971	1031	2.66709	2.41799e-11	9.05073e-10	Up	C2H2-type zinc finger protein, Abscisic acid-induced antioxidant defence, Water stress and oxidative stress tolerance (Os03t0437200-01)
Os09g0446700	2	6	8	23	44	14	2.66106	4.33001e-05	0.000476187	Up	Conserved hypothetical protein. (Os09t0446700-00)
Os07g0187350	5	4	6	15	59	4	2.65658	0.00195999	0.0129903	Up	Hypothetical protein. (Os07t0187350-00)
Os01g0794100	57	66	70	257	305	353	2.63986	1.53262e-32	3.8869e-30	Up	Conserved hypothetical protein. (Os01t0794100-01)
Os08g0518600	1	4	6	16	28	11	2.63658	0.000121828	0.00119209	Up	Conserved hypothetical protein. (Os08t0518600-01)
Os03g0268250	5	1	0	13	13	5	2.63367	0.0050813	0.0287613	Up	Hypothetical protein. (Os03t0268250-00)
Os03g0787500	5	0	4	13	16	15	2.61868	0.000225778	0.00206002	Up	Hypothetical conserved gene. (Os03t0787500-00)
Os03g0796000	478	453	510	2050	2035	2540	2.60124	2.20254e-20	2.35956e-18	Up	Hypothetical conserved gene. (Os03t0796000-01);Similar to Ripening-associated protein (Fragment). (Os03t0796000-02)
Os01g0105300	7	9	6	37	36	31	2.59872	1.21358e-10	4.05406e-09	Up	Similar to HAT family dimerisation domain containing protein, expressed. (Os01t0105300-01)
Os03g0313300	32	62	40	209	257	162	2.59559	1.57732e-17	1.31995e-15	Up	Poly(A) polymerase, central region domain containing protein. (Os03t0313300-01)
Os10g0580600	17	10	20	47	106	67	2.59102	1.18765e-05	0.000151997	Up	Protein of unknown function DUF1997 domain containing protein. (Os10t0580600-00)
Os07g0675133	7	9	2	28	23	33	2.58928	5.67537e-05	0.00060487	Up	Hypothetical gene. (Os07t0675133-00)
Os10g0507700	7	7	9	34	28	44	2.58841	3.5335e-05	0.00039896	Up	Conserved hypothetical protein. (Os10t0507700-00)
Os03g0191900	144	186	163	509	874	874	2.58821	3.71388e-06	5.36968e-05	Up	Pathogenesis-related transcriptional factor and ERF domain containing protein. (Os03t0191900-01)
Os01g0757500	442	355	405	1797	1806	1905	2.58725	2.08404e-70	2.8776e-67	Up	CS domain domain containing protein. (Os01t0757500-01);Similar to Calcyclin-binding protein. (Os01t0757500-02)
Os03g0830400	21	6	9	22	44	96	2.58503	1.7976e-05	0.000220739	Up	PGPS/D12. (Os03t0830400-01)
Os03g0820400	458	446	578	1681	2318	2724	2.5839	7.98269e-38	2.83431e-35	Up	Similar to ZPT2-13. (Os03t0820400-01)
Os01g0186900	3518	4260	5050	14997	22411	20985	2.57909	2.74836e-20	2.91914e-18	Up	Similar to cDNA clone:001-117-G12, full insert sequence. (Os01t0186900-01);Similar to transposon protein CACTA, En/Spm sub-class. (Os01t0186900-02);Similar to cDNA clone:001-117-G12, full insert sequence. (Os01t0186900-03)
Os01g0597600	277	434	560	1382	2017	2325	2.57592	3.85118e-06	5.5424e-05	Up	Amino acid transporter, transmembrane domain containing protein. (Os01t0597600-01)
Os02g0626600	600	837	921	3197	3418	4030	2.57501	4.71883e-38	1.75048e-35	Up	Similar to Phenylalanine ammonia-lyase. (Os02t0626600-00)
Os03g0189300	16	7	0	27	35	44	2.5731	3.99764e-05	0.000443956	Up	Conserved hypothetical protein. (Os03t0189300-01);Conserved hypothetical protein. (Os03t0189300-02)
Os01g0912900	7	23	28	97	96	71	2.55935	1.22449e-05	0.00015591	Up	Pentatricopeptide repeat domain containing protein. (Os01t0912900-01)
Os02g0654000	33	58	48	159	283	190	2.55696	5.09306e-10	1.51778e-08	Up	Similar to Methylglutaconyl-CoA hydratase. (Os02t0654000-01)
Os12g0230600	198	152	236	737	858	1010	2.55194	2.5617e-35	7.95857e-33	Up	Protein of unknown function DUF1685 family protein. (Os12t0230600-01)
Os03g0822400	49	83	78	313	255	357	2.54093	3.55196e-10	1.08988e-08	Up	Conserved hypothetical protein. (Os03t0822400-01)
Os02g0678300	5	1	3	11	19	12	2.54008	1.96758e-05	0.000238664	Up	Similar to protein HOTHEAD. (Os02t0678300-01)
Os03g0217900	84	81	80	244	378	454	2.53499	3.15646e-10	9.73332e-09	Up	Hypothetical protein. (Os03t0217900-01)
Os10g0471000	4	5	16	37	50	26	2.52814	1.53223e-07	2.90702e-06	Up	Protein of unknown function DUF810 domain containing protein. (Os10t0471000-01)
Os09g0511300	32	27	16	116	118	100	2.52708	5.15744e-15	3.23695e-13	Up	Conserved hypothetical protein. (Os09t0511300-00)
Os04g0640750	27	6	10	90	55	47	2.52041	2.20976e-05	0.000264299	Up	Hypothetical protein. (Os04t0640750-00)
Os01g0699400	33	19	36	66	108	202	2.51829	0.00158289	0.0108918	Up	Serine/threonine protein kinase domain containing protein. (Os01t0699400-01)
Os12g0552300	27	96	26	226	251	184	2.51785	8.82745e-06	0.000117012	Up	Hypothetical conserved gene. (Os12t0552300-00)
Os03g0815100	3941	4269	5314	16888	20377	21186	2.50747	5.3851e-37	1.85891e-34	Up	Similar to OsNAC6 protein. (Os03t0815100-01)
Os07g0526400	73	58	61	156	265	397	2.50286	9.0402e-06	0.000119513	Up	Polyketide synthase, type III domain containing protein. (Os07t0526400-01)
Os03g0762500	56	83	110	269	359	438	2.50124	1.27838e-17	1.08071e-15	Up	Conserved hypothetical protein. (Os03t0762500-01)
Os01g0742250	0	5	5	19	15	11	2.49845	0.00486638	0.0277595	Up	Hypothetical protein. (Os01t0742250-00)
Os04g0538400	2	2	9	17	31	10	2.47744	0.000223763	0.00204475	Up	Similar to Nodulin 21 (N-21). (Os04t0538400-01)
Os03g0836050	0	3	18	27	33	29	2.4599	0.00331949	0.0201916	Up	Hypothetical gene. (Os03t0836050-00)
Os11g0175300	0	0	3	1	6	7	2.45704	0.00706004	0.037239	Up	Domain of unknown function DUF1618 domain containing protein. (Os11t0175300-01)
Os07g0580300	19	15	18	78	73	69	2.45684	2.18352e-08	4.92462e-07	Up	Hypothetical conserved gene. (Os07t0580300-00)
Os08g0109150	0	4	2	14	1	11	2.45005	0.00953924	0.0477904	Up	Hypothetical protein. (Os08t0109150-00)
Os03g0230300	433	341	328	1356	1428	1781	2.44878	4.37659e-34	1.2222e-31	Up	Homologue of SRO (similar to RCD one), Regulation of stomatal closure, Abiotic stress response (Os03t0230300-01);Non-protein coding transcript. (Os03t0230300-02)
Os08g0192950	19	10	2	26	67	40	2.4452	0.00284275	0.0177611	Up	Hypothetical protein. (Os08t0192950-00)
Os03g0739700	50	27	32	102	156	192	2.44251	0.00205501	0.0135366	Up	Uncharacterised protein family UPF0114 domain containing protein. (Os03t0739700-01)
Os07g0604600	12	11	17	92	34	41	2.43667	0.00265164	0.0167737	Up	Similar to B12D protein. (Os07t0604600-01)
Os01g0656400	35	38	32	85	182	168	2.4359	4.90391e-09	1.22371e-07	Up	Similar to WRKY transcription factor 15. (Os01t0656400-00)
Os02g0181900	587	669	674	2581	2123	3172	2.43546	2.02058e-34	5.90816e-32	Up	Similar to ClpB. (Os02t0181900-01)
Os02g0209300	140	116	125	493	499	568	2.42728	2.74633e-17	2.22336e-15	Up	Hypothetical conserved gene. (Os02t0209300-01)
Os03g0267100	4	17	18	58	64	41	2.42624	8.44574e-08	1.6901e-06	Up	Hypothetical protein. (Os03t0267100-01)
Os06g0220900	5	4	2	12	27	9	2.42539	0.0058868	0.0323983	Up	Conserved hypothetical protein. (Os06t0220900-00)
Os04g0557500	2	3	5	14	11	17	2.42283	0.000557345	0.00453132	Up	Similar to Transcriptional activator Ra homolog (Fragment). (Os04t0557500-00)
Os03g0147001	12	7	4	39	44	15	2.42236	7.47373e-07	1.24582e-05	Up	Conserved hypothetical protein. (Os03t0147001-00)
Os05g0426033	18	12	26	69	103	61	2.42124	6.84172e-13	3.2638e-11	Up	Hypothetical conserved gene. (Os05t0426033-01)
Os02g0661100	1411	1643	1632	5493	7896	5848	2.41639	1.6185e-34	4.84653e-32	Up	Similar to Trehalose-6-phosphate phosphatase. (Os02t0661100-01);Similar to Trehalose-phosphate phosphatase. (Os02t0661100-02)
Os07g0573900	89	333	569	681	1462	1813	2.41535	0.00202905	0.0133873	Up
Os03g0820300	230	152	236	648	925	933	2.41351	1.04235e-09	2.94058e-08	Up	TFIIIA-type zinc finger protein, Transcription activator, Abiotic stress tolerance (Os03t0820300-01)
Os11g0145000	2	9	8	19	27	32	2.40841	2.08896e-06	3.20884e-05	Up	Similar to phosphatidylinositol-4-phosphate 5-kinase family protein. (Os11t0145000-01)
Os04g0517100	833	917	967	3059	4037	3891	2.40679	6.88102e-34	1.90023e-31	Up	Similar to OSIGBa0145M07.4 protein. (Os04t0517100-01)
Os08g0374600	56	44	61	186	252	214	2.39993	1.29992e-15	8.66173e-14	Up	Similar to Receptor kinase-like protein. (Os08t0374600-00)
Os12g0510750	25	40	51	150	150	164	2.39251	7.17049e-09	1.72857e-07	Up	Conserved hypothetical protein. (Os12t0510750-00)
Os03g0181100	177	205	254	655	966	917	2.38897	1.41279e-09	3.90585e-08	Up	Tify domain containing protein. (Os03t0181100-01);Tify domain containing protein. (Os03t0181100-02)
Os05g0367000	27	56	38	113	156	209	2.38483	2.5958e-05	0.000304897	Up	Similar to PHD finger-like domain protein 5A (Splicing factor 3B associated 14 kDa protein) (SF3b14b). (Os05t0367000-01)
Os09g0522100	19	88	162	230	395	427	2.37582	0.00245783	0.0157684	Up	Similar to Dehydration-responsive element-binding protein 1H. (Os09t0522100-00)
Os01g0313300	23	37	72	132	183	202	2.37004	7.9847e-09	1.91556e-07	Up	Similar to EREBP-3 protein (Fragment). (Os01t0313300-01)
Os02g0691900	3	5	2	18	12	11	2.36486	0.000761979	0.0059144	Up	Conserved hypothetical protein. (Os02t0691900-01)
Os02g0753500	1	3	11	19	28	14	2.36386	0.000336942	0.0029394	Up	Tetratricopeptide-like helical domain containing protein. (Os02t0753500-01)
Os08g0173300	85	85	125	243	426	476	2.3575	4.13273e-16	2.97725e-14	Up	Conserved hypothetical protein. (Os08t0173300-01)
Os03g0302800	193	263	281	857	922	1082	2.35601	6.58417e-17	5.16224e-15	Up	Similar to Long cell-linked locus protein. (Os03t0302800-01)
Os06g0133300	151	161	142	489	760	539	2.35256	1.42076e-16	1.07657e-14	Up	Hypothetical conserved gene. (Os06t0133300-00)
Os01g0631800	48	67	75	267	223	249	2.35167	6.08247e-09	1.48793e-07	Up	Conserved hypothetical protein. (Os01t0631800-01)
Os04g0597816	0	0	4	7	5	5	2.35086	0.00216296	0.0141023	Up	Hypothetical protein. (Os04t0597816-00)
Os02g0596700	7	3	2	18	20	11	2.34946	0.00702962	0.037104	Up	Similar to protein binding protein. (Os02t0596700-00)
Os09g0526500	5	11	24	31	64	60	2.3412	8.75584e-05	0.000892974	Up	C2 calcium/lipid-binding region, CaLB domain containing protein. (Os09t0526500-00)
Os04g0386650	1	8	8	19	24	24	2.34004	6.82341e-06	9.25704e-05	Up	Hypothetical gene. (Os04t0386650-00)
Os06g0572300	3	1	4	7	20	6	2.33737	0.00141713	0.00989642	Up	Similar to Cytokinin dehydrogenase 10. (Os06t0572300-00)
Os02g0773200	8	40	22	75	86	108	2.33681	5.17596e-05	0.000559501	Up	UspA domain containing protein. (Os02t0773200-01)
Os04g0639000	7	8	7	25	24	36	2.3332	0.00510514	0.0288568	Up	Conserved hypothetical protein. (Os04t0639000-01)
Os07g0693100	5	12	2	20	31	24	2.33054	0.000270463	0.00241714	Up	Similar to Pyruvate decarboxylase isozyme 3 (EC 4.1.1.1) (PDC). (Os07t0693100-01);Similar to cDNA clone:J023088I11, full insert sequence. (Os07t0693100-02)
Os01g0194000	480	570	628	1887	2513	2055	2.32763	5.79309e-17	4.57084e-15	Up	Conserved hypothetical protein. (Os01t0194000-01);Hypothetical conserved gene. (Os01t0194000-02)
Os03g0263700	325	366	246	1165	1185	1238	2.32552	8.15888e-31	1.89515e-28	Up	Similar to glycine-rich protein. (Os03t0263700-01)
Os07g0105800	1	9	18	14	25	65	2.32195	0.000159571	0.00151085	Up	Protein of unknown function DUF594 domain containing protein. (Os07t0105800-00)
Os01g0863300	151	183	186	551	813	630	2.31979	2.60718e-16	1.92854e-14	Up	Similar to MCB2 protein. (Os01t0863300-01)
Os01g0772100	6	0	4	11	19	10	2.31845	0.000983179	0.0073074	Up	Lateral organ boundaries, LOB domain containing protein. (Os01t0772100-01)
BAC19902	20	33	23	116	52	117	2.31141	5.21687e-08	1.0905e-06	Up	hypothetical protein
Os01g0865700	12	8	29	35	75	75	2.31075	0.00401277	0.0237065	Up	Zinc finger, RING/FYVE/PHD-type domain containing protein. (Os01t0865700-00)
Os07g0546150	26	32	9	94	102	63	2.31058	2.06952e-12	9.1523e-11	Up	Hypothetical protein. (Os07t0546150-00)
Os05g0516700	71	73	106	299	314	330	2.30875	8.12439e-09	1.94484e-07	Up	Conserved hypothetical protein. (Os05t0516700-01)
Os04g0516800	0	7	4	20	12	11	2.30413	0.00885428	0.0449111	Up	Hypothetical protein. (Os04t0516800-01)
Os03g0281100	14	24	22	62	108	60	2.2993	1.0901e-07	2.1367e-06	Up	Ankyrin repeat containing protein. (Os03t0281100-00)
Os08g0235183	5	0	4	13	13	9	2.28082	0.00149221	0.010351	Up	Similar to Thaumatin-like protein. (Os08t0235183-00)
Os03g0341000	9	13	25	28	93	56	2.28055	0.000107971	0.00107255	Up	Similar to AP2 domain containing protein RAP2.2 (Fragment). (Os03t0341000-01)
Os01g0795600	71	96	91	305	345	310	2.28037	4.21968e-05	0.000465909	Up	Conserved hypothetical protein. (Os01t0795600-01)
Os06g0506600	1635	1552	1425	5523	5795	5792	2.28005	1.76962e-113	6.28315e-110	Up	Similar to Ubiquitin carrier protein. (Os06t0506600-01)
Os01g0936700	6	4	1	22	15	6	2.27896	0.000997393	0.00739617	Up	Conserved hypothetical protein. (Os01t0936700-01);Hypothetical gene. (Os01t0936700-02)
Os11g0597500	9	2	7	21	25	22	2.27485	0.00696527	0.0368759	Up	Conserved hypothetical protein. (Os11t0597500-00)
Os01g0170000	243	209	281	533	1083	1078	2.27407	5.9182e-16	4.19062e-14	Up	Raffinose synthase family protein. (Os01t0170000-01)
Os03g0648600	6	12	11	21	36	49	2.26367	0.00572971	0.0317163	Up	Similar to Zinc finger, C3HC4 type family protein, expressed. (Os03t0648600-00)
Os08g0229601	121	102	135	355	459	492	2.26199	2.9365e-15	1.87138e-13	Up	Hypothetical conserved gene. (Os08t0229601-01)
Os09g0415750	6	4	0	9	23	7	2.26089	0.00132213	0.00934593	Up	Hypothetical protein. (Os09t0415750-00)
Os05g0468800	87	79	121	230	354	453	2.26058	1.4506e-08	3.35378e-07	Up	Phosphatidylethanolamine-binding protein PEBP domain containing protein. (Os05t0468800-01)
Os02g0710300	9	1	12	20	29	32	2.25746	0.00033538	0.00292681	Up	ROOT HAIR DEFECTIVE-SIX LIKE (RSL) class I basic helix-loop-helix protein, bHLH transcription factor, Regulation of root hair development (Os02t0710300-01)
Os08g0560700	3	0	3	8	6	9	2.24961	0.00100787	0.00745971	Up	Similar to Polcalcin Phl p 7 (Calcium-binding pollen allergen Phl p 7) (P7). (Os08t0560700-01)
Os07g0422100	7	4	4	18	21	17	2.24661	0.000677823	0.00534983	Up	AWPM-19-like family protein. (Os07t0422100-01)
Os06g0683400	523	684	823	1887	2969	2496	2.24438	7.98138e-30	1.77115e-27	Up	Small calcium-binding protein with one EF-hand motif, Positive regulation of osmotic and salt tolerance (Os06t0683400-02)
Os02g0737200	5	14	17	39	34	56	2.24117	0.00019014	0.00176927	Up	Conserved hypothetical protein. (Os02t0737200-00)
Os10g0521550	4	2	8	27	13	12	2.24074	3.96122e-05	0.000440699	Up	Hypothetical protein. (Os10t0521550-00)
Os01g0841700	303	290	254	942	1058	1056	2.23967	1.12321e-15	7.6483e-14	Up	Similar to Isoform ERG1b of Elicitor-responsive protein 1. (Os01t0841700-01)
Os01g0821600	315	375	367	1351	1121	1276	2.21983	1.34088e-08	3.11169e-07	Up	WRKY transcription factor 48-like protein (WRKY transcription factor 21). (Os01t0821600-01)
Os03g0761250	3	11	5	28	28	14	2.21931	0.000523757	0.00431327	Up	Hypothetical gene. (Os03t0761250-00)
Os01g0647150	1	7	4	11	26	8	2.21892	0.00117018	0.00843006	Up	Hypothetical protein. (Os01t0647150-00)
Os02g0646200	48	31	76	109	282	166	2.21746	7.68143e-05	0.000793287	Up	Zinc finger, B-box domain containing protein. (Os02t0646200-01)
Os01g0955100	520	777	706	2014	2275	2744	2.21285	1.29666e-15	8.66173e-14	Up	Similar to Calmodulin-like protein (Fragment). (Os01t0955100-01)
Os09g0520300	4	8	6	19	24	22	2.20987	4.5892e-07	7.93185e-06	Up	Hypothetical conserved gene. (Os09t0520300-00)
Os01g0314000	73	44	54	147	297	170	2.20839	4.71837e-08	9.98897e-07	Up	Protein of unknown function DUF3615 domain containing protein. (Os01t0314000-01);Protein of unknown function DUF3615 domain containing protein. (Os01t0314000-02);Protein of unknown function DUF3615 domain containing protein. (Os01t0314000-03)
Os01g0945250	4	0	5	8	14	11	2.20452	0.002231	0.014489	Up	Hypothetical protein. (Os01t0945250-00)
Os04g0464100	61	50	61	141	183	273	2.20423	5.05711e-08	1.06336e-06	Up	Heavy metal transport/detoxification protein domain containing protein. (Os04t0464100-01)
Os02g0739400	579	495	763	1727	2329	2350	2.19766	2.02682e-15	1.31184e-13	Up	Similar to Avr9/Cf-9 rapidly elicited protein 231 precursor. (Os02t0739400-01)
Os09g0401000	127	118	154	379	560	461	2.19467	7.76847e-26	1.28718e-23	Up	Myb factor. (Os09t0401000-01)
Os07g0592600	200	212	182	446	760	854	2.19233	6.49756e-15	3.99728e-13	Up	Indole-3-acetic acid (IAA)-amido synthetase, Auxin signaling and defense signaling in a pathogen-nonspecific manner (Os07t0592600-01)
Os04g0686000	47	51	71	152	272	172	2.19107	3.6076e-22	4.39526e-20	Up	Zinc finger, RING/FYVE/PHD-type domain containing protein. (Os04t0686000-01)
Os05g0380900	1959	1976	2083	5215	7858	7838	2.19054	1.77131e-15	1.15549e-13	Up	Similar to Polcalcin Jun o 2 (Calcium-binding pollen allergen Jun o 2). (Os05t0380900-01)
Os01g0905300	182	251	357	702	1034	1005	2.19053	4.66552e-15	2.94307e-13	Up	Similar to Leucine zipper protein-like. (Os01t0905300-01)
Os01g0108600	230	177	165	513	777	708	2.19004	7.48722e-15	4.53871e-13	Up	Basic helix-loop-helix dimerisation region bHLH domain containing protein. (Os01t0108600-01);Hypothetical conserved gene. (Os01t0108600-02)
Os01g0582600	3654	3490	4868	9419	16206	15977	2.18873	1.74213e-15	1.14245e-13	Up	Phospholipase A2, active site domain containing protein. (Os01t0582600-01)
Os03g0221600	70	33	76	161	293	176	2.18527	6.21403e-08	1.28063e-06	Up	Hypothetical protein. (Os03t0221600-01)
Os09g0385700	82	190	160	346	597	553	2.18364	7.68263e-05	0.000793287	Up	Zinc finger, AN1-type domain containing protein. (Os09t0385700-01)
Os08g0520700	397	312	302	947	1414	1152	2.17795	1.81471e-50	1.12757e-47	Up	Hypothetical protein. (Os08t0520700-01);Hypothetical protein. (Os08t0520700-02);Non-protein coding transcript. (Os08t0520700-03)
Os06g0235900	9	5	9	15	23	41	2.1773	0.000519992	0.00428653	Up	Conserved hypothetical protein. (Os06t0235900-00)
Os04g0464966	291	408	386	1126	1404	1219	2.17438	5.48365e-15	3.42439e-13	Up	F-box-containing protein, Male meiotic DNA double-strand break repair, Regulation of meiotic progression (Os04t0464966-01)
Os04g0352066	13	9	4	39	31	22	2.17337	0.000440194	0.00371119	Up	Conserved hypothetical protein. (Os04t0352066-00)
Os03g0152000	1143	1296	1741	3300	5849	5209	2.1723	3.06065e-15	1.94551e-13	Up	Heavy metal transport/detoxification protein domain containing protein. (Os03t0152000-01)
Os01g0647200	13	9	12	49	31	38	2.17192	2.76866e-06	4.1274e-05	Up	Hypothetical conserved gene. (Os01t0647200-01);Non-protein coding transcript. (Os01t0647200-04)
Os02g0585100	116	104	144	424	390	432	2.16826	5.31413e-25	8.00469e-23	Up	Similar to ATFP4. (Os02t0585100-00)
Os08g0445700	329	451	499	1067	1787	1527	2.16453	6.43806e-15	3.98039e-13	Up	HAD-superfamily hydrolase subfamily IIB protein. (Os08t0445700-01);Similar to Trehalose-6-phosphate synthase. (Os08t0445700-02)
Os09g0378700	44	75	107	213	302	256	2.15831	6.9687e-08	1.42904e-06	Up	Similar to ubiquitin-protein ligase. (Os09t0378700-00)
Os01g0202800	20	30	32	78	102	100	2.15797	3.02423e-07	5.36504e-06	Up	Similar to NOD26-like membrane integral protein ZmNIP1-1. (Os01t0202800-00)
Os01g0876100	2	3	8	13	22	11	2.15747	0.0014255	0.00994646	Up	Similar to Chloride channel. (Os01t0876100-00)
Os01g0628900	41	18	26	67	134	91	2.15001	1.69316e-11	6.45425e-10	Up	Cytochrome P450 family protein. (Os01t0628900-01)
Os03g0276850	5	4	5	11	26	12	2.13649	0.00140068	0.00980632	Up	Glutamate dehydrogenase, NAD-specific domain containing protein. (Os03t0276850-00)
Os02g0756200	42	116	127	204	323	416	2.13607	7.75679e-08	1.56993e-06	Up	Similar to Phi-1-like phosphate-induced protein. (Os02t0756200-01);Similar to Phi-1 protein. (Os02t0756200-02)
Os03g0315400	588	800	984	2179	2822	2908	2.13425	9.96734e-15	5.95501e-13	Up	Similar to Typical P-type R2R3 Myb protein (Fragment). (Os03t0315400-01)
Os04g0572400	45	135	126	229	431	362	2.12804	8.05436e-08	1.61742e-06	Up	Similar to CRT/DRE binding factor 1. (Os04t0572400-00)
Os03g0335200	84	58	35	161	166	257	2.12431	1.40076e-07	2.67983e-06	Up	Similar to WRKY1 (WRKY transcription factor 17). (Os03t0335200-01)
Os12g0104900	37	26	40	119	87	134	2.12373	3.06889e-07	5.44038e-06	Up	EF-HAND 2 domain containing protein. (Os12t0104900-00)
Os09g0341600	314	404	388	982	1489	1212	2.11911	2.45395e-14	1.39567e-12	Up	Cyclin-like F-box domain containing protein. (Os09t0341600-01)
Os02g0133900	5	13	4	22	11	39	2.11473	0.000798972	0.00614407	Up	Protein of unknown function DUF829, eukaryotic family protein. (Os02t0133900-01)
Os04g0568700	70	20	26	116	127	141	2.11237	2.87466e-07	5.11796e-06	Up	Similar to Heat stress transcription factor Spl7 (Heat shock transcription factor) (Heat shock factor RHSF10). (Os04t0568700-00)
Os06g0300500	1	2	9	8	21	12	2.11151	0.00211062	0.0138365	Up	Steroid nuclear receptor, ligand-binding domain containing protein. (Os06t0300500-01)
Os01g0934100	2141	1960	3068	4428	8966	9996	2.11136	4.92475e-08	1.03905e-06	Up	C2 calcium-dependent membrane targeting domain containing protein. (Os01t0934100-01)
Os07g0566150	65	111	64	233	301	260	2.10687	0.0066903	0.0357529	Up
Os02g0624300	299	301	326	900	1091	1049	2.10435	8.33529e-26	1.37195e-23	Up	R2R3-type MYB transcription factor, Negative regulation of cold tolerance (Os02t0624300-01)
Os02g0618400	60	60	80	226	250	185	2.10153	1.63209e-07	3.07303e-06	Up	R2R3-type MYB transcription factor, Adaptive growth regulation (Os02t0618400-02)
Os08g0443800	2	6	3	5	15	17	2.10021	0.000325668	0.00285005	Up	Tetraspanin domain containing protein. (Os08t0443800-01)
Os04g0451700	105	120	173	387	437	464	2.08999	2.04802e-13	1.07161e-11	Up	Conserved hypothetical protein. (Os04t0451700-01)
Os04g0578000	117	84	120	216	431	394	2.08715	3.27259e-13	1.65994e-11	Up	ACC synthase, Ethylene biosynthesis (Os04t0578000-01)
Os02g0601000	16	9	7	45	30	30	2.08012	0.000602718	0.00484005	Up	Conserved hypothetical protein. (Os02t0601000-01)
Os10g0411600	3	4	3	11	7	15	2.07612	0.000547927	0.00446498	Up	Hypothetical protein. (Os10t0411600-01)
Os11g0173550	5	11	10	29	33	23	2.0681	1.98542e-05	0.000240593	Up	Hypothetical conserved gene. (Os11t0173550-01)
Os05g0119100	91	141	119	288	359	466	2.06796	4.49289e-13	2.2156e-11	Up
Os08g0170200	11	9	24	46	57	39	2.05982	4.39709e-06	6.24844e-05	Up	Disease resistance protein domain containing protein. (Os08t0170200-00)
Os02g0125300	2266	2506	2314	7203	8147	7224	2.05638	3.46053e-26	6.0569e-24	Up	Bax inhibitor-1 (BI-1) (OsBI-1). (Os02t0125300-01);Bax inhibitor-1 (BI-1) (OsBI-1). (Os02t0125300-02)
Os09g0543400	6	5	13	19	29	29	2.05563	2.9847e-05	0.000344317	Up	Ornithine decarboxylase (EC 4.1.1.17). (Os09t0543400-00)
Os03g0727600	50	66	77	149	233	228	2.05235	3.22726e-07	5.70081e-06	Up	ACC synthase, Ethylene biosynthesis (Os03t0727600-01)
Os09g0482800	42	65	82	161	258	183	2.04959	3.80011e-12	1.5981e-10	Up	EF hand domain containing protein. (Os09t0482800-01)
Os01g0702450	4	4	6	14	13	18	2.04271	2.15034e-05	0.000257936	Up	Similar to Chaperone protein dnaJ 10. (Os01t0702450-00)
Os01g0727500	160	137	235	396	647	623	2.04158	3.763e-13	1.88941e-11	Up	Protein of unknown function DUF584 family protein. (Os01t0727500-02)
Os03g0743800	14	2	17	31	41	33	2.04112	0.000733332	0.00572612	Up	Similar to predicted protein. (Os03t0743800-00)
Os07g0122100	14	32	22	67	104	47	2.03684	6.91905e-10	2.01346e-08	Up	Protein of unknown function DUF1719, Oryza sativa family protein. (Os07t0122100-01)
Os08g0453766	7	17	13	42	59	19	2.03601	0.00065573	0.00520355	Up	Hypothetical gene. (Os08t0453766-01)
Os02g0156000	11	5	11	29	32	25	2.03491	4.76569e-09	1.19522e-07	Up	Similar to H0201G08.2 protein. (Os02t0156000-00)
Os05g0456200	14	8	11	20	57	29	2.03339	0.000777404	0.00600376	Up	Similar to Aldose reductase. (Os05t0456200-00)
Os03g0141200	1767	1860	2531	5439	7841	6009	2.03026	1.73062e-25	2.73967e-23	Up	Similar to Beta-amylase PCT-BMYI (EC 3.2.1.2). (Os03t0141200-01)
Os03g0374500	64	109	71	185	376	210	2.02463	3.31013e-12	1.41357e-10	Up	Similar to calmodulin-binding family protein. (Os03t0374500-00)
Os09g0247600	3	14	11	22	51	17	2.02396	2.44575e-05	0.00028891	Up	Lipase, GDSL domain containing protein. (Os09t0247600-01)
Os02g0669100	4361	4336	5214	13707	13843	15383	2.02218	1.32841e-13	7.14637e-12	Up	Dehydrin family protein. (Os02t0669100-01)
Os05g0474800	286	312	417	827	1154	1146	2.01828	2.00784e-07	3.7241e-06	Up	WRKY transcription factor 70. (Os05t0474800-01)
Os02g0665300	8	19	16	43	63	30	2.01521	7.64251e-06	0.000102619	Up	Peptidase S8, subtilisin-related domain containing protein. (Os02t0665300-01);Peptidase S8, subtilisin-related domain containing protein. (Os02t0665300-02)
Os07g0239200	23	32	38	98	67	119	2.01435	1.97753e-10	6.36651e-09	Up	Conserved hypothetical protein. (Os07t0239200-01)
Os04g0121900	19	9	29	42	78	57	2.01063	0.00053387	0.00437625	Up	Hypothetical conserved gene. (Os04t0121900-01)
Os06g0620700	2	12	2	19	12	19	2.01058	0.00226666	0.0146784	Up	Conserved hypothetical protein. (Os06t0620700-00)
Os06g0677000	29	25	38	61	72	143	2.00672	0.000399354	0.0034085	Up	Hypothetical conserved gene. (Os06t0677000-00)
Os02g0271000	6	4	1	15	10	10	2.00659	0.00413758	0.0243167	Up	Similar to Subtilase. (Os02t0271000-01)
Os01g0229700	3	4	6	13	7	20	2.00491	0.00325458	0.0198648	Up	WD40 repeat domain containing protein. (Os01t0229700-00)
Os03g0687100	15	9	11	20	66	25	2.00379	0.000853207	0.00648688	Up	Hypothetical protein. (Os03t0687100-00)
Os04g0506800	43	58	55	103	180	193	2.00357	2.37942e-11	8.91977e-10	Up	Glycosyl transferase, family 29 protein. (Os04t0506800-01)
Os02g0677300	59	117	192	307	492	331	1.99955	3.85601e-07	6.72543e-06	Up	Similar to CRT/DRE binding factor 1. (Os02t0677300-02)
Os02g0527300	362	359	336	1012	1137	1069	1.99275	2.82183e-07	5.05203e-06	Up	Similar to Heat shock transcription factor 31 (Fragment). (Os02t0527300-01)
Os03g0767000	267	197	297	465	805	1006	1.98756	1.01394e-12	4.71036e-11	Up	Allene oxide synthase (CYP74A1), Biosynthesis of jasmonic acid (JA) (Os03t0767000-01)
Os03g0161302	9	14	7	23	35	34	1.98635	3.988e-09	1.01038e-07	Up	Hypothetical protein. (Os03t0161302-00)
Os05g0324700	212	297	333	762	961	824	1.98335	9.73003e-13	4.55424e-11	Up	Conserved hypothetical protein. (Os05t0324700-01)
Os11g0654100	19	38	35	61	128	91	1.98103	2.11776e-06	3.24705e-05	Up	NB-ARC domain containing protein. (Os11t0654100-01)
Os01g0701500	4	5	1	8	9	14	1.98062	0.00106656	0.00781034	Up	Cytochrome P450 family protein. (Os01t0701500-00)
Os05g0516850	11	61	23	57	141	92	1.97823	0.000475774	0.00396809	Up	Hypothetical gene. (Os05t0516850-00)
Os10g0542700	34	19	67	47	124	182	1.97804	0.000429002	0.00363656	Up	Protein of unknown function DUF241, plant family protein. (Os10t0542700-00)
Os08g0480400	5	4	5	16	4	22	1.97713	0.00335159	0.0203643	Up	Similar to cupin, RmlC-type. (Os08t0480400-01)
Os12g0468550	13	14	19	46	44	49	1.97709	2.39583e-08	5.37418e-07	Up	Hypothetical protein. (Os12t0468550-00)
Os02g0653900	886	856	1369	1903	3954	3442	1.97226	6.16637e-13	2.95867e-11	Up	Similar to Avr9/Cf-9 rapidly elicited protein 14 (Fragment). (Os02t0653900-03)
Os04g0202300	11	17	9	32	31	48	1.97164	1.08482e-07	2.12803e-06	Up	Similar to H0512B01.10 protein. (Os04t0202300-00)
Os04g0464600	6	4	11	9	32	23	1.97012	0.00191033	0.0127322	Up	Zinc finger, C2H2-type domain containing protein. (Os04t0464600-01)
Os11g0202200	8	4	5	22	15	15	1.96865	0.00256563	0.0163436	Up	Cyclin-like F-box domain containing protein. (Os11t0202200-01)
Os08g0158600	11	14	5	32	30	29	1.96732	0.00127091	0.0090508	Up	Similar to Cell wall invertase (EC 3.2.1.26). (Os08t0158600-01)
Os02g0687200	31	86	97	181	246	212	1.96548	1.92678e-11	7.28892e-10	Up	Protein of unknown function DUF581 family protein. (Os02t0687200-01)
Os12g0150200	58	46	60	87	173	223	1.96496	0.000410317	0.00349847	Up	Cytochrome P450 enzyme, Salt tolerance (Os12t0150200-01)
Os10g0464800	28	48	87	97	197	188	1.96212	0.000428864	0.00363656	Up	Zinc finger, RING-type domain containing protein. (Os10t0464800-00)
Os12g0631600	169	141	169	338	530	551	1.96144	3.30305e-12	1.41298e-10	Up	Conserved hypothetical protein. (Os12t0631600-01)
Os07g0507500	10	3	11	21	17	33	1.96044	0.00170799	0.0115606	Up	Protein of unknown function DUF1723 domain containing protein. (Os07t0507500-01)
Os02g0532900	163	172	146	446	570	424	1.95788	3.63966e-12	1.54106e-10	Up	Glycoside hydrolase, family 17 protein. (Os02t0532900-01);Similar to H0717B12.10 protein. (Os02t0532900-02)
Os04g0536500	25	40	48	78	132	125	1.95643	2.61849e-10	8.17586e-09	Up	Similar to H0502G05.5 protein. (Os04t0536500-01)
Os08g0505001	1	7	3	8	8	17	1.95556	0.00541441	0.0302986	Up	Conserved hypothetical protein. (Os08t0505001-01)
Os03g0720400	32	18	25	70	97	59	1.95452	0.000625221	0.00499494	Up	Cyclin-like F-box domain containing protein. (Os03t0720400-01)
Os02g0639300	7	13	29	32	73	42	1.95319	0.000849492	0.00646061	Up	Conserved hypothetical protein. (Os02t0639300-01)
Os06g0652200	52	59	57	139	233	132	1.94967	0.000451051	0.00378987	Up	Similar to Hemolysin-III related family protein. (Os06t0652200-01)
Os07g0582700	6	7	4	13	34	6	1.94928	0.00282383	0.0176651	Up	Conserved hypothetical protein. (Os07t0582700-01)
Os08g0514000	34	30	38	60	126	115	1.94782	2.57021e-06	3.85748e-05	Up	Protein kinase, catalytic domain domain containing protein. (Os08t0514000-00)
Os03g0407900	346	315	285	859	1089	857	1.94688	1.17291e-40	4.77892e-38	Up	Similar to Serine/threonine protein kinase-like. (Os03t0407900-01)
Os01g0819800	62	29	52	117	171	136	1.94677	1.62527e-06	2.55986e-05	Up	Pentatricopeptide repeat domain containing protein. (Os01t0819800-01)
Os06g0231050	3	13	10	17	45	17	1.94244	0.00170375	0.0115413	Up	Uncharacterised protein family UPF0497, trans-membrane plant subgroup domain containing protein. (Os06t0231050-00)
Os03g0285800	2106	2286	2768	6151	7413	7362	1.94042	1.24605e-23	1.72051e-21	Up	MAP Kinase. (Os03t0285800-01);MAP Kinase. (Os03t0285800-02)
Os04g0568751	1	18	9	23	31	29	1.93996	0.00159793	0.010974	Up	Hypothetical protein. (Os04t0568751-00)
Os12g0164600	216	225	250	434	854	728	1.93182	1.11398e-21	1.30598e-19	Up	Protein of unknown function DUF793 family protein. (Os12t0164600-00)
Os03g0190300	193	258	268	539	833	720	1.92803	4.29903e-12	1.78377e-10	Up	Similar to protein binding protein. (Os03t0190300-00)
Os03g0271400	348	413	360	1145	1108	1011	1.926	1.5941e-40	6.3903e-38	Up	Armadillo-like helical domain containing protein. (Os03t0271400-01)
Os05g0455900	40	13	41	103	88	82	1.91948	1.27699e-09	3.5621e-08	Up	Pentatricopeptide repeat domain containing protein. (Os05t0455900-01)
Os02g0622500	342	413	366	936	1140	1154	1.91797	4.1864e-22	5.05091e-20	Up	Conserved hypothetical protein. (Os02t0622500-01)
Os07g0586800	2	19	21	30	37	53	1.91648	0.00124379	0.0088882	Up	Similar to triacylglycerol lipase. (Os07t0586800-01)
Os04g0684900	1355	1669	2282	3362	5946	5739	1.90055	1.12195e-22	1.43e-20	Up	Component of the CCR4-NOTcomplex, Deadenylase, Deadenylation (poly(A) tail shortening), Development and stress response (Os04t0684900-01);Component of the CCR4-NOTcomplex, Deadenylase, Component of the plant P-body, Deadenylation (poly(A) tail shortening), Development and stress response (Os04t0684900-02)
Os04g0600300	116	138	251	276	510	623	1.89127	1.24954e-06	2.00491e-05	Up	Homodimeric diiron-carboxylate protein, Cyanide-resistant respiration in mitochondria, Reactive oxygen species (ROS) scavenging (Os04t0600300-01)
Os01g0121500	44	54	67	111	180	175	1.88868	2.49144e-10	7.81847e-09	Up	Conserved hypothetical protein. (Os01t0121500-01)
Os03g0180900	328	326	453	716	1182	1207	1.88545	8.05132e-12	3.22754e-10	Up	Tify domain containing protein. (Os03t0180900-01)
Os07g0463800	3	6	2	16	7	9	1.88412	0.00745185	0.0389748	Up	Similar to Bowman-Birk type bran trypsin inhibitor. (Os07t0463800-00)
Os04g0543650	22	21	26	76	79	43	1.88354	1.22466e-08	2.858e-07	Up	Hypothetical protein. (Os04t0543650-00)
Os05g0447700	665	615	1011	1810	2487	2153	1.88276	5.92147e-12	2.41662e-10	Up	Tetratricopeptide-like helical domain containing protein. (Os05t0447700-01)
Os02g0644100	2256	2358	2486	6174	6699	6941	1.87328	2.88899e-22	3.57229e-20	Up	Similar to Heat shock protein STI (Stress inducible protein) (GmSTI). (Os02t0644100-01);Similar to heat shock protein STI. (Os02t0644100-02)
Os02g0540700	305	373	513	756	1218	1321	1.8699	1.26397e-06	2.02415e-05	Up	Similar to Arm repeat-containing protein. (Os02t0540700-00)
Os03g0233000	219	130	253	351	779	559	1.86921	2.25021e-11	8.46091e-10	Up	Protein of unknown function DUF607 family protein. (Os03t0233000-01)
Os02g0690600	7	1	5	9	13	15	1.86877	0.00626686	0.0340154	Up	Zinc finger, RING/FYVE/PHD-type domain containing protein. (Os02t0690600-01)
Os09g0417600	177	131	186	386	514	473	1.86316	1.85385e-06	2.87721e-05	Up	WRKY transcription factor, Transcriptional repressor, Pathogen defense (Os09t0417600-01);WRKY transcription factor 76. (Os09t0417600-02);Splicing variant of OsWRKY76, Pathogen defense (Os09t0417600-03);Splicing variant of OsWRKY76, Pathogen defense (Os09t0417600-04)
Os02g0613100	7	13	17	21	64	21	1.85886	0.00187514	0.0125282	Up	Hypothetical conserved gene. (Os02t0613100-00)
Os05g0571200	56	18	21	44	99	119	1.85795	8.27794e-06	0.000110376	Up	Similar to WRKY transcription factor 19. (Os05t0571200-01)
Os06g0185500	8	12	13	32	19	40	1.85416	1.36998e-06	2.18127e-05	Up	Transferase family protein. (Os06t0185500-00)
Os02g0270200	248	288	240	719	702	717	1.85091	1.77098e-06	2.75962e-05	Up	Similar to Subtilase. (Os02t0270200-01)
Os03g0751200	13	14	25	53	47	44	1.84937	2.71934e-05	0.000317158	Up	Hypothetical protein. (Os03t0751200-00)
Os01g0833500	70	131	40	186	271	213	1.84906	3.16108e-06	4.65435e-05	Up	Similar to Serine carboxypeptidase II-1 precursor (EC 3.4.16.6) (CP-MII.1) (Fragment). (Os01t0833500-01)
Os11g0210201	225	305	246	753	566	798	1.84824	3.32684e-20	3.50362e-18	Up	Conserved hypothetical protein. (Os11t0210201-00)
Os01g0172701	10	1	14	21	22	26	1.84653	0.00305739	0.018865	Up	Regulator of chromosome condensation, RCC1 domain containing protein. (Os01t0172701-00)
Os09g0417800	97	92	95	139	210	410	1.84468	0.000784363	0.0060467	Up	WRKY transcription factor, Transcriptional repressor, Pathogen defense (Os09t0417800-01);Splicing variant of OsWRKY62, Pathogen defense (Os09t0417800-02)
Os03g0283900	10	22	24	35	63	56	1.84293	0.00148608	0.0103142	Up	Similar to Serine/threonine-protein kinase PBS1 (EC 2.7.1.37) (AvrPphB susceptible protein 1). (Os03t0283900-01)
Os07g0119800	5	7	12	21	20	25	1.84122	0.00332786	0.0202375	Up	Protein of unknown function DUF538 domain containing protein. (Os07t0119800-00)
Os08g0137800	179	131	131	374	400	429	1.83807	6.68014e-11	2.32207e-09	Up	Cupredoxin domain containing protein. (Os08t0137800-01)
Os02g0261100	886	1045	919	2443	2617	2707	1.83755	1.05677e-39	4.10391e-37	Up	Ubiquitin-conjugating enzyme E2, Elicitor-induced defense response (Os02t0261100-01)
Os02g0548700	217	178	373	547	801	729	1.82857	4.22362e-11	1.51042e-09	Up	Similar to ubiquitin-protein ligase. (Os02t0548700-00)
Os05g0442700	37	103	101	192	262	202	1.82646	3.22901e-10	9.94471e-09	Up	No apical meristem (NAM) protein domain containing protein. (Os05t0442700-01)
Os01g0180800	5227	6120	5984	15172	15420	16151	1.82391	2.3404e-21	2.69298e-19	Up	Heat shock protein Hsp70 family protein. (Os01t0180800-01);Similar to heat shock 70 kDa protein 4. (Os01t0180800-02);Similar to heat shock 70 kDa protein 4. (Os01t0180800-03)
Os03g0192550	57	55	72	168	196	138	1.82325	5.37205e-16	3.83669e-14	Up
Os10g0499400	271	327	377	465	1227	949	1.8228	3.95411e-11	1.42428e-09	Up	Cystathionine beta-synthase, core domain containing protein. (Os10t0499400-01)
Os02g0668000	90	49	125	173	202	325	1.82207	2.77798e-10	8.66299e-09	Up	Membrane protein, At2g17000, predicted domain containing protein. (Os02t0668000-01);Hypothetical protein. (Os02t0668000-02)
Os03g0816700	14	14	14	30	41	43	1.82184	5.86306e-05	0.000621939	Up	Tubby, C-terminal domain containing protein. (Os03t0816700-01)
Os02g0807900	62	89	88	133	310	208	1.82122	0.000945714	0.0070807	Up	Conserved hypothetical protein. (Os02t0807900-01)
Os01g0783700	29	28	44	91	99	84	1.82054	6.84446e-09	1.65318e-07	Up	Similar to EF-hand Ca2+-binding protein CCD1. (Os01t0783700-01)
Os08g0448000	499	434	600	1030	1578	1512	1.81931	3.17574e-11	1.16416e-09	Up	4-coumarate:coenzyme A ligase, Lignin biosynthesis, Defense against wounding (Os08t0448000-01)
Os04g0497000	1550	1887	2311	4559	5826	5101	1.81813	4.76622e-21	5.43393e-19	Up	Similar to Allyl alcohol dehydrogenase. (Os04t0497000-01);Similar to Allyl alcohol dehydrogenase. (Os04t0497000-02)
Os01g0705700	108	117	180	181	444	455	1.81654	0.000883285	0.00668488	Up	Similar to Transcription factor ICE1 (Inducer of CBF expression 1) (Basic helix- loop-helix protein 116) (bHLH116) (AtbHLH116). (Os01t0705700-01)
Os05g0373300	398	384	336	1118	1046	858	1.81297	5.40923e-20	5.55541e-18	Up	Similar to predicted protein. (Os05t0373300-01)
Os03g0421250	8	8	7	36	14	13	1.81123	0.00397538	0.0235136	Up	Hypothetical gene. (Os03t0421250-01)
Os01g0624700	48	47	48	98	170	118	1.80597	8.27079e-06	0.000110339	Up	Similar to WRKY transcription factor 12. (Os01t0624700-01)
Os07g0686600	15	14	1	19	44	20	1.80587	0.00313802	0.0192621	Up	VQ domain containing protein. (Os07t0686600-01)
Os09g0411600	4	13	13	21	25	34	1.80257	0.00016462	0.00155274	Up	Pentatricopeptide repeat domain containing protein. (Os09t0411600-01)
Os08g0457400	43	83	56	198	156	134	1.80089	6.86175e-06	9.30397e-05	Up	Similar to Avr9/Cf-9 induced kinase 1. (Os08t0457400-01)
Os05g0453700	298	296	319	813	883	744	1.8006	1.55509e-19	1.54601e-17	Up	Similar to USP family protein. (Os05t0453700-01);Similar to ENOD18 protein (Fragment). (Os05t0453700-02)
Os08g0404500	138	81	109	216	288	361	1.8001	4.54855e-06	6.44901e-05	Up	C1-like domain containing protein. (Os08t0404500-01);C1-like domain containing protein. (Os08t0404500-02)
Os01g0195300	35	23	24	27	90	100	1.79975	0.00153629	0.0105946	Up	Hypothetical conserved gene. (Os01t0195300-00)
Os09g0512900	783	900	772	2080	1980	2413	1.79612	2.59939e-20	2.77276e-18	Up	Similar to arabinogalactan protein. (Os09t0512900-01);Similar to arabinogalactan protein. (Os09t0512900-02);Similar to arabinogalactan protein. (Os09t0512900-03)
Os05g0403000	10	2	20	19	48	20	1.79433	0.00309939	0.0190674	Up	Peptidase aspartic, catalytic domain containing protein. (Os05t0403000-01)
Os01g0722300	12	24	24	43	98	24	1.7941	0.00188107	0.0125644	Up	Myb transcription factor domain containing protein. (Os01t0722300-01)
Os07g0545800	2553	3041	2986	7741	8121	6929	1.79279	3.84714e-11	1.38776e-09	Up	Similar to Chitin-inducible gibberellin-responsive protein. (Os07t0545800-01)
Os06g0216300	100	97	148	381	172	346	1.79175	3.05717e-10	9.43887e-09	Up	Similar to 12-oxophytodienoic acid reductase. (Os06t0216300-01)
CAA33942	9	8	2	16	16	19	1.78893	0.000621963	0.0049769	Up	ribosomal protein S7
Os05g0128350	14	22	21	33	62	56	1.7881	0.00202282	0.0133497	Up	Hypothetical protein. (Os05t0128350-00)
Os03g0680700	9	5	2	14	22	8	1.7844	0.00701355	0.037041	Up	Similar to Knotted1-interacting protein. (Os03t0680700-00)
Os04g0685000	11	2	4	11	21	14	1.78266	0.00661369	0.0354184	Up	Protein of unknown function DUF623, plant domain containing protein. (Os04t0685000-01)
Os04g0593200	14	7	11	10	27	46	1.78116	0.00339623	0.0205827	Up	Myb transcription factor domain containing protein. (Os04t0593200-01)
Os02g0181300	2118	2296	2904	4835	7643	6696	1.77925	5.48579e-11	1.91763e-09	Up	WRKY transcription factor, Defense response (Os02t0181300-01)
Os03g0268600	106	90	145	214	374	306	1.77664	5.88226e-06	8.06386e-05	Up	Similar to Protein phosphatase type 2C. (Os03t0268600-01)
Os04g0540900	179	254	248	483	700	602	1.77621	1.33289e-18	1.20027e-16	Up	Serine/threonine protein kinase domain containing protein. (Os04t0540900-01)
Os11g0543100	163	168	192	452	465	449	1.77249	5.17667e-31	1.21378e-28	Up	Conserved hypothetical protein. (Os11t0543100-01)
Os02g0767800	10	8	17	27	34	31	1.77063	0.00014785	0.00141551	Up	Similar to DNA binding protein. (Os02t0767800-00)
Os10g0482900	571	653	767	1558	1811	1802	1.76916	2.52415e-36	8.25464e-34	Up	Thioredoxin fold domain containing protein. (Os10t0482900-01)
Os03g0318400	26	16	21	50	63	52	1.76389	4.47435e-05	0.00049054	Up	Peptidase A1 domain containing protein. (Os03t0318400-01)
Os06g0133400	883	709	989	1689	2585	2401	1.76195	1.22206e-19	1.22968e-17	Up	Conserved hypothetical protein. (Os06t0133400-01)
Os12g0471100	758	1012	1178	2404	2408	2761	1.75982	1.15155e-19	1.16344e-17	Up	Similar to ATPase 2. (Os12t0471100-01)
Os12g0472300	42	70	73	125	208	149	1.75935	2.62346e-09	6.90716e-08	Up	Conserved hypothetical protein. (Os12t0472300-00)
Os07g0510800	47	65	62	117	117	207	1.75388	3.6253e-09	9.23189e-08	Up	Hypothetical conserved gene. (Os07t0510800-02)
Os04g0543500	116	139	141	251	432	339	1.74971	5.66846e-10	1.67719e-08	Up	Hypothetical conserved gene. (Os04t0543500-00)
Os06g0219500	41	60	36	53	116	177	1.7492	0.00168795	0.0114655	Up	Similar to 26.2 kDa heat shock protein, mitochondrial. (Os06t0219500-00)
Os03g0736900	77	102	105	267	217	243	1.74686	3.77741e-16	2.75319e-14	Up	Similar to Sorghum bicolor protein targeted either to mitochondria or chloroplast proteins T50848. (Os03t0736900-01)
Os05g0524100	309	422	399	1554	794	582	1.74686	2.10617e-10	6.73703e-09	Up	Conserved hypothetical protein. (Os05t0524100-01)
Os07g0587300	37	10	21	57	58	60	1.74564	0.00232686	0.0150369	Up	Hypothetical conserved gene. (Os07t0587300-01)
Os03g0203700	682	876	812	2022	2185	1883	1.74532	2.71185e-19	2.62259e-17	Up	Similar to Calcium-transporting ATPase 2, plasma membrane-type (EC 3.6.3.8) (Ca(2+)-ATPase isoform 2). (Os03t0203700-01);Similar to Calcium-transporting ATPase 2, plasma membrane-type (EC 3.6.3.8) (Ca(2+)-ATPase isoform 2). (Os03t0203700-02)
Os01g0826400	1371	1353	1784	2808	4584	4100	1.74068	2.03623e-19	2.00034e-17	Up	WRKY transcription factor 24 (WRKY24). (Os01t0826400-01)
Os07g0165100	26	12	45	27	77	104	1.73944	0.0021742	0.0141682	Up	Similar to predicted protein. (Os07t0165100-01)
Os12g0478400	12	17	21	33	63	34	1.73924	0.00291931	0.0181618	Up	EGF-type aspartate/asparagine hydroxylation site domain containing protein. (Os12t0478400-00)
Os01g0975000	61	74	104	123	191	284	1.73652	2.2439e-09	6.00323e-08	Up	Protein of unknown function DUF966 family protein. (Os01t0975000-01);Protein of unknown function DUF966 family protein. (Os01t0975000-02)
Os01g0149200	4	1	3	8	4	9	1.73418	0.0086625	0.0441455	Up	Hypothetical gene. (Os01t0149200-01)
Os03g0299200	205	152	179	295	557	504	1.72757	8.45454e-06	0.000112549	Up	Similar to Alcohol dehydrogenase (Fragment). (Os03t0299200-01)
Os04g0556500	336	312	464	759	991	1041	1.72434	2.611e-18	2.3012e-16	Up	cis-Zeatin-O-glucosyltransferase, Catalyze O-glucosylation of cZ and cZ-riboside (Os04t0556500-01)
Os06g0146800	497	425	512	1070	1329	1222	1.72421	2.79666e-10	8.71029e-09	Up	Conserved hypothetical protein. (Os06t0146800-01)
Os01g0135700	1296	1345	1465	2993	3928	3450	1.72338	6.63976e-06	9.02266e-05	Up	EF-HAND 2 domain containing protein. (Os01t0135700-01)
Os12g0594000	28	29	68	69	89	150	1.72269	0.00202213	0.0133488	Up	WD40 repeat-like domain containing protein. (Os12t0594000-00)
Os01g0147800	54	59	67	133	147	172	1.72174	2.75515e-14	1.55628e-12	Up	Domain of unknown function DUF547 domain containing protein. (Os01t0147800-01)
Os07g0680800	5	18	12	32	39	19	1.71677	0.000234651	0.00212847	Up	Hypothetical protein. (Os07t0680800-00)
Os03g0685500	1499	1250	1392	2752	3927	3704	1.71578	5.9782e-19	5.56488e-17	Up	CHCH domain containing protein. (Os03t0685500-01)
Os07g0186000	7086	6486	7391	16773	18662	17187	1.7151	2.15629e-36	7.14566e-34	Up	H-type thioredoxin, Regulation of the apoplastic reactive oxygen species, Stress response (Os07t0186000-02)
Os01g0167900	81	90	95	215	312	152	1.71337	2.67504e-09	7.02064e-08	Up	KIP1-like domain containing protein. (Os01t0167900-01)
Os01g0934350	19	33	18	42	75	60	1.71307	0.00278456	0.0174766	Up	Similar to predicted protein. (Os01t0934350-00)
Os09g0379900	2213	2213	2648	4675	6025	6867	1.71243	2.54337e-10	7.95131e-09	Up	Similar to Beta-glucan binding protein. (Os09t0379900-02)
Os03g0194350	6	7	5	8	14	23	1.7078	0.00895067	0.0452614	Up	Hypothetical protein. (Os03t0194350-00)
Os06g0214300	91	48	54	117	182	182	1.70553	0.00195626	0.012969	Up	Alpha/beta hydrolase fold-3 domain containing protein. (Os06t0214300-01)
Os12g0424700	20	17	5	17	65	26	1.70057	0.00411698	0.0242391	Up	Serine/threonine protein kinase domain containing protein. (Os12t0424700-00)
Os01g0818100	31	20	34	96	81	38	1.69923	1.3156e-07	2.53866e-06	Up	Hypothetical conserved gene. (Os01t0818100-00)
Os01g0877400	3	9	5	20	11	12	1.69783	0.00164556	0.0112452	Up	Similar to Avr9 elicitor response-like protein. (Os01t0877400-01)
Os03g0281466	38	32	19	65	92	66	1.69275	0.00271145	0.017066	Up	Similar to Protein kinase (Pto kinase) (Serine/threonine protein kinase Pto). (Os03t0281466-01)
Os12g0470700	15	40	22	57	69	65	1.69228	0.00290191	0.0180717	Up	ATPase, AAA-type, core domain containing protein. (Os12t0470700-01)
Os02g0738200	44	41	46	81	111	130	1.69224	3.00409e-08	6.61808e-07	Up	Zinc finger, RING/FYVE/PHD-type domain containing protein. (Os02t0738200-01)
Os05g0429900	69	76	102	120	249	237	1.68788	5.5382e-09	1.36394e-07	Up	Similar to MybHv5 (Fragment). (Os05t0429900-01)
Os04g0628200	182	145	210	475	483	372	1.68762	1.19534e-16	9.14121e-15	Up	Similar to H0303G06.9 protein. (Os04t0628200-01)
Os07g0122000	818	1238	1087	3152	2520	2098	1.68599	0.0017853	0.0119956	Up	Protein of unknown function DUF1719, Oryza sativa family protein. (Os07t0122000-01)
Os03g0678800	142	242	515	337	945	900	1.68398	0.0019136	0.0127451	Up	Glycosyl transferase, family 8 protein. (Os03t0678800-00)
Os04g0403600	13	26	21	34	82	35	1.68272	0.0035029	0.0210955	Up	Conserved hypothetical protein. (Os04t0403600-00)
Os07g0582850	5	2	7	8	14	13	1.67926	0.00304422	0.0187981	Up	General substrate transporter family protein. (Os07t0582850-00)
Os11g0528400	20	11	13	50	39	21	1.67808	0.000202617	0.00187485	Up	Similar to aminopeptidase. (Os11t0528400-01)
Os02g0733900	44	26	68	89	150	101	1.67786	3.57086e-05	0.000402313	Up	Conserved hypothetical protein. (Os02t0733900-01)
Os07g0508250	13	14	13	34	52	15	1.67301	0.00484913	0.0276867	Up	Hypothetical gene. (Os07t0508250-00)
Os01g0958200	10	8	21	26	32	37	1.6727	0.000276821	0.00246511	Up	Curculin-like (mannose-binding) lectin domain containing protein. (Os01t0958200-01)
Os08g0487400	6	8	8	21	24	10	1.67195	0.00011294	0.00111567	Up	Conserved hypothetical protein. (Os08t0487400-00)
Os06g0604200	118	114	126	135	350	377	1.66832	0.00218867	0.0142438	Up	Chloroplast-localized phospholipase D, Herbivore defense (Os06t0604200-02)
Os09g0522000	499	616	765	1337	1766	1462	1.66584	1.35379e-05	0.000170884	Up	Similar to Dehydration-responsive element-binding protein 1B. (Os09t0522000-01)
Os11g0242200	5	9	29	31	30	42	1.66345	0.00501467	0.0284554	Up	Protein phosphatase 2C-like domain containing protein. (Os11t0242200-00)
Os04g0577375	12	14	36	24	97	33	1.66185	0.0039363	0.0232991	Up	Hypothetical conserved gene. (Os04t0577375-00)
Os03g0823800	126	175	163	260	534	336	1.65674	3.35291e-09	8.65351e-08	Up	Similar to Permease 1. (Os03t0823800-01);Similar to permease I. (Os03t0823800-02)
Os02g0584800	857	904	1126	1858	2455	2598	1.65632	1.08942e-17	9.27276e-16	Up	Heavy metal transport/detoxification protein domain containing protein. (Os02t0584800-01)
Os01g0855600	2222	2255	2991	4464	6940	6505	1.65488	9.13616e-10	2.59509e-08	Up	Similar to Hs1pro-1 protein. (Os01t0855600-01)
Os02g0594800	33	53	39	114	126	66	1.65406	6.9322e-08	1.42273e-06	Up	No apical meristem (NAM) protein domain containing protein. (Os02t0594800-01)
Os04g0491500	40	42	78	131	156	101	1.65283	3.35719e-08	7.371e-07	Up	Similar to OSIGBa0130B08.10 protein. (Os04t0491500-01);TGF-beta receptor, type I/II extracellular region family protein. (Os04t0491500-02)
Os03g0416400	4	5	8	7	13	21	1.6513	0.0023083	0.0149247	Up	Similar to Patatin-like phospholipase family protein, expressed. (Os03t0416400-00)
Os02g0126500	163	202	166	407	586	304	1.65024	2.09338e-05	0.0002522	Up	Pentatricopeptide repeat domain containing protein. (Os02t0126500-01)
Os01g0766400	5	17	3	13	11	35	1.64943	0.00840617	0.0430523	Up	Conserved hypothetical protein. (Os01t0766400-01)
Os08g0509100	2043	1611	1502	3226	3764	5200	1.6465	1.18833e-09	3.326e-08	Up	Similar to Lipoxygenase, chloroplast precursor (EC 1.13.11.12). (Os08t0509100-01);Similar to Lipoxygenase. (Os08t0509100-02)
Os04g0518400	144	131	195	258	426	433	1.64516	4.29953e-09	1.08488e-07	Up	Similar to Phenylalanine ammonia-lyase (Fragment). (Os04t0518400-01)
Os12g0555100	16	4	4	20	9	28	1.64483	0.00889858	0.0450622	Up	Similar to Probenazole-inducible protein PBZ1. (Os12t0555100-01)
Os06g0649700	55	46	107	137	180	177	1.64303	3.57038e-05	0.000402313	Up	Similar to DOMON domain-containing protein / dopamine beta-monooxygenase N-terminal domain-containing protein. (Os06t0649700-00)
Os03g0247900	277	333	353	550	896	844	1.64146	2.34807e-09	6.23732e-08	Up	F5O11.14 (ACR8). (Os03t0247900-01)
Os08g0415600	33	45	68	68	136	141	1.6387	5.08274e-05	0.000550442	Up	Similar to ubiquitin-protein ligase. (Os08t0415600-00)
Os02g0777800	1022	953	1193	2457	2901	2214	1.63711	2.19693e-17	1.79613e-15	Up	Protein kinase, catalytic domain domain containing protein. (Os02t0777800-01)
Os03g0179200	11	5	12	12	37	19	1.63313	0.00818687	0.04218	Up	Conserved hypothetical protein. (Os03t0179200-01)
Os11g0538400	6	7	12	8	31	21	1.62792	0.00919286	0.0463165	Up	Cyclin-like F-box domain containing protein. (Os11t0538400-01)
Os04g0685700	870	894	1214	1782	2637	2576	1.62666	4.00321e-17	3.18896e-15	Up	Similar to H0723C07.4 protein. (Os04t0685700-01)
Os11g0213733	209	257	261	494	759	479	1.62463	4.13511e-09	1.04551e-07	Up	Conserved hypothetical protein. (Os11t0213733-01)
Os05g0129250	14	9	12	18	42	24	1.6221	0.000533704	0.00437625	Up	Hypothetical protein. (Os05t0129250-00)
Os03g0760900	9	7	8	20	18	19	1.61785	0.00128059	0.00911186	Up	Hypothetical conserved gene. (Os03t0760900-00)
Os02g0134200	655	963	1202	1495	2517	2543	1.61563	2.75242e-09	7.20092e-08	Up	DUF1645 family protein, Regulation of stress-tolerance and grain length (Os02t0134200-01)
Os04g0531100	463	373	304	763	1119	807	1.61263	3.64416e-29	7.87583e-27	Up	Small C2-domain protein consisting of a single C2 domain, Phloem protein, Signaling pathway involving Ca<sup>2+</sup> ions, Defense response (Os04t0531100-01)
Os10g0478300	53	95	74	130	227	165	1.61072	4.78818e-05	0.000521267	Up	Similar to Y19 protein. (Os10t0478300-01)
Os02g0807200	47	90	82	186	150	173	1.61004	4.82262e-05	0.000524328	Up	Similar to Protein kinase family protein. (Os02t0807200-00)
Os06g0101300	202	118	175	298	440	413	1.60643	3.33041e-05	0.000380046	Up	Zinc finger, RING/FYVE/PHD-type domain containing protein. (Os06t0101300-01)
Os02g0466400	22	25	38	50	99	52	1.6057	0.00450575	0.0261283	Up	Similar to Inositol phosphate kinase. (Os02t0466400-01)
Os06g0185966	18	10	18	30	60	20	1.60335	0.000368001	0.0031725	Up	Similar to Glutathione peroxidase. (Os06t0185966-00)
Os04g0412300	1045	1730	1433	3140	3562	3089	1.60308	8.4083e-17	6.55109e-15	Up	Similar to H0717B12.10 protein. (Os04t0412300-01);Glycoside hydrolase, family 17 protein. (Os04t0412300-02)
Os03g0148400	53	45	43	140	90	98	1.60148	1.2634e-07	2.45125e-06	Up	Protein of unknown function DUF740 family protein. (Os03t0148400-01)
Os09g0444550	7	14	6	34	25	6	1.60051	0.00970874	0.0484248	Up	Hypothetical protein. (Os09t0444550-00)
Os03g0225900	1805	1453	1765	2827	3650	4954	1.59428	3.71101e-09	9.43081e-08	Up	Allene oxide synthase (CYP74A2), Biosynthesis of jasmonic acid (JA) (Os03t0225900-01);Allene oxide synthase. (Os03t0225900-02)
Os03g0276700	52	81	94	169	179	175	1.59359	4.12136e-08	8.85327e-07	Up	Conserved hypothetical protein. (Os03t0276700-01)
Os07g0528200	24	23	25	63	75	32	1.5918	0.00520835	0.029342	Up	Conserved hypothetical protein. (Os07t0528200-00)
Os08g0192800	663	595	654	1386	1619	1405	1.58988	2.69969e-16	1.99104e-14	Up	Bromodomain containing protein. (Os08t0192800-01)
Os03g0258200	442	389	525	689	1310	1118	1.58925	5.81635e-09	1.42845e-07	Up	Alpha/beta hydrolase fold-3 domain containing protein. (Os03t0258200-01)
Os08g0402500	262	367	400	494	984	878	1.58668	3.50713e-05	0.000397294	Up	Protein of unknown function DUF761, plant domain containing protein. (Os08t0402500-01)
Os04g0450900	209	247	302	412	690	631	1.58401	2.5381e-15	1.63003e-13	Up	Protein kinase PKN/PRK1, effector domain containing protein. (Os04t0450900-01)
Os05g0476700	2213	2329	3266	4544	6737	6459	1.57854	3.36904e-05	0.000383573	Up	U-box E3ubiquitin ligase, Positive regulation of cold stress response (Os05t0476700-01)
Os03g0761100	1793	1919	1990	3481	4757	4732	1.57842	1.81233e-16	1.36084e-14	Up	Protein phosphatase 2C-like protein. (Os03t0761100-01);Similar to protein phosphatase 2C family protein / PP2C family protein. (Os03t0761100-02);Protein phosphatase 2C-like protein. (Os03t0761100-03)
Os07g0549900	61	65	98	153	187	169	1.57085	1.07559e-12	4.97815e-11	Up	Similar to Histone H4. (Os07t0549900-00)
Os11g0702400	11	17	13	23	18	50	1.56896	0.00833667	0.0427745	Up	Zinc finger, C2H2-type domain containing protein. (Os11t0702400-01)
Os04g0667600	1363	1452	1660	3249	3601	3285	1.56676	2.11723e-56	1.94895e-53	Up	Heavy metal transport/detoxification protein domain containing protein. (Os04t0667600-01)
Os07g0490100	9	8	4	14	15	19	1.56428	0.00255001	0.0162591	Up	UDP-glucuronosyl/UDP-glucosyltransferase family protein. (Os07t0490100-01);UDP-glucuronosyl/UDP-glucosyltransferase family protein. (Os07t0490100-02)
Os07g0680600	3859	5244	5273	8989	12606	10886	1.56305	3.01874e-16	2.21321e-14	Up	Protein of unknown function DUF3133 domain containing protein. (Os07t0680600-01);Hypothetical conserved gene. (Os07t0680600-02)
Os06g0666100	25	43	38	48	70	117	1.56185	0.000156649	0.00148715	Up	Protein of unknown function DUF597 family protein. (Os06t0666100-01)
Os01g0685400	124	156	149	255	330	376	1.56001	4.90642e-14	2.72197e-12	Up	Homeodomain-like domain containing protein. (Os01t0685400-01)
Os03g0710700	101	92	110	176	280	227	1.55517	5.00852e-08	1.05404e-06	Up	Similar to predicted protein. (Os03t0710700-00)
Os05g0588900	46	54	80	102	132	165	1.55204	0.000101499	0.0010172	Up	Similar to mitochondrial chaperone BCS1. (Os05t0588900-01)
Os02g0597200	594	611	477	1268	1290	1218	1.55138	1.54707e-15	1.01992e-13	Up	Conserved hypothetical protein. (Os02t0597200-01)
Os03g0287400	37	43	43	66	83	123	1.55121	0.000143689	0.00138306	Up	Similar to LOB domain protein 4. (Os03t0287400-01)
Os06g0637500	482	645	738	918	1620	1612	1.55048	1.52024e-15	1.00489e-13	Up	Similar to MYB transcription factor R2R3 type. (Os06t0637500-02)
Os03g0710000	266	246	254	689	524	505	1.5494	1.09567e-25	1.7683e-23	Up	Protein of unknown function DUF292, eukaryotic domain containing protein. (Os03t0710000-01);Protein of unknown function DUF292, eukaryotic domain containing protein. (Os03t0710000-02)
Os01g0209700	24	15	18	36	54	39	1.5491	7.83518e-06	0.000105035	Up	Similar to GA 2-oxidase 5. (Os01t0209700-01)
Os05g0322900	1079	1076	1267	2049	2504	3025	1.54904	8.9906e-16	6.2243e-14	Up	WRKY transcription factor, Benzothiadiazole (BTH)-inducible blast resistance (Os05t0322900-01);Similar to WRKY transcription factor 45. (Os05t0322900-02);Similar to WRKY transcription factor 45. (Os05t0322900-03)
Os07g0569100	1205	1095	1430	2352	2974	2965	1.54566	9.97902e-16	6.87032e-14	Up	Remorin protein, Coordination of interlink between abscisic acid (ABA) and brassinosteroid (BR) signaling (Os07t0569100-01)
Os05g0556201	17	5	6	18	30	16	1.54438	0.00158951	0.010924	Up	Hypothetical protein. (Os05t0556201-00)
Os03g0787000	227	218	226	245	603	636	1.54378	2.4633e-08	5.5106e-07	Up	Similar to Syntaxin. (Os03t0787000-01)
Os09g0444500	32	75	69	94	132	162	1.54277	0.00011948	0.00117513	Up	Similar to Protein Brevis radix-like 1. (Os09t0444500-01)
Os02g0462800	11	15	24	42	30	39	1.54063	0.000550693	0.00448311	Up	WRKY transcription factor 42, Transcriptional repressor, Promotion of leaf senescence (Os02t0462800-01)
Os06g0610350	4	4	10	16	16	9	1.54055	0.00415964	0.0244348	Up	GRAS family nuclear protein, Control of tillering (Os06t0610350-01)
Os03g0729000	381	330	418	689	1006	821	1.53992	1.75823e-08	4.00908e-07	Up	Similar to Peptidase, M50 family. (Os03t0729000-01)
Os08g0205800	821	1734	2080	3025	3458	3718	1.53786	5.33178e-05	0.000573167	Up	Hypothetical conserved gene. (Os08t0205800-01)
Os02g0125400	163	161	287	418	489	446	1.53781	2.88375e-08	6.39365e-07	Up	Negative regulatory factor PREG domain containing protein. (Os02t0125400-01)
Os05g0427400	1192	1339	1723	2184	3278	3863	1.53684	1.31466e-15	8.73651e-14	Up	Similar to Phenylalanine ammonia-lyase. (Os05t0427400-00)
Os07g0121401	37	23	45	46	81	103	1.53619	0.00614315	0.0335158	Up	Hypothetical conserved gene. (Os07t0121401-01)
Os03g0181750	11	14	19	24	47	28	1.53465	0.00925918	0.0466129	Up	ABC transporter, transmembrane domain domain containing protein. (Os03t0181750-00)
Os08g0395400	10	20	20	31	34	45	1.53352	0.00863729	0.0440442	Up	Conserved hypothetical protein. (Os08t0395400-01)
Os05g0112101	58	60	84	87	170	185	1.52942	0.000120474	0.0011821	Up	Epsin-like, N-terminal domain containing protein. (Os05t0112101-01)
Os01g0570800	3227	3653	4120	6786	9133	8294	1.52762	1.26953e-15	8.55093e-14	Up	IQ calmodulin-binding region domain containing protein. (Os01t0570800-01)
Os04g0492400	1283	1462	1435	3584	2838	2791	1.5269	1.864e-15	1.2096e-13	Up	Similar to H0425E08.4 protein. (Os04t0492400-01);Similar to H0425E08.4 protein. (Os04t0492400-02)
Os06g0207950	29	47	43	61	87	111	1.52427	0.00622816	0.0338532	Up
Os01g0246400	63	39	99	79	204	159	1.52369	0.000126411	0.00123353	Up	Similar to Low molecular mass early light-inducible protein HV90, chloroplast precursor (ELIP). (Os01t0246400-01)
Os06g0569900	28	35	18	72	29	74	1.51793	0.00745618	0.038981	Up	Similar to Ent-kaurene oxidase 1 (Fragment). (Os06t0569900-01)
Os02g0803300	597	594	580	1307	1441	1147	1.51662	3.91485e-27	7.30959e-25	Up	Epsin-like, N-terminal domain containing protein. (Os02t0803300-01)
Os05g0595100	4478	3957	4026	7652	10461	9153	1.5149	7.26009e-29	1.54224e-26	Up	Uridine-diphospho-(UDP)-glucose 4-epimerase, Cell wall carbohydrate partitioning during nitrogen (N) limitation (Os05t0595100-01)
Os07g0539200	49	27	37	71	103	75	1.51466	8.19512e-10	2.34386e-08	Up	Conserved hypothetical protein. (Os07t0539200-01)
Os06g0649000	257	295	327	545	653	710	1.51434	3.41052e-08	7.47488e-07	Up	PAMP (pathogen-associated molecular pattern)-responsive transrepressor, Defense response (Os06t0649000-01)
Os06g0606700	60	32	38	104	91	90	1.51433	0.000195022	0.00181131	Up	Tetratricopeptide-like helical domain containing protein. (Os06t0606700-00)
Os12g0115950	27	8	11	27	44	31	1.51425	0.000794084	0.00611027	Up	Conserved hypothetical protein. (Os12t0115950-00)
Os08g0104400	31	34	22	58	49	81	1.51385	0.00729087	0.0382859	Up	Conserved hypothetical protein. (Os08t0104400-01)
Os03g0133100	92	60	78	134	176	190	1.51342	0.000131536	0.00127853	Up	Conserved hypothetical protein. (Os03t0133100-01)
Os03g0158250	18	20	10	34	54	20	1.51169	0.00986217	0.0490229	Up	Hypothetical protein. (Os03t0158250-00)
Os03g0402800	2561	2373	2942	5109	6506	5564	1.51079	1.4054e-28	2.93528e-26	Up	Tify domain containing protein. (Os03t0402800-01);Similar to ZIM motif family protein, expressed. (Os03t0402800-02)
Os05g0313700	15	12	20	36	27	39	1.50984	0.00080285	0.00616626	Up	Conserved hypothetical protein. (Os05t0313700-01)
Os01g0581400	13	22	31	33	52	58	1.50978	0.000462842	0.00387453	Up	Serine/threonine protein kinase-related domain containing protein. (Os01t0581400-01)
Os09g0522200	580	708	1136	1116	2266	1880	1.50959	7.42167e-05	0.000770402	Up	DRE-binding protein 1A. (Os09t0522200-01)
Os05g0537100	299	316	440	552	820	894	1.50314	3.82427e-08	8.27949e-07	Up	WRKY transcription factor 10. (Os05t0537100-00)
Os05g0402900	109	92	114	188	296	203	1.50013	1.40304e-07	2.68033e-06	Up	Similar to EDGP. (Os05t0402900-01)
Os03g0386500	148	121	189	236	419	336	1.49818	3.43267e-13	1.73405e-11	Up	Similar to Trehalose-6-phosphate phosphatase. (Os03t0386500-01)
Os01g0727820	2	12	6	13	18	13	1.49698	0.000970193	0.00722601	Up	Hypothetical protein. (Os01t0727820-00)
Os05g0577500	137	57	157	200	288	267	1.49571	1.32986e-07	2.55823e-06	Up	EF-Hand type domain containing protein. (Os05t0577500-01)
Os08g0546800	138	95	145	158	273	371	1.49555	0.000119699	0.00117636	Up	Similar to Heat stress transcription factor B-2b. (Os08t0546800-01)
Os03g0790500	65	70	124	74	241	238	1.49524	0.000148873	0.00142215	Up	Alpha/beta hydrolase fold-3 domain containing protein. (Os03t0790500-01)
Os05g0444200	68	71	80	160	173	141	1.49407	2.1363e-17	1.75233e-15	Up	Similar to T6J4.5 protein (WIP6 protein). (Os05t0444200-01)
Os02g0759500	80	101	81	165	189	208	1.49312	2.17992e-07	3.99851e-06	Up	Pentatricopeptide repeat domain containing protein. (Os02t0759500-01);Pentatricopeptide repeat domain containing protein. (Os02t0759500-02);Pentatricopeptide repeat domain containing protein. (Os02t0759500-03)
Os03g0188400	84	64	84	126	211	164	1.49103	2.8234e-07	5.05203e-06	Up	Helix-loop-helix DNA-binding domain containing protein. (Os03t0188400-01)
Os01g0667900	1138	1360	1309	3987	2137	2081	1.49006	9.60106e-15	5.74999e-13	Up	CC-type glutaredoxin, Homeostatic regulation of nitrogen use, Hormone signaling (Os01t0667900-01)
Os04g0634700	1047	1300	1100	2434	2717	2266	1.48713	3.51342e-08	7.68009e-07	Up	Similar to Diacylglycerol kinase. (Os04t0634700-01)
Os03g0426900	2305	2503	2598	5128	4965	5649	1.48388	3.44734e-08	7.54546e-07	Up	Similar to Heat shock protein 101. (Os03t0426900-01);Similar to APG6/CLPB-P/CLPB3 (ALBINO AND PALE GREEN 6); ATP binding / ATPase. (Os03t0426900-02)
Os01g0783200	1374	1809	1519	3232	3723	3131	1.48353	3.65881e-08	7.96288e-07	Up	Similar to Diacylglycerol kinase. (Os01t0783200-01);Similar to Diacylglycerol kinase. (Os01t0783200-02)
Os06g0128800	69	164	184	301	250	329	1.48126	0.000136051	0.00131805	Up	C2 calcium/lipid-binding domain, CaLB domain containing protein. (Os06t0128800-01)
Os04g0609300	16	7	12	26	22	27	1.48054	0.00170239	0.0115407	Up	Transferase family protein. (Os04t0609300-01)
Os01g0733200	5	19	12	25	41	13	1.47882	0.00160158	0.010993	Up	Similar to Heat shock transcription factor 29 (Fragment). (Os01t0733200-01)
Os03g0712800	34	38	50	72	85	101	1.47768	0.000305852	0.00268799	Up	Similar to Glutamine synthetase root isozyme 2 (EC 6.3.1.2) (Glutamate--ammonia ligase). (Os03t0712800-02)
Os07g0635500	616	651	708	1235	1424	1524	1.47706	4.96794e-26	8.45707e-24	Up	Similar to Cytochrome P450. (Os07t0635500-01)
Os03g0759000	234	248	146	402	466	469	1.47658	2.54642e-13	1.30762e-11	Up	Similar to F16A14.19. (Os03t0759000-01)
Os03g0327600	1827	1873	2201	3241	4379	4820	1.47449	3.94137e-27	7.30959e-25	Up	Ricin B-related lectin domain containing protein. (Os03t0327600-01)
Os07g0164800	287	290	190	742	576	339	1.47372	0.000122647	0.00119964	Up	Conserved hypothetical protein. (Os07t0164800-01)
Os04g0514600	1213	1260	1163	2600	2917	2238	1.47053	4.93295e-08	1.03989e-06	Up	Similar to NBS-LRR type disease resistance protein O2 (Fragment). (Os04t0514600-00)
Os08g0490000	545	593	606	1110	1553	1060	1.46897	6.00763e-08	1.24221e-06	Up	Helix-loop-helix DNA-binding domain containing protein. (Os08t0490000-01);Similar to Transcription factor BIM2. (Os08t0490000-02)
Os01g0100200	21	10	6	20	38	22	1.46866	0.00166066	0.0113204	Up	Conserved hypothetical protein. (Os01t0100200-01)
Os09g0364800	25	45	42	65	97	76	1.46668	2.61214e-06	3.91569e-05	Up	Heavy metal transport/detoxification protein domain containing protein. (Os09t0364800-01)
Os02g0640100	22	33	50	73	71	77	1.46646	0.00038112	0.00327536	Up	Hypothetical conserved gene. (Os02t0640100-00)
Os10g0392400	418	411	502	738	963	1087	1.46601	7.20196e-08	1.47081e-06	Up	Tify domain containing protein. (Os10t0392400-01)
Os06g0255400	1114	936	1172	1622	2805	2380	1.4659	5.56421e-08	1.1563e-06	Up	Similar to Nudix hydrolase 18, mitochondrial precursor (EC 3.6.1.-) (AtNUDT18). (Os06t0255400-01)
Os09g0400500	110	110	175	201	297	328	1.46522	0.000161217	0.00152179	Up	Serine/threonine protein kinase domain containing protein. (Os09t0400500-01)
Os03g0301200	397	755	810	1226	1546	1360	1.46373	0.000120461	0.0011821	Up	COBRA-like protein 7 precursor. (Os03t0301200-01);Glycosyl-phosphatidyl inositol-anchored, plant domain containing protein. (Os03t0301200-02)
Os04g0395800	50	58	42	97	135	87	1.45631	0.00834179	0.0427919	Up	Tify domain containing protein. (Os04t0395800-01)
Os02g0527200	275	308	424	473	836	792	1.45593	0.000140349	0.00135624	Up	Similar to OSIGBa0142C11.2 protein. (Os02t0527200-01)
Os01g0845100	279	360	461	644	870	782	1.45202	0.000143555	0.00138238	Up	Protein of unknown function DUF668 family protein. (Os01t0845100-01)
Os04g0606200	186	157	203	326	430	385	1.44999	1.0565e-12	4.89891e-11	Up	Similar to OSIGBa0113I13.1 protein. (Os04t0606200-01)
Os09g0365900	338	409	418	585	1091	771	1.449	1.675e-13	8.91442e-12	Up	Apoplastic protein, Induction of cell death in ozone stress (Os09t0365900-01)
Os12g0181600	816	857	1075	1187	2423	2110	1.44818	8.17215e-08	1.63799e-06	Up	Amino acid transporter, transmembrane domain containing protein. (Os12t0181600-01)
Os01g0699600	260	387	474	597	944	795	1.44791	0.000152327	0.00145111	Up	Serine/threonine protein kinase domain containing protein. (Os01t0699600-01)
Os06g0553100	35	20	44	34	54	113	1.4474	0.000498657	0.004129	Up	Similar to Heat stress transcription factor C-2b. (Os06t0553100-01)
Os04g0543000	20	16	21	23	50	46	1.44517	0.0010054	0.00744364	Up	Similar to Protein kinase. (Os04t0543000-01)
Os08g0478700	3139	4440	5412	6955	9730	10021	1.43763	9.14272e-08	1.81496e-06	Up	Similar to Mitochondrial uncoupling protein 4. (Os08t0478700-01)
Os08g0549900	36	58	57	92	103	116	1.43688	0.00036178	0.00313043	Up	Conserved hypothetical protein. (Os08t0549900-00)
Os04g0514500	121	134	134	263	304	240	1.43254	3.05599e-19	2.93257e-17	Up	Pentatricopeptide repeat domain containing protein. (Os04t0514500-01);Similar to OSIGBa0140J09.3 protein. (Os04t0514500-02)
Os08g0543050	1	8	8	9	18	9	1.43244	0.00910452	0.0459319	Up	Similar to NBS2-RDG2A. (Os08t0543050-00)
Os03g0207400	368	344	438	684	840	840	1.43202	3.25088e-13	1.6523e-11	Up	Similar to Protein phosphatase 2C-like. (Os03t0207400-01)
Os06g0546500	14	25	26	27	39	66	1.43178	0.00093712	0.00702812	Up	Similar to Class III peroxidase GvPx2b (Fragment). (Os06t0546500-01)
Os01g0717000	2355	2729	2747	5163	6607	4520	1.43162	9.80064e-08	1.93937e-06	Up	Similar to GmCK1p (EC 2.7.1.32). (Os01t0717000-01);Similar to Choline kinase. (Os01t0717000-02);Similar to Choline kinase. (Os01t0717000-05)
Os01g0667600	430	488	603	923	1254	969	1.43077	2.05577e-13	1.07341e-11	Up	Similar to GTP-binding protein. (Os01t0667600-01)
Os02g0791500	1313	1322	1801	1994	3467	3604	1.43042	1.07922e-07	2.12017e-06	Up	Similar to Nucleotide sugar epimerase-like protein (UDP-D-glucuronate 4- epimerase) (EC 5.1.3.6). (Os02t0791500-01);Similar to UDP-glucuronic acid 4-epimerase. (Os02t0791500-02)
Os09g0439200	63	45	56	59	157	123	1.42894	0.000366269	0.00315975	Up	Jasmonate ZIM-domain protein, Jasmonate-induced resistance to bacterial blight, Repressor of jasmonic acid signaling (Os09t0439200-01)
Os01g0558700	21	56	38	59	90	87	1.42505	0.000512322	0.00423172	Up	Conserved hypothetical protein. (Os01t0558700-01)
Os06g0134900	1627	1566	1417	3293	3165	3016	1.42483	9.69415e-14	5.2492e-12	Up	Conserved hypothetical protein. (Os06t0134900-01)
Os12g0292200	25	28	39	69	75	47	1.42465	9.02974e-06	0.000119439	Up	Hypothetical gene. (Os12t0292200-01)
Os06g0140700	117	99	107	164	277	223	1.42125	0.000264474	0.00236874	Up	Similar to Homeodomain leucine zipper protein (Fragment). (Os06t0140700-01)
Os11g0668300	55	95	73	108	194	156	1.42012	1.12209e-06	1.81211e-05	Up	Hypothetical conserved gene. (Os11t0668300-00)
Os07g0661400	4500	4027	5083	7192	10647	9934	1.42009	9.98087e-26	1.632e-23	Up	Conserved hypothetical protein. (Os07t0661400-01)
Os06g0241100	48	79	70	106	150	146	1.41903	0.000354247	0.0030711	Up	Protein kinase, core domain containing protein. (Os06t0241100-01)
Os07g0613800	19	61	121	68	205	138	1.41784	0.0096797	0.0483031	Up	Protein of unknown function DUF1677, plant domain containing protein. (Os07t0613800-00)
Os01g0760000	398	387	463	771	986	800	1.41761	3.27236e-23	4.34926e-21	Up	Similar to Dynein light chain. (Os01t0760000-01)
Os03g0803600	43	34	36	55	99	78	1.41591	0.000562837	0.00457148	Up	Glycosyl transferase, family 31 protein. (Os03t0803600-01)
Os06g0225100	15	15	26	39	42	34	1.41476	5.31768e-05	0.000572145	Up	Mitochodrial transcription termination factor-related family protein. (Os06t0225100-01)
Os09g0451400	403	406	396	635	923	887	1.41108	2.13792e-07	3.93308e-06	Up	ACC oxidase, Ethylene biosynthesis (Os09t0451400-01)
Os03g0435300	34	20	31	30	61	80	1.41046	0.000813202	0.00622845	Up	Similar to exodeoxyribonuclease V. (Os03t0435300-00)
Os02g0739100	1392	1574	1855	2962	3807	3054	1.41026	1.63572e-13	8.72406e-12	Up	Similar to Formin-like protein 16. (Os02t0739100-01)
Os01g0939100	47	27	21	90	55	50	1.40991	0.000727325	0.00568636	Up	Similar to Calmodulin-stimulated calcium-ATPase. (Os01t0939100-01)
Os06g0696400	2021	2150	2400	3783	4625	4867	1.40974	1.54291e-13	8.26455e-12	Up	Xyloglycan endo-transglycosylase precursor. (Os06t0696400-01);Similar to Endotransglucosylase/hydrolase XTH5. (Os06t0696400-02)
Os07g0168800	1464	1618	1708	3018	3555	3157	1.40858	2.54912e-46	1.26712e-43	Up	Zinc finger, AN1-type domain containing protein. (Os07t0168800-01)
Os08g0384500	990	969	821	1672	2152	1837	1.40848	2.49657e-24	3.60754e-22	Up	ABC transporter-like domain containing protein. (Os08t0384500-01)
Os03g0788500	530	537	619	1087	1308	1039	1.40777	1.01691e-41	4.43407e-39	Up	Calcium-dependent protein kinase, Regulaton of immune responses, Disease resistance (Os03t0788500-01)
Os01g0133600	4	12	13	17	29	14	1.40556	0.00403405	0.0238152	Up	Hypothetical conserved gene. (Os01t0133600-00)
Os02g0630300	18	43	62	65	93	90	1.40316	5.74393e-06	7.90474e-05	Up	2OG-Fe(II) oxygenase domain containing protein. (Os02t0630300-01);Similar to cDNA clone:002-146-E04, full insert sequence. (Os02t0630300-02)
Os11g0184900	2574	2569	2853	4752	5799	5544	1.39937	2.10718e-13	1.09794e-11	Up	Similar to OsNAC5 protein [imported]-rice. (Os11t0184900-01);NAC-type transcription factor, Regulation of stress-inducible genes, Stress tolerance (Os11t0184900-02)
Os12g0198200	183	201	225	384	504	348	1.39691	4.51079e-07	7.80719e-06	Up	Similar to Protein phosphatase 2C. (Os12t0198200-00)
Os06g0112300	9	19	14	16	20	47	1.39576	0.00241069	0.015518	Up	Transcriptional factor B3 family protein. (Os06t0112300-01)
Os05g0541100	54	61	90	104	199	112	1.38771	2.23943e-06	3.41255e-05	Up	IQ calmodulin-binding region domain containing protein. (Os05t0541100-01)
Os10g0418100	161	295	286	430	517	529	1.38665	0.000295328	0.00261012	Up	Calcium-transporting ATPase, Salinity stress tolerance (Os10t0418100-01)
Os01g0720400	171	199	336	454	573	390	1.38417	4.96943e-12	2.05166e-10	Up	HAD-superfamily subfamily IB hydrolase, hypothetical 1 protein. (Os01t0720400-01)
Os06g0147275	25	17	32	39	28	77	1.38346	0.00121726	0.00872871	Up	Hypothetical protein. (Os06t0147275-00)
Os05g0560100	25	42	29	59	63	69	1.38075	0.000903656	0.00682037	Up	Similar to Pollen-specific kinase partner protein. (Os05t0560100-01)
Os01g0639600	769	567	727	957	1538	1588	1.38045	3.271e-07	5.76169e-06	Up	Protein of unknown function DUF1645 family protein. (Os01t0639600-01)
Os03g0311000	77	58	129	148	202	174	1.37631	2.29179e-10	7.29324e-09	Up	Hypothetical protein. (Os03t0311000-01)
Os02g0748800	120	130	136	238	241	282	1.37515	1.03086e-06	1.67897e-05	Up	Thioredoxin fold domain containing protein. (Os02t0748800-00)
Os02g0665350	19	13	23	37	33	39	1.37244	9.93915e-05	0.00100011	Up	Hypothetical gene. (Os02t0665350-01)
Os07g0511400	37	20	20	37	45	69	1.37187	0.00128034	0.00911186	Up
Os01g0108800	18	19	61	53	72	68	1.37151	0.000964757	0.00720495	Up	Protein of unknown function DUF936, plant family protein. (Os01t0108800-01)
Os07g0583600	3969	4059	4636	7392	9545	8124	1.37015	5.71794e-13	2.74881e-11	Up	Chitin-inducible gibberellin-responsive protein. (Os07t0583600-01);Chitin-inducible gibberellin-responsive protein. (Os07t0583600-02);Similar to Chitin-inducible gibberellin-responsive protein 2. (Os07t0583600-03)
Os12g0116700	13	5	16	32	12	23	1.36698	0.00413058	0.0242871	Up	Similar to WRKY transcription factor 64. (Os12t0116700-01)
Os05g0119300	7228	6885	7921	11924	16682	14801	1.36589	4.33758e-24	6.19576e-22	Up	Similar to ESTs AA754121. (Os05t0119300-01);Similar to ESTs AA754121. (Os05t0119300-02);Similar to ESTs AA754121. (Os05t0119300-03)
Os03g0633800	64	59	68	106	101	164	1.36506	3.85741e-06	5.54815e-05	Up	Similar to IAA6 (Fragment). (Os03t0633800-01)
Os03g0764100	4430	4452	5761	7115	10803	10706	1.36241	3.70722e-07	6.47955e-06	Up	Zinc finger transcription factor ZF1. (Os03t0764100-01)
Os03g0821300	1601	1528	1631	2829	3529	3018	1.36226	2.0928e-23	2.82687e-21	Up	Similar to TA11 protein (Fragment). (Os03t0821300-01);Similar to Protein phosphatase 2C 35. (Os03t0821300-02)
Os05g0110925	7	11	4	11	20	13	1.35665	0.00903913	0.045653	Up	Hypothetical protein. (Os05t0110925-00)
Os05g0457200	45	47	54	68	109	108	1.35477	7.93005e-06	0.000106135	Up	Similar to protein phosphatase 2C. (Os05t0457200-01)
Os06g0203600	408	582	447	983	1016	824	1.35373	5.98409e-07	1.01314e-05	Up	Chalcone isomerase domain containing protein. (Os06t0203600-01)
Os08g0148300	23	13	27	32	43	48	1.35345	8.14081e-05	0.000835736	Up	Conserved hypothetical protein. (Os08t0148300-01)
Os02g0625100	7	3	17	11	12	29	1.35293	0.00669527	0.0357664	Up	Hypothetical conserved gene. (Os02t0625100-00)
Os03g0241300	4069	4883	4337	8103	10407	7613	1.35208	1.61254e-23	2.20209e-21	Up	Conserved hypothetical protein. (Os03t0241300-01);Similar to Stress inducible protein coi6.1. (Os03t0241300-02);Hypothetical conserved gene. (Os03t0241300-04)
Os06g0708400	43	22	28	57	70	56	1.35172	0.00120911	0.00867531	Up	Cyclophilin, Cold tolerance (Os06t0708400-01)
Os03g0290300	1883	2177	2257	3693	4667	3968	1.34959	1.39763e-12	6.32728e-11	Up	Similar to W-3 fatty acid desaturase (Fragment). (Os03t0290300-01)
Os04g0635100	112	69	176	218	269	210	1.34938	1.85025e-06	2.87412e-05	Up	Similar to H0315F07.12 protein. (Os04t0635100-00)
Os01g0907200	96	95	128	181	238	202	1.34564	2.48193e-10	7.79846e-09	Up	Similar to BCL-2 binding anthanogene-1. (Os01t0907200-00)
Os02g0758200	16	43	13	60	58	25	1.34202	0.00172701	0.0116518	Up	Conserved hypothetical protein. (Os02t0758200-01)
Os03g0353400	8770	8204	9603	14501	18603	18215	1.34123	1.53375e-12	6.90578e-11	Up	Similar to Poly(A)-binding protein C-terminal interacting protein 6. (Os03t0353400-01);Similar to Early response to dehydration 15-like protein. (Os03t0353400-02)
Os01g0819700	437	386	543	606	967	1049	1.34056	7.79138e-07	1.2953e-05	Up	Hypothetical conserved gene. (Os01t0819700-01)
Os09g0441400	3140	3478	4226	5536	7417	7881	1.33976	1.84501e-12	8.2032e-11	Up	Similar to Elicitor-inducible cytochrome P450. (Os09t0441400-01)
Os01g0680500	40	50	47	59	107	99	1.33726	2.49097e-08	5.5675e-07	Up	Hypothetical protein. (Os01t0680500-01)
Os05g0545400	213	194	242	352	362	522	1.33691	1.28158e-06	2.05103e-05	Up	Serine/threonine protein kinase domain containing protein. (Os05t0545400-01)
Os06g0213900	4	6	10	12	12	15	1.33543	0.00384201	0.0228225	Up	Conserved hypothetical protein. (Os06t0213900-01)
Os04g0515900	137	149	162	238	328	298	1.33473	9.92662e-11	3.35997e-09	Up	Similar to NAM / CUC2-like protein. (Os04t0515900-01)
Os01g0839100	84	76	107	107	252	160	1.33343	3.72179e-06	5.37799e-05	Up	Zinc finger, C2H2 domain containing protein. (Os01t0839100-01)
Os05g0343400	6454	5867	7918	9079	15187	14500	1.33168	2.39825e-12	1.04389e-10	Up	WRKY transcription factor, Disease resistance, Defense response (Os05t0343400-01)
Os04g0619400	2026	2595	2267	4525	4565	4170	1.33036	2.7402e-12	1.18444e-10	Up	Protein kinase, core domain containing protein. (Os04t0619400-01)
Os05g0495700	976	1125	951	2084	2020	1781	1.32988	4.40115e-12	1.8231e-10	Up	Similar to Glycerol-3-phosphate dehydrogenase. (Os05t0495700-01);Similar to Glycerol-3-phosphate dehydrogenase. (Os05t0495700-02)
Os11g0645800	10	20	35	47	47	32	1.32962	0.000100168	0.00100589	Up	Similar to NB-ARC domain containing protein. (Os11t0645800-00)
Os04g0604300	145	171	206	294	399	310	1.32416	1.89095e-06	2.92638e-05	Up	Similar to Xyloglucan endotransglucosylase/hydrolase protein 24 precursor (EC 2.4.1.207) (At-XTH24) (XTH-24) (Meristem protein 5) (MERI-5 protein) (MERI5 protein) (Endo-xyloglucan transferase) (Xyloglucan endo-1,4-beta-D-glucanase). (Os04t0604300-01)
Os02g0833050	18	5	15	30	20	23	1.32121	0.0047397	0.0272182	Up	Pentatricopeptide repeat domain containing protein. (Os02t0833050-00)
Os01g0183850	25	49	47	29	103	98	1.32031	0.00126185	0.00900151	Up
Os03g0711650	11	14	6	15	26	19	1.31723	0.00661201	0.0354184	Up	Similar to AT hook motif family protein, expressed. (Os03t0711650-01)
Os09g0571200	563	436	655	642	1032	1423	1.31675	1.21613e-11	4.75247e-10	Up	C2 domain containing protein. (Os09t0571200-01)
Os12g0190400	58	34	27	65	73	88	1.31484	2.36883e-05	0.00028116	Up	Similar to NifS-like protein. (Os12t0190400-00)
Os01g0168100	3224	4599	4143	7880	9110	5959	1.31209	9.38758e-07	1.54312e-05	Up	KIP1-like domain containing protein. (Os01t0168100-01);Similar to CENP-E like kinetochore protein. (Os01t0168100-02)
Os02g0722450	18	6	9	13	34	17	1.31014	0.00630607	0.034176	Up	Hypothetical protein. (Os02t0722450-00)
Os05g0437401	45	28	43	85	58	76	1.30987	0.00140602	0.0098354	Up	Conserved hypothetical protein. (Os05t0437401-00)
Os04g0395100	49	124	70	155	155	151	1.30927	6.31909e-06	8.62464e-05	Up	Protein of unknown function DUF26 domain containing protein. (Os04t0395100-01)
Os01g0949500	1524	1665	1875	2668	3850	3100	1.30922	1.04877e-06	1.70701e-05	Up	Similar to Calmodulin (CaM). (Os01t0949500-01)
Os09g0442400	127	80	136	237	204	207	1.3059	6.65271e-10	1.94297e-08	Up	t-snare domain containing protein. (Os09t0442400-01)
Os01g0705200	89	61	86	89	158	194	1.30526	0.000928863	0.00697672	Up	Late embryogenesis abundant protein repeat containing protein. (Os01t0705200-01)
Os07g0563400	194	173	268	370	492	345	1.30495	9.57931e-11	3.25252e-09	Up	Protein of unknown function DUF761, plant family protein. (Os07t0563400-01)
Os05g0560600	566	666	768	1166	1381	1230	1.30449	9.70113e-21	1.08122e-18	Up	Homeodomain-like containing protein. (Os05t0560600-01);Homeodomain-like containing protein. (Os05t0560600-02)
Os03g0766800	451	452	423	1225	544	728	1.30375	0.00060391	0.00484806	Up	Conserved hypothetical protein. (Os03t0766800-01)
Os03g0170100	179	174	175	270	416	316	1.3037	2.66205e-17	2.16217e-15	Up	Conserved hypothetical protein. (Os03t0170100-00)
Os05g0142200	17	10	13	18	39	20	1.3029	0.00500365	0.0284058	Up	Conserved hypothetical protein. (Os05t0142200-00)
Os06g0521400	23	19	11	38	26	36	1.30118	0.00346115	0.0208947	Up	Haem peroxidase family protein. (Os06t0521400-00)
Os01g0882800	55	73	85	97	155	148	1.2999	8.89251e-06	0.000117811	Up	Similar to Amino acid carrier (Fragment). (Os01t0882800-01)
Os12g0181500	432	422	554	599	969	1056	1.29829	1.66944e-06	2.6178e-05	Up	Amino acid permease, Transport of amino acids (Os12t0181500-01)
Os09g0565300	434	554	322	905	903	678	1.29789	2.97485e-11	1.09536e-09	Up	Similar to RING-finger protein. (Os09t0565300-01)
Os03g0709000	1252	1125	1259	1932	2374	2481	1.29432	1.42311e-06	2.25718e-05	Up	Membrane-associated, eicosanoid and glutathione metabolism (MAPEG) domain containing protein. (Os03t0709000-01)
Os05g0151300	813	812	1242	1098	2142	2096	1.29425	1.51656e-06	2.39622e-05	Up	Rubber elongation factor family protein. (Os05t0151300-01)
Os06g0645600	91	62	55	99	140	150	1.29366	0.0010874	0.00794659	Up	Hypothetical conserved gene. (Os06t0645600-00)
Os06g0549600	73	97	112	170	184	174	1.29304	6.31495e-06	8.62372e-05	Up	FAD-linked oxidase, FAD-binding, subdomain 2 domain containing protein. (Os06t0549600-01)
Os01g0972000	123	77	134	95	267	259	1.2911	0.00090649	0.00683553	Up	Zinc finger, RING/FYVE/PHD-type domain containing protein. (Os01t0972000-01)
Os03g0766600	33	44	36	61	66	83	1.28968	0.00169148	0.0114832	Up	Conserved hypothetical protein. (Os03t0766600-01)
Os03g0127500	14	10	5	18	22	15	1.28356	0.00913258	0.0460408	Up	bZIP transcription factor, bZIP-1 domain containing protein. (Os03t0127500-00)
Os10g0440500	497	560	538	770	1114	1075	1.28242	3.84282e-11	1.38776e-09	Up	Heavy metal transport/detoxification protein domain containing protein. (Os10t0440500-00)
Os02g0585200	168	181	175	321	352	302	1.27834	3.62569e-10	1.1084e-08	Up	Heavy metal transport/detoxification protein domain containing protein. (Os02t0585200-01)
Os03g0646350	21	11	17	14	40	37	1.27573	0.0046524	0.0268204	Up	Hypothetical protein. (Os03t0646350-00)
Os02g0682300	348	423	571	545	948	971	1.27566	2.57876e-06	3.86799e-05	Up	Zinc finger, RING/FYVE/PHD-type domain containing protein. (Os02t0682300-01)
Os02g0300700	138	288	313	411	538	420	1.27349	0.000867106	0.00657245	Up	Similar to Eukaryotic translation initiation factor 1A (EIF-1A) (EIF-4C). (Os02t0300700-01)
Os01g0385400	68	56	49	67	140	114	1.27229	0.00146956	0.0102166	Up	C4-dicarboxylate transporter/malic acid transport protein family protein. (Os01t0385400-01);Similar to C4-dicarboxylate transporter/malic acid transport protein. (Os01t0385400-02)
Os05g0395400	7	11	19	11	17	39	1.27161	0.00711397	0.0374758	Up	Hypothetical protein. (Os05t0395400-00)
Os01g0246700	1365	1381	1756	2054	3324	2914	1.27055	2.14368e-06	3.28276e-05	Up	Similar to WRKY transcription factor 1. (Os01t0246700-01)
Os05g0141700	198	116	186	212	336	367	1.26986	0.000968348	0.00721796	Up	Phosphoglycerate mutase domain containing protein. (Os05t0141700-01)
Os02g0198333	2	10	18	17	24	15	1.2687	0.00957222	0.047917	Up	Hypothetical gene. (Os02t0198333-00)
Os01g0134700	2012	2136	2327	3420	3949	4460	1.26709	1.12475e-20	1.23147e-18	Up	Calmodulin binding protein-like family protein. (Os01t0134700-01)
Os01g0774500	5	13	6	15	19	11	1.26649	0.00390882	0.023164	Up	Similar to H1flk (Fragment). (Os01t0774500-01)
Os04g0586500	305	378	527	497	860	852	1.26627	0.000866101	0.00656884	Up	Malectin-like carbohydrate-binding domain domain containing protein. (Os04t0586500-01)
Os08g0472400	20	21	39	45	60	43	1.26486	0.0028416	0.0177584	Up	Conserved hypothetical protein. (Os08t0472400-00)
Os10g0444700	1498	1616	2100	2546	3566	3407	1.26164	2.44508e-06	3.69647e-05	Up	Phosphate transporter, Pi homeostasis (Os10t0444700-01);Similar to Phosphate transporter 6. (Os10t0444700-02)
Os06g0215500	15	6	25	35	19	30	1.25826	0.000660906	0.00523961	Up	Similar to Oxo-phytodienoic acid reductase. (Os06t0215500-01)
Os02g0126600	174	198	166	348	363	278	1.2558	3.16698e-16	2.31506e-14	Up	Conserved hypothetical protein. (Os02t0126600-01)
Os01g0588000	32	32	62	51	105	75	1.25493	4.93366e-05	0.000535464	Up	Heat shock protein Hsp20 domain containing protein. (Os01t0588000-01)
Os06g0202900	977	1117	1229	1890	2352	1829	1.25063	8.7285e-20	8.89091e-18	Up	Serine/threonine protein kinase domain containing protein. (Os06t0202900-01)
Os01g0757200	556	638	672	1049	1208	1133	1.24995	9.70033e-11	3.28911e-09	Up	GA 2-oxidase3, GA metabolism (Os01t0757200-01)
Os05g0530400	215	228	254	483	305	465	1.2491	5.54212e-06	7.67091e-05	Up	Heat stress transcription factor Spl7 (Heat shock transcription factor) (Heat shock factor RHSF10). (Os05t0530400-01)
Os11g0195500	1676	1860	1926	2883	3881	3186	1.24875	4.85902e-20	5.03192e-18	Up	Hypothetical conserved gene. (Os11t0195500-01)
Os06g0254700	573	524	609	1035	1124	947	1.24735	1.20906e-10	4.04987e-09	Up	Caleosin related family protein. (Os06t0254700-01)
Os03g0107700	693	514	592	735	1130	1362	1.24536	0.00101167	0.00748111	Up	Similar to EL2 protein. (Os03t0107700-01)
Os04g0597900	24	32	53	64	64	69	1.24533	7.94187e-05	0.000817	Up	Similar to OSJNba0093F12.13 protein. (Os04t0597900-00)
Os04g0610400	3907	3969	5661	5426	9174	9696	1.24452	0.000966459	0.00721332	Up	APETALA-2-like transcription Factor, Control of the abscisic acid (ABA)/gibberellin (GA) balance (Os04t0610400-01)
Os05g0410500	37	30	20	46	33	76	1.24422	0.00312587	0.0192017	Up	TGF-beta receptor, type I/II extracellular region family protein. (Os05t0410500-01)
Os01g0618000	17	27	27	23	57	49	1.24403	0.000231969	0.00210799	Up	Exonuclease domain containing protein. (Os01t0618000-01)
Os07g0225300	378	374	578	478	988	927	1.24348	0.00105633	0.00775138	Up	OsNAC3 protein. (Os07t0225300-01)
BAC19904	220	263	347	560	494	447	1.24121	4.24494e-10	1.28506e-08	Up
Os02g0627100	4500	5435	5817	8890	8111	11049	1.23735	4.38686e-20	4.56197e-18	Up	Similar to Phenylalanine ammonia-lyase (EC 4.3.1.5). (Os02t0627100-01)
Os04g0609500	16	14	30	26	42	40	1.23566	0.00483029	0.0276062	Up	Transferase family protein. (Os04t0609500-00)
Os06g0286500	112	148	120	214	282	194	1.23437	1.14854e-05	0.000147983	Up	Similar to NBS-LRR disease resistance protein homologue. (Os06t0286500-01)
Os09g0455300	121	164	180	262	237	327	1.23369	0.00137357	0.00964096	Up	Similar to INDEHISCENT protein. (Os09t0455300-01)
Os08g0386200	698	708	1039	949	1624	1774	1.23261	4.691e-06	6.61079e-05	Up	WRKY transcription factor 69. (Os08t0386200-01)
Os05g0126800	131	129	179	247	236	299	1.23253	2.65179e-09	6.97436e-08	Up	Mss4-like domain containing protein. (Os05t0126800-01)
Os01g0892800	151	212	191	389	320	289	1.23221	1.39769e-09	3.86841e-08	Up	Similar to Ankyrin-kinase. (Os01t0892800-01);Integrin-linked protein kinase domain containing protein. (Os01t0892800-02)
Os03g0700700	1085	1013	1050	1878	1964	1812	1.23073	1.25771e-10	4.16788e-09	Up	Similar to Lipoxygenase (Fragment). (Os03t0700700-01);Similar to Lipoxygenase. (Os03t0700700-02);Similar to Lipoxygenase. (Os03t0700700-03);Similar to Lipoxygenase. (Os03t0700700-04)
Os11g0154500	97	98	132	133	235	217	1.23013	1.52736e-05	0.000190274	Up	Blast disease-responsive transcription factor, Disease resistance (Os11t0154500-01);No apical meristem (NAM) protein domain containing protein. (Os11t0154500-02)
Os01g0301900	14	17	16	22	27	35	1.22895	0.00685371	0.036402	Up	Protein of unknown function DUF247, plant domain containing protein. (Os01t0301900-00)
Os01g0776700	1085	1738	1725	2616	2993	2545	1.22772	1.2293e-10	4.09559e-09	Up	Similar to predicted protein. (Os01t0776700-01)
Os04g0547900	1162	1155	1371	2182	2485	1954	1.22524	3.52927e-19	3.33523e-17	Up	Anti-sense to fibroblast growth factor protein GFG family protein. (Os04t0547900-01)
Os06g0603300	79	75	90	105	199	134	1.21997	2.94513e-08	6.50651e-07	Up	VQ domain containing protein. (Os06t0603300-00)
Os01g0138800	404	351	470	312	1032	831	1.21627	0.00136697	0.0096028	Up	Peptidase C26 domain containing protein. (Os01t0138800-01)
Os05g0427100	824	755	923	1065	1863	1522	1.21595	2.46194e-10	7.75527e-09	Up	Octicosapeptide/Phox/Bem1p domain containing protein. (Os05t0427100-01);Octicosapeptide/Phox/Bem1p domain containing protein. (Os05t0427100-02)
Os11g0213700	264	306	203	506	523	359	1.21551	1.06192e-09	2.99239e-08	Up	Leucine-rich repeat, typical subtype containing protein. (Os11t0213700-00)
Os12g0572800	35	31	33	44	101	35	1.21065	0.0036216	0.0216947	Up	RNA-Recognition-Motif (RRM) protein, Regulation of the premeiotic G1/S-phase transition of germ cells (Os12t0572800-01)
Os04g0673700	164	179	177	286	286	342	1.21049	1.29084e-05	0.000163603	Up	Hypothetical protein. (Os04t0673700-01);Hypothetical protein. (Os04t0673700-02)
Os08g0482600	1342	1798	1990	2222	3621	3206	1.20901	6.27209e-06	8.5699e-05	Up	Cupredoxin domain containing protein. (Os08t0482600-01)
Os03g0334200	1334	1442	1518	2396	2879	2339	1.20856	8.09607e-19	7.45258e-17	Up	Protein of unknown function DUF3133 domain containing protein. (Os03t0334200-01);Protein of unknown function DUF3133 domain containing protein. (Os03t0334200-02)
Os02g0740700	644	675	975	851	1617	1547	1.20382	7.67842e-06	0.000103045	Up	Peptidase M10A and M12B, matrixin and adamalysin family protein. (Os02t0740700-01)
Os02g0712600	87	86	94	98	206	166	1.19943	0.00217566	0.0141718	Up	Concanavalin A-like lectin/glucanase domain containing protein. (Os02t0712600-01)
Os01g0542000	36	38	53	35	86	99	1.19467	0.00340261	0.0206082	Up	Similar to DNA-damage-repair/toleration protein DRT102. (Os01t0542000-00)
Os06g0600400	77	55	62	86	104	146	1.19438	5.34155e-05	0.000573969	Up	Cytochrome P450 family protein. (Os06t0600400-01)
Os03g0719400	222	260	220	382	375	462	1.19294	2.57909e-09	6.79752e-08	Up	Alpha/beta hydrolase fold-1 domain containing protein. (Os03t0719400-01)
Os03g0184100	36	15	11	31	33	44	1.18917	0.00660844	0.0354131	Up	Conserved hypothetical protein. (Os03t0184100-01)
Os06g0682900	548	607	572	904	886	1188	1.18865	8.41662e-10	2.40168e-08	Up	Heat stress associated protein, Long-term acquired thermotolerance (Os06t0682900-01)
Os08g0249000	239	224	340	272	476	628	1.18829	1.44776e-05	0.000181547	Up	Zinc finger, B-box domain containing protein. (Os08t0249000-01)
Os04g0128700	139	64	135	167	238	183	1.17947	3.24031e-05	0.000371128	Up	Thioredoxin-like fold domain containing protein. (Os04t0128700-01)
Os01g0121600	205	187	226	225	371	462	1.17941	5.3944e-09	1.3314e-07	Up	Conserved hypothetical protein. (Os01t0121600-01)
Os05g0467400	63	49	36	71	144	48	1.17686	0.000105881	0.00105558	Up	Domain of unknown function DUF1618 domain containing protein. (Os05t0467400-01)
Os12g0141000	33	33	34	57	52	63	1.17439	0.00472743	0.0271729	Up	Conserved hypothetical protein. (Os12t0141000-01)
Os05g0591600	45	28	29	64	52	60	1.17363	0.00472231	0.0271497	Up	Similar to Carboxy-lyase. (Os05t0591600-01)
Os09g0533600	496	514	599	922	1081	787	1.17198	1.46555e-09	4.03375e-08	Up	Similar to Avr9/Cf-9 induced kinase 1. (Os09t0533600-01)
Os02g0165100	1056	1507	1053	2108	2459	1721	1.17148	1.22712e-05	0.000156164	Up	Protein kinase, core domain containing protein. (Os02t0165100-01)
Os04g0461600	82	165	167	177	334	208	1.17083	3.04589e-05	0.000350475	Up	Similar to Fw2.2. (Os04t0461600-01)
Os02g0327000	2118	2412	2097	3994	3866	3562	1.17018	6.96263e-10	2.0216e-08	Up	C2 domain containing protein. (Os02t0327000-01);C2 domain containing protein. (Os02t0327000-02)
Os01g0777300	84	108	120	162	215	162	1.16857	0.00267788	0.0168924	Up	DNA repair protein (XPGC)/yeast Rad family protein. (Os01t0777300-00)
Os02g0584700	421	363	635	557	1009	866	1.16815	1.55228e-05	0.000192902	Up	Heavy metal transport/detoxification protein domain containing protein. (Os02t0584700-01)
Os03g0324900	443	381	476	515	807	892	1.16745	1.60914e-05	0.000199469	Up	Zinc finger, RING/FYVE/PHD-type domain containing protein. (Os03t0324900-01)
Os12g0147200	29	30	46	71	37	70	1.16389	0.000251011	0.00226612	Up	Conserved hypothetical protein. (Os12t0147200-01)
Os05g0563900	188	218	261	360	412	370	1.16227	1.15327e-14	6.8409e-13	Up
Os04g0450000	82	80	54	116	148	108	1.15753	7.73289e-05	0.000797813	Up	Zinc finger, FYVE/PHD-type domain containing protein. (Os04t0450000-01)
Os04g0118800	24	35	43	75	65	36	1.15528	0.000294182	0.00260291	Up	NB-ARC domain containing protein. (Os04t0118800-00)
Os04g0594400	505	712	479	969	1009	917	1.15499	2.34897e-09	6.23732e-08	Up	Aldo/keto reductase domain containing protein. (Os04t0594400-01)
Os10g0521400	151	136	226	230	330	310	1.1545	3.24718e-05	0.000371687	Up	Alpha/beta hydrolase fold-1 domain containing protein. (Os10t0521400-01)
Os02g0314600	230	209	265	250	477	465	1.15339	8.95553e-09	2.132e-07	Up	Peptidase A1 domain containing protein. (Os02t0314600-01)
Os03g0645900	35	54	55	56	89	98	1.15146	0.00443662	0.0257876	Up	Carotenoid oxygenase family protein. (Os03t0645900-00)
Os06g0680700	407	384	478	539	863	752	1.15136	2.10475e-05	0.000253324	Up	Cytochrome P450 family protein. (Os06t0680700-01)
Os09g0400700	402	366	395	476	777	717	1.14978	2.23697e-05	0.00026704	Up	Conserved hypothetical protein. (Os09t0400700-01)
Os01g0220500	10	23	28	32	40	32	1.14922	0.0087812	0.0446133	Up	Similar to predicted protein. (Os01t0220500-00)
Os02g0810500	78	60	78	136	119	112	1.14878	8.56002e-05	0.000875157	Up	RabGAP/TBC domain containing protein. (Os02t0810500-01)
Os02g0748300	1673	2005	1870	3243	3537	2685	1.1487	1.46038e-09	4.02399e-08	Up	Similar to VMP3 protein. (Os02t0748300-01);Similar to Kelch motif family protein. (Os02t0748300-02)
Os04g0527000	1537	1490	1666	2319	2901	2726	1.14867	1.70418e-31	4.1122e-29	Up	GRAM domain containing protein. (Os04t0527000-01)
Os12g0556200	1743	1937	1604	2995	3366	2645	1.14763	3.17572e-17	2.53792e-15	Up	Calmodulin binding protein-like family protein. (Os12t0556200-01);Non-protein coding transcript. (Os12t0556200-02)
Os07g0597200	563	403	617	594	1145	942	1.14661	3.37162e-09	8.69276e-08	Up	Protein kinase, core domain containing protein. (Os07t0597200-01);Protein kinase, core domain containing protein. (Os07t0597200-02)
Os10g0497700	442	424	368	626	826	648	1.14577	2.30759e-05	0.000274941	Up	Similar to Phytochelatin synthetase. (Os10t0497700-01);Similar to COBRA-like protein 4. (Os10t0497700-02)
Os01g0160800	131	78	198	168	354	176	1.145	0.00302406	0.0186965	Up	Similar to Protein synthesis inhibitor II (EC 3.2.2.22) (Ribosome-inactivating protein II) (rRNA N-glycosidase). (Os01t0160800-01)
Os01g0314800	2166	2359	2729	4127	4260	3878	1.14493	1.79443e-05	0.000220459	Up	Late embryogenesis abundant protein 3 family protein. (Os01t0314800-01)
Os01g0554150	36	33	27	64	64	37	1.1448	0.00606349	0.0331432	Up	Transposase, MuDR, plant domain containing protein. (Os01t0554150-00)
Os01g0750600	306	226	267	352	544	457	1.14348	1.07565e-14	6.41105e-13	Up	Protein kinase-like domain containing protein. (Os01t0750600-01)
Os01g0796000	56	34	60	73	83	96	1.14261	0.000171082	0.00160638	Up
Os11g0457300	35	11	35	49	37	50	1.14253	0.00720904	0.0379123	Up	UDP-glucuronosyl/UDP-glucosyltransferase family protein. (Os11t0457300-01)
Os05g0223000	474	512	554	881	959	769	1.14172	1.77114e-27	3.43905e-25	Up	Similar to TCH2 (TOUCH 2); calcium ion binding. (Os05t0223000-01)
Os10g0580900	1193	1276	1180	2122	2135	1912	1.14154	2.14994e-09	5.77663e-08	Up	Conserved hypothetical protein. (Os10t0580900-01);Conserved hypothetical protein. (Os10t0580900-02);Non-protein coding transcript. (Os10t0580900-03)
Os04g0584800	327	404	343	624	647	547	1.14093	2.58617e-15	1.65662e-13	Up	GTP1/OBG domain containing protein. (Os04t0584800-01);Hypothetical conserved gene. (Os04t0584800-02)
Os04g0550200	101	101	114	111	207	212	1.14072	6.23137e-05	0.000657362	Up	Pathogenesis-related transcriptional factor and ERF domain containing protein. (Os04t0550200-01)
Os04g0543900	7769	7688	7730	12517	14488	12194	1.14022	8.50465e-33	2.24867e-30	Up	Similar to glutamic dehydrogenase1. (Os04t0543900-01);Similar to Glutamate dehydrogenase 2. (Os04t0543900-02)
Os03g0757900	4937	4942	5182	8078	8161	8990	1.13887	1.68904e-09	4.58291e-08	Up	Similar to UDP-glucose 6-dehydrogenase (EC 1.1.1.22) (UDP-Glc dehydrogenase) (UDP-GlcDH) (UDPGDH). (Os03t0757900-01)
Os07g0680400	268	253	238	364	435	473	1.13843	3.20693e-05	0.000367474	Up	WRKY transcription factor, Drought tolerance (Os07t0680400-01)
Os03g0241800	66	58	56	111	144	55	1.13841	0.000131015	0.00127396	Up	Similar to predicted protein. (Os03t0241800-00)
Os02g0705400	410	427	319	671	677	605	1.13841	6.28822e-09	1.53223e-07	Up	Similar to Pathogen induced protein 2-4. (Os02t0705400-01);Similar to Pathogen induced protein 2-4. (Os02t0705400-02)
Os02g0193200	36	27	48	50	73	64	1.13812	0.00570974	0.0316339	Up	Similar to TMV response-related protein. (Os02t0193200-01)
Os03g0445700	157	127	163	183	329	244	1.13793	3.69376e-08	8.0319e-07	Up	Similar to LOB domain protein 39. (Os03t0445700-01)
Os03g0302200	1625	1734	1489	3531	2751	1941	1.13389	2.22612e-05	0.000265872	Up	Zinc finger, RING/FYVE/PHD-type domain containing protein. (Os03t0302200-01)
Os01g0623500	1485	1690	1454	2756	2765	2280	1.13315	1.04038e-30	2.37225e-28	Up	ATPase, AAA-type, core domain containing protein. (Os01t0623500-01)
Os07g0642200	45	44	43	66	81	75	1.13296	3.46976e-06	5.05495e-05	Up	Lipase, GDSL domain containing protein. (Os07t0642200-01)
Os09g0409950	421	500	361	845	810	523	1.13292	0.00279445	0.017526	Up	Hypothetical conserved gene. (Os09t0409950-01)
Os01g0188200	262	187	254	303	513	370	1.13272	3.63046e-05	0.000407734	Up	Conserved hypothetical protein. (Os01t0188200-01)
Os04g0509800	18	25	30	17	61	45	1.13225	0.0084007	0.0430523	Up	Conserved hypothetical protein. (Os04t0509800-01)
Os06g0541600	218	147	203	341	335	279	1.13061	2.59693e-08	5.79391e-07	Up	Conserved hypothetical protein. (Os06t0541600-00)
Os05g0119200	791	581	828	821	1549	1312	1.13056	2.56916e-05	0.000302338	Up
Os05g0531000	138	179	156	236	307	250	1.12698	0.00338966	0.020558	Up	Protein of unknown function DUF584 family protein. (Os05t0531000-01)
Os02g0787200	16	15	24	21	37	34	1.12477	0.00167487	0.0113954	Up	Serine/threonine protein kinase-related domain containing protein. (Os02t0787200-01)
Os04g0650700	434	321	252	482	743	475	1.12415	1.10611e-08	2.59596e-07	Up	Similar to OSIGBa0113E10.3 protein. (Os04t0650700-01);Similar to OSIGBa0113E10.3 protein. (Os04t0650700-02);Similar to OSIGBa0113E10.3 protein. (Os04t0650700-03);Similar to OSIGBa0113E10.3 protein. (Os04t0650700-04)
Os01g0179000	190	117	197	135	359	341	1.123	5.55005e-05	0.000593805	Up	Transferase family protein. (Os01t0179000-01)
Os03g0652000	45	34	46	53	79	76	1.12282	0.00594713	0.0326579	Up	C2 domain containing protein. (Os03t0652000-02)
Os10g0510500	317	311	381	430	650	596	1.12216	3.63413e-05	0.000407962	Up	Auxin responsive SAUR protein family protein. (Os10t0510500-01)
Os03g0745550	105	100	108	168	194	161	1.12193	2.13189e-11	8.05259e-10	Up	Conserved hypothetical protein. (Os03t0745550-01)
Os01g0609300	1392	1427	1387	2268	2525	2212	1.11992	7.7633e-30	1.73828e-27	Up	Similar to Pleiotropic drug resistance protein 3. (Os01t0609300-01);Hypothetical conserved gene. (Os01t0609300-02)
Os01g0260000	32	17	26	41	43	41	1.11887	0.0089737	0.0453686	Up	Protein prenyltransferase domain containing protein. (Os01t0260000-01)
Os04g0671200	1023	1027	1047	1442	2086	1635	1.1184	3.85302e-16	2.80008e-14	Up	Polyamine oxidase, Seed germination (Os04t0671200-01);Similar to H0624F09.9 protein. (Os04t0671200-02)
Os05g0498400	2624	3085	2681	4635	5149	4198	1.11743	3.5913e-09	9.16409e-08	Up	Similar to Protein translation factor SUI1. (Os05t0498400-01);Similar to Protein translation factor SUI1. (Os05t0498400-02)
Os07g0628500	131	115	82	177	184	184	1.11734	1.5545e-07	2.94703e-06	Up	Basic helix-loop-helix dimerisation region bHLH domain containing protein. (Os07t0628500-01);Basic helix-loop-helix dimerisation region bHLH domain containing protein. (Os07t0628500-02)
Os01g0816100	129	180	210	273	293	292	1.11638	4.70532e-08	9.96982e-07	Up	Similar to NAC domain protein. (Os01t0816100-01)
Os09g0518000	118	132	176	134	300	269	1.11516	0.00385712	0.0229013	Up	Similar to indole-3-acetate beta-glucosyltransferase. (Os09t0518000-00)
Os04g0469000	649	740	1004	933	1462	1531	1.11359	3.32773e-05	0.000379915	Up	Heavy metal transport/detoxification protein domain containing protein. (Os04t0469000-01)
Os01g0644900	118	195	205	323	323	218	1.11301	0.00372317	0.0222068	Up	Conserved hypothetical protein. (Os01t0644900-01)
Os04g0662600	52	20	40	48	61	75	1.1125	0.00697463	0.036906	Up	Similar to Naringenin,2-oxoglutarate 3-dioxygenase. (Os04t0662600-00)
Os01g0594300	34	17	33	26	46	65	1.11049	0.00874207	0.0444963	Up	Similar to leucine-rich repeat family protein / extensin family protein. (Os01t0594300-01);Pistil-specific extensin-like protein family protein. (Os01t0594300-02)
Os02g0759400	2197	2007	2682	3148	4488	3728	1.10852	3.24819e-05	0.000371687	Up	Zinc finger, RING/FYVE/PHD-type domain containing protein. (Os02t0759400-01)
Os02g0631100	42	18	16	46	33	46	1.10623	0.00977392	0.0486816	Up	Photosystem II oxygen evolving complex protein PsbQ family protein. (Os02t0631100-01)
Os12g0163700	215	94	116	124	325	253	1.10345	0.00422979	0.0247825	Up	Similar to Actin 7 (Actin 2). (Os12t0163700-01)
Os10g0326800	30	60	50	46	97	87	1.10332	0.00031756	0.00278498	Up	Conserved hypothetical protein. (Os10t0326800-01)
Os08g0409100	380	448	476	667	704	758	1.10135	1.56237e-08	3.59216e-07	Up	Trehalose-6-phosphate phosphatase. (Os08t0409100-01)
Os07g0622700	71	67	53	104	114	97	1.1007	0.0055901	0.031082	Up	Alpha/beta hydrolase fold-1 domain containing protein. (Os07t0622700-01)
Os09g0442100	310	280	389	451	510	625	1.09743	2.59937e-08	5.79414e-07	Up	Protein kinase, core domain containing protein. (Os09t0442100-01)
Os06g0249350	118	112	68	148	183	159	1.09708	0.000124531	0.00121614	Up	Conserved hypothetical protein. (Os06t0249350-00)
Os03g0126800	2823	3233	2599	5478	5337	3510	1.09689	6.84242e-09	1.65318e-07	Up	Similar to CBL-interacting protein kinase 9. (Os03t0126800-00)
Os01g0793800	368	259	313	417	515	595	1.09678	2.81542e-08	6.2533e-07	Up	Conserved hypothetical protein. (Os01t0793800-01)
Os01g0797600	1558	2022	2229	2512	3318	3595	1.09668	3.95967e-05	0.000440699	Up	AP2/ERF family protein, ERF-associated EAR-motif-containing repressor, Abiotic stress response, Stress signaling (Os01t0797600-01)
Os01g0673700	77	86	84	139	123	140	1.09436	0.000160266	0.00151563	Up	Similar to Dof3 (Fragment). (Os01t0673700-00)
Os03g0702500	14	18	18	23	42	18	1.09171	0.0028521	0.0178061	Up	UDP-glucuronosyl/UDP-glucosyltransferase family protein. (Os03t0702500-01)
Os09g0562600	116	100	132	196	177	192	1.09095	0.000118026	0.00116313	Up	Wall-associated kinase, Positive regulation of rice blast resistance (Os09t0562600-01)
Os09g0422500	1132	1218	1666	1772	2194	2508	1.0904	4.46026e-05	0.000489211	Up	Cellulose synthase A catalytic subunit 9, Cell wall biosynthesis and plant growth (Os09t0422500-01)
Os10g0572300	3037	3259	3235	4718	5323	5419	1.08964	8.27433e-09	1.97551e-07	Up	Leucine-rich repeat, typical subtype containing protein. (Os10t0572300-01);Similar to Protein lap4. (Os10t0572300-02)
Os02g0654600	155	209	289	331	418	314	1.08514	7.09574e-08	1.4515e-06	Up	Domain of unknown function DUF632 domain containing protein. (Os02t0654600-00)
Os09g0342000	60	55	58	97	114	73	1.08509	0.00663247	0.0354932	Up	Cyclin-like F-box domain containing protein. (Os09t0342000-01)
Os11g0213800	436	643	492	1073	869	630	1.08477	5.68934e-05	0.000605839	Up	Similar to NBS-LRR disease resistance protein homologue (Fragment). (Os11t0213800-01)
Os01g0956075	88	68	44	68	114	140	1.08408	0.00633107	0.0342592	Up	Armadillo-like helical domain containing protein. (Os01t0956075-00)
Os03g0723400	38	63	94	61	150	106	1.08371	0.00636451	0.0343877	Up	Similar to UFG2. (Os03t0723400-01)
Os03g0659400	2046	2113	1934	3190	3638	3070	1.08208	1.15444e-08	2.70175e-07	Up	DWNN domain domain containing protein. (Os03t0659400-01);Hypothetical conserved gene. (Os03t0659400-02)
Os03g0310800	1277	1280	1579	1862	2551	2273	1.08154	5.17196e-05	0.000559373	Up	Similar to Hypersensitive reaction associated Ca2+-binding protein. (Os03t0310800-01)
Os05g0584200	2300	2140	2324	3453	3653	3801	1.08134	1.28304e-15	8.61853e-14	Up	Atypical late embryogenesis abundant (LEA) protein, Resistance to multiple abiotic stresses (Os05t0584200-01);Similar to Late embryogenesis abundant protein Lea14-A. (Os05t0584200-02)
Os05g0473500	1119	1291	1404	2037	2377	1790	1.08134	9.97604e-28	1.96781e-25	Up	Exo70 exocyst complex subunit family protein. (Os05t0473500-01);Similar to protein binding protein. (Os05t0473500-02)
Os01g0641800	75	57	98	121	152	102	1.08101	0.000206769	0.00191042	Up	Similar to Carbonic anhydrase. (Os01t0641800-00)
Os04g0677300	103	87	131	101	189	223	1.08075	0.00548682	0.0306082	Up	Harpin-induced 1 domain containing protein. (Os04t0677300-01)
Os02g0601800	6113	6689	6589	9896	11903	9640	1.07879	8.37464e-16	5.84672e-14	Up	Bromodomain containing protein. (Os02t0601800-01);Similar to Kinase-like protein. (Os02t0601800-02);Bromodomain containing protein. (Os02t0601800-03);Similar to Kinase-like protein. (Os02t0601800-04)
Os01g0113650	26	41	46	68	70	46	1.07687	0.000641145	0.00510574	Up	Hypothetical conserved gene. (Os01t0113650-00)
Os04g0631600	193	219	275	330	387	384	1.07228	8.83127e-08	1.76016e-06	Up	Basic helix-loop-helix dimerisation region bHLH domain containing protein. (Os04t0631600-01)
Os07g0541800	25	52	48	51	79	71	1.07222	0.00869636	0.0442909	Up	Similar to KI domain interacting kinase 1. (Os07t0541800-01)
Os11g0128400	17	17	15	23	26	30	1.07025	0.00074633	0.00581744	Up	CDC45-like protein family protein. (Os11t0128400-01)
Os04g0577700	173	134	254	251	279	360	1.06981	1.48296e-07	2.82217e-06	Up	Protein of unknown function DUF623, plant domain containing protein. (Os04t0577700-01)
Os01g0815900	19	13	9	22	32	13	1.06557	0.00558831	0.031082	Up	Hypothetical conserved gene. (Os01t0815900-01)
Os08g0517700	208	197	198	308	413	255	1.06512	1.36753e-07	2.62635e-06	Up	Oxysterol-binding protein family protein. (Os08t0517700-01);Similar to Oxysterol-binding protein OBPa. (Os08t0517700-02)
Os06g0717100	340	281	283	434	528	484	1.06289	3.93715e-13	1.96739e-11	Up	Senescence-associated family protein. (Os06t0717100-01)
Os07g0676600	53	71	29	79	66	98	1.06288	0.000465758	0.00389632	Up	Similar to DNA binding protein. (Os07t0676600-01)
Os04g0447700	1125	1146	1219	1504	2180	1894	1.06284	8.27432e-15	4.9915e-13	Up	Similar to Polyketide reductase. (Os04t0447700-01)
Os01g0600500	136	109	87	136	164	225	1.06215	0.000184932	0.0017234	Up	Similar to Phosphoethanolamine/phosphocholine phosphatase. (Os01t0600500-01)
Os02g0324400	18	25	39	43	36	51	1.0616	0.00140035	0.00980632	Up	Secreted protein with a CLE domain, Maintenance of the floral meristem (FM) and the vegetative shoot apical meristem (SAM) (Os02t0324400-01)
Os01g0201900	708	695	639	1158	1102	1002	1.05933	2.79229e-14	1.57012e-12	Up	Conserved hypothetical protein. (Os01t0201900-01)
Os10g0450900	72	122	167	226	190	160	1.05895	0.00625802	0.0339822	Up	Similar to Glycine-rich cell wall structural protein 2 precursor. (Os10t0450900-02)
Os03g0797800	96	116	98	136	192	166	1.05589	0.000209924	0.00193454	Up	AUX/IAA protein family protein. (Os03t0797800-01)
Os07g0573800	970	819	902	1200	1637	1444	1.05567	3.37234e-08	7.39771e-07	Up	Similar to root border cell-specific protein. (Os07t0573800-01);FMN-binding split barrel domain containing protein. (Os07t0573800-02);FMN-binding split barrel domain containing protein. (Os07t0573800-03);Hypothetical protein. (Os07t0573800-04)
Os02g0193000	187	158	327	236	411	411	1.05442	0.00571388	0.0316498	Up	Protein kinase-like domain containing protein. (Os02t0193000-01)
Os09g0557500	27	31	23	41	43	45	1.05389	0.000124988	0.00122013	Up	Similar to ATPUP5. (Os09t0557500-01)
Os12g0592900	488	460	603	694	1073	712	1.05232	5.51929e-08	1.14984e-06	Up	Conserved hypothetical protein. (Os12t0592900-02)
Os10g0502100	62	61	79	65	143	113	1.05173	0.000364425	0.00314603	Up	Conserved hypothetical protein. (Os10t0502100-01)
Os05g0576600	123	159	116	191	193	242	1.05103	0.00651512	0.0350188	Up	Conserved hypothetical protein. (Os05t0576600-01)
Os01g0283500	193	324	330	385	458	489	1.04942	0.000119811	0.00117699	Up	Similar to predicted protein. (Os01t0283500-01);Peptidase S54, rhomboid domain containing protein. (Os01t0283500-02)
Os01g0743100	106	138	111	108	266	191	1.04836	0.00678215	0.0361164	Up	IQ motif, EF-hand binding site domain containing protein. (Os01t0743100-00)
Os02g0738600	540	550	629	745	1034	936	1.04804	9.71024e-05	0.000978663	Up	Similar to CEL5=CELLULASE 5 (Fragment). (Os02t0738600-01)
Os03g0319000	142	169	83	154	218	248	1.04691	0.000199458	0.00184837	Up
Os02g0324700	1002	1080	1300	1522	2194	1645	1.04555	4.07046e-08	8.75907e-07	Up	Similar to senescence-associated protein. (Os02t0324700-01)
Os06g0239200	114	118	112	247	131	164	1.04479	8.7274e-07	1.44127e-05	Up	Conserved hypothetical protein. (Os06t0239200-00)
Os05g0495200	538	425	447	669	933	638	1.04148	8.0565e-08	1.61742e-06	Up	Basic leucine zipper domain containing protein. (Os05t0495200-01);Basic leucine zipper domain containing protein. (Os05t0495200-02)
Os05g0506300	167	213	150	410	285	154	1.04121	0.00658514	0.0353035	Up	Conserved hypothetical protein. (Os05t0506300-01);Conserved hypothetical protein. (Os05t0506300-02)
Os03g0723700	414	575	638	729	956	870	1.04074	7.41303e-08	1.50649e-06	Up	Conserved hypothetical protein. (Os03t0723700-01)
Os04g0419900	114	99	141	182	212	165	1.03987	0.000239464	0.00216896	Up	Similar to H0525E10.7 protein. (Os04t0419900-01)
Os02g0299300	30	79	58	96	89	78	1.03724	0.000565202	0.0045847	Up	Similar to cDNA clone:J023112L03, full insert sequence. (Os02t0299300-01)
Os06g0215100	247	215	367	326	460	501	1.03522	0.00647145	0.0348217	Up	Protein of unknown function DUF1645 family protein. (Os06t0215100-01)
Os09g0267600	388	426	493	1098	495	464	1.03441	0.00623058	0.0338554	Up	Similar to Charged multivesicular body protein 4b. (Os09t0267600-01);Similar to Charged multivesicular body protein 4b. (Os09t0267600-02)
Os02g0327500	295	244	369	357	619	450	1.03195	0.000150039	0.0014315	Up	Protein of unknown function DUF266, plant family protein. (Os02t0327500-01)
Os03g0262200	1235	1437	1477	1964	2565	1981	1.03057	5.87809e-08	1.21644e-06	Up	Similar to predicted protein. (Os03t0262200-00)
Os01g0723600	1104	1194	999	1777	1718	1656	1.02982	6.72482e-08	1.38131e-06	Up	Ribose-phosphate pyrophosphokinase 3 (EC 2.7.6.1) (Phosphoribosyl pyrophosphate synthetase 3). (Os01t0723600-01)
Os07g0274700	375	409	357	537	573	660	1.02902	0.000144656	0.00139082	Up	HvB12D protein (B12Dg1 protein). (Os07t0274700-01)
Os09g0475400	1198	1483	1476	1821	2528	2138	1.02727	4.78082e-14	2.66141e-12	Up	Helix-loop-helix DNA-binding domain containing protein. (Os09t0475400-01);Similar to cDNA clone:J023084K14, full insert sequence. (Os09t0475400-02)
Os09g0334500	2771	2925	3450	3932	5129	5123	1.02686	0.000113841	0.00112367	Up	WRKY transcription factor, Tolerance to phosphate starvation, Regulator of Fe starvation and cold stress (Os09t0334500-01)
Os10g0575600	186	114	169	175	287	267	1.02609	0.00757597	0.0395325	Up	Homeodomain-related containing protein. (Os10t0575600-01)
Os02g0804900	27	32	32	50	38	53	1.02486	0.001724	0.0116404	Up	Ribonucleotide reductase, Chloroplast biogenesis (Os02t0804900-01)
Os07g0685700	4358	5136	6458	6631	9700	8437	1.02391	5.75903e-08	1.19379e-06	Up	Transcription factor, Response to ethylene stimulus, Wound signaling (Os07t0685700-01)
Os09g0484800	377	409	390	604	665	565	1.0236	9.7133e-13	4.55424e-11	Up	Similar to Pirin-like protein. (Os09t0484800-01)
Os07g0641700	336	404	323	546	511	589	1.02357	1.43741e-12	6.49552e-11	Up	Similar to 10 kDa chaperonin (Protein CPN10) (Protein groES). (Os07t0641700-01);Similar to 10 kDa chaperonin. (Os07t0641700-02)
Os08g0548300	167	156	118	221	248	219	1.02314	1.25381e-10	4.16052e-09	Up	Zinc finger, RING/FYVE/PHD-type domain containing protein. (Os08t0548300-01)
Os07g0418500	189	168	174	340	275	216	1.02263	0.000225911	0.00206048	Up	Similar to Cytochrome P450. (Os07t0418500-01);Similar to Cytochrome P450. (Os07t0418500-02)
Os09g0526700	572	451	486	733	900	720	1.02098	4.89784e-13	2.38688e-11	Up	Similar to UDP-glucose 4-epimerase (EC 5.1.3.2) (Galactowaldenase) (UDP-galactose 4-epimerase). (Os09t0526700-01);Similar to UDP-glucose 4-epimerase (EC 5.1.3.2) (Galactowaldenase) (UDP-galactose 4-epimerase). (Os09t0526700-02)
Os06g0685300	242	277	304	332	578	376	1.0188	2.93451e-07	5.21332e-06	Up	Similar to predicted protein. (Os06t0685300-00)
Os01g0901600	50	63	44	57	116	73	1.01839	0.000764958	0.00592765	Up	Similar to 4-coumarate--CoA ligase-like 6. (Os01t0901600-01)
Os03g0770800	436	384	601	687	811	701	1.01706	1.59614e-07	3.01447e-06	Up	CSLC9. (Os03t0770800-01)
Os04g0406600	558	378	490	483	763	934	1.01617	0.00716086	0.0376908	Up	Prephenate dehydratase domain containing protein. (Os04t0406600-01)
Os04g0380200	94	76	77	136	111	134	1.01594	4.37757e-06	6.22782e-05	Up	Conserved hypothetical protein. (Os04t0380200-01);Hypothetical conserved gene. (Os04t0380200-02)
Os01g0833400	256	207	230	311	402	360	1.01573	1.4249e-11	5.50769e-10	Up	Conserved hypothetical protein. (Os01t0833400-01);Conserved hypothetical protein. (Os01t0833400-02)
Os01g0798800	80	116	83	143	122	163	1.01279	3.30889e-06	4.84901e-05	Up	Protein of unknown function DUF594 family protein. (Os01t0798800-01)
Os05g0557100	145	179	315	195	447	343	1.01236	0.000241688	0.00218751	Up	Peptidase A1 domain containing protein. (Os05t0557100-01)
Os01g0742400	246	245	369	335	511	474	1.01073	0.000209793	0.00193405	Up	Hypothetical conserved gene. (Os01t0742400-01);Protein kinase, core domain containing protein. (Os01t0742400-02)
Os03g0122300	2377	1639	1792	2337	3580	3050	1.01037	0.000147764	0.00141551	Up	Similar to Flavanone 3-hydroxylase-like protein. (Os03t0122300-01);Similar to Oxidoreductase, 2OG-Fe oxygenase family protein, expressed. (Os03t0122300-02)
Os03g0226200	288	338	590	657	544	653	1.01028	0.00760378	0.0396443	Up	Non-symbiotic hemoglobin 2 (rHb2) (ORYsa GLB1b). (Os03t0226200-01)
Os04g0416100	526	612	578	931	1104	637	1.00598	0.00018278	0.00170654	Up	Similar to Transcription factor E2F1 (E2F-1) (Fragment). (Os04t0416100-01)
Os03g0657100	434	259	470	373	791	623	1.00493	0.000206505	0.00190869	Up	Armadillo-like helical domain containing protein. (Os03t0657100-01);Similar to predicted protein. (Os03t0657100-02)
Os04g0615200	241	249	152	321	348	319	1.00377	0.000263204	0.00235991	Up
Os04g0149400	280	358	252	587	434	354	1.00363	0.00022978	0.00209193	Up	Conserved hypothetical protein. (Os04t0149400-01)
Os02g0140200	68	80	52	83	137	90	1.00321	0.000691393	0.00544796	Up	Similar to cycloartenol synthase. (Os02t0140200-01)
Os02g0180700	460	364	437	552	768	618	1.00191	2.29873e-12	1.00409e-10	Up	Similar to Cinnamoyl-CoA reductase (EC 1.2.1.44). (Os02t0180700-01)
BAC19877	78	147	100	193	158	148	1.00174	0.000424775	0.00360935	Up	Orf161 protein [Source:UniProtKB/TrEMBL;Acc:Q8HCP5]
Os02g0704966	360	367	296	134	165	96	-1.00086	2.04538e-10	6.56796e-09	Down	Hypothetical conserved gene. (Os02t0704966-00)
Os01g0936200	1373	1239	1152	424	539	478	-1.00087	9.6435e-13	4.5308e-11	Down	Lipase, class 3 family protein. (Os01t0936200-01)
Os04g0269700	237	265	201	85	113	73	-1.00095	2.75608e-06	4.11162e-05	Down	Lipase, GDSL domain containing protein. (Os04t0269700-01)
Os02g0665000	487	517	437	147	242	166	-1.00126	0.000265793	0.00237798	Down	Similar to Malic enzyme. (Os02t0665000-01);Similar to NADP-malic enzyme. (Os02t0665000-02)
Os07g0495000	1279	1286	1222	448	595	414	-1.00156	6.41713e-22	7.63117e-20	Down	RmlC-like jelly roll fold domain containing protein. (Os07t0495000-01)
Os08g0472000	320	234	248	131	123	57	-1.00176	2.00218e-06	3.08316e-05	Down	bZIP transcription factor, Abscisic acid (ABA)-regulated transcription (Os08t0472000-01)
Os10g0109600	3726	3127	3256	1203	1553	1132	-1.00211	1.29161e-07	2.49689e-06	Down	Peroxidase (EC 1.11.1.7). (Os10t0109600-01);Peroxidase (EC 1.11.1.7). (Os10t0109600-02)
Os01g0328900	177	229	216	82	104	54	-1.00281	3.73271e-06	5.39063e-05	Down	Glycosyl transferase, family 31 domain containing protein. (Os01t0328900-01)
Os03g0163500	123	83	91	46	30	37	-1.00335	0.00112524	0.00816081	Down	Exocyst complex subunit Sec15-like family protein. (Os03t0163500-01);Exocyst complex subunit Sec15-like family protein. (Os03t0163500-02)
Os02g0314300	198	154	141	68	48	71	-1.00385	7.35613e-06	9.91482e-05	Down	Sodium/calcium exchanger membrane region domain containing protein. (Os02t0314300-00)
Os04g0583500	261	306	317	80	148	110	-1.00501	1.4927e-06	2.36002e-05	Down	Expansin, Al-inducible expansin, Root cell elongation (Os04t0583500-01);Similar to Expansin-A10. (Os04t0583500-02)
Os03g0854600	920	684	1037	240	407	357	-1.00619	2.54179e-07	4.59779e-06	Down	Concanavalin A-like lectin/glucanase domain containing protein. (Os03t0854600-01);Concanavalin A-like lectin/glucanase domain containing protein. (Os03t0854600-02)
Os02g0255000	1495	1532	1375	516	622	541	-1.00695	4.83499e-13	2.37019e-11	Down	Similar to Cyclic nucleotide-gated ion channel 1. (Os02t0255000-01);Similar to cyclic nucleotide-gated ion channel 1. (Os02t0255000-02);Similar to Cyclic nucleotide-gated ion channel 1. (Os02t0255000-03)
Os11g0104150	152	107	98	60	37	39	-1.00803	1.8861e-05	0.000230128	Down
Os05g0172000	43	70	56	26	29	10	-1.00887	0.00261865	0.0165988	Down	Conserved hypothetical protein. (Os05t0172000-01)
Os01g0860400	112	80	148	40	47	42	-1.00945	2.20075e-05	0.000263349	Down	Similar to Acidic endochitinase precursor (EC 3.2.1.14). (Os01t0860400-01)
Os05g0366600	4963	4776	4744	1827	1830	1831	-1.01087	9.22147e-08	1.82913e-06	Down	Similar to Hydroxyisourate hydrolase. (Os05t0366600-01)
Os03g0850800	634	599	747	170	368	220	-1.01297	0.00762553	0.039741	Down	Similar to transferase, transferring glycosyl groups. (Os03t0850800-01)
Os06g0700500	462	346	333	179	157	101	-1.01467	0.00025273	0.00227668	Down	Protein of unknown function DUF266, plant family protein. (Os06t0700500-01);Protein of unknown function DUF266, plant family protein. (Os06t0700500-02)
Os04g0272500	131	107	155	62	58	30	-1.0148	1.18764e-05	0.000151997	Down	Conserved hypothetical protein. (Os04t0272500-01)
Os05g0191700	279	331	338	113	142	105	-1.01659	9.76001e-07	1.59799e-05	Down	Similar to Stem 28 kDa glycoprotein. (Os05t0191700-00)
Os06g0186400	1302	1430	1305	557	567	413	-1.0173	1.29195e-07	2.49689e-06	Down	Similar to Serine carboxypeptidase II-2 precursor (EC 3.4.16.6) (CP-MII.2) (Fragment). (Os06t0186400-01)
Os07g0671200	42	94	63	22	27	26	-1.01805	0.00183961	0.0123272	Down	Pentatricopeptide repeat domain containing protein. (Os07t0671200-00)
Os04g0670100	55	60	40	15	29	15	-1.01883	0.00282088	0.0176511	Down	Similar to H0818H01.13 protein. (Os04t0670100-00)
Os02g0549200	178	123	197	75	51	61	-1.01929	0.000486906	0.00404734	Down	Similar to Ser Thr specific protein kinase-like protein. (Os02t0549200-01)
Os04g0632300	322	253	294	126	110	93	-1.01942	1.11684e-06	1.80481e-05	Down	Similar to H0105C05.10 protein. (Os04t0632300-01)
Os06g0731400	1094	924	868	330	394	366	-1.01997	1.65889e-21	1.92664e-19	Down	Hypothetical conserved gene. (Os06t0731400-01);Tetraspanin domain containing protein. (Os06t0731400-02)
Os03g0726400	3311	3591	3465	1417	1290	1204	-1.02096	5.88247e-14	3.24895e-12	Down	Conserved hypothetical protein. (Os03t0726400-01)
Os12g0583000	170	122	149	57	77	35	-1.02097	0.00996812	0.0494139	Down	Similar to Glycosyl transferase, group 1 family protein, expressed. (Os12t0583000-01)
Os10g0177400	285	239	290	128	100	80	-1.02221	0.000288262	0.00255235	Down	TB2/DP1 and HVA22 related protein family protein. (Os10t0177400-01);Similar to TB2/DP1, HVA22 family protein, expressed. (Os10t0177400-02)
Os02g0601600	143	137	168	64	57	48	-1.02226	6.73135e-06	9.13714e-05	Down	Hypothetical conserved gene. (Os02t0601600-01)
Os11g0102900	902	979	1009	453	359	282	-1.02301	1.46313e-07	2.78656e-06	Down	Similar to predicted protein. (Os11t0102900-01)
Os01g0647000	157	114	151	26	77	56	-1.0254	0.000541379	0.00442322	Down	Cyclin-like F-box domain containing protein. (Os01t0647000-01);Similar to F-box domain containing protein. (Os01t0647000-02)
Os11g0632200	593	507	415	224	207	143	-1.02641	8.88064e-12	3.53717e-10	Down	Myb/SANT-like domain domain containing protein. (Os11t0632200-01)
Os02g0153200	118	113	137	29	68	42	-1.02693	0.000639149	0.00509638	Down	Protein kinase, core domain containing protein. (Os02t0153200-01)
Os01g0372350	135	91	93	25	71	26	-1.02699	0.000773657	0.00598458	Down	Conserved hypothetical protein. (Os01t0372350-01)
Os01g0976100	516	372	410	188	162	139	-1.02722	1.87275e-11	7.09532e-10	Down	ABC transporter-like domain containing protein. (Os01t0976100-01)
Os12g0197200	826	791	669	250	383	234	-1.02758	1.30004e-12	5.93955e-11	Down	Conserved hypothetical protein. (Os12t0197200-01);Conserved hypothetical protein. (Os12t0197200-02)
Os03g0129000	298	170	243	90	93	84	-1.02786	0.000300521	0.0026477	Down	GPI biosynthesis protein Pig-F domain containing protein. (Os03t0129000-01)
Os10g0497300	152	177	115	76	39	51	-1.03014	0.000486284	0.00404353	Down	Pentatricopeptide repeat domain containing protein. (Os10t0497300-01)
Os04g0662000	135	80	83	53	21	37	-1.03028	0.000849301	0.00646061	Down	Similar to BSD domain containing protein. (Os04t0662000-00)
Os02g0496300	818	748	549	236	297	261	-1.03141	1.55209e-12	6.97569e-11	Down	Conserved hypothetical protein. (Os02t0496300-01);Conserved hypothetical protein. (Os02t0496300-02)
Os01g0111300	103	96	119	33	47	39	-1.03162	0.000745654	0.00581503	Down	Conserved hypothetical protein. (Os01t0111300-01)
Os10g0525500	132	90	108	37	40	46	-1.03268	1.6307e-05	0.000201839	Down	Similar to glutathione transferase31. (Os10t0525500-01)
Os02g0215500	368	312	225	87	161	95	-1.0328	0.00739476	0.0387251	Down	Protein kinase, catalytic domain domain containing protein. (Os02t0215500-01)
Os01g0574800	477	277	461	127	122	197	-1.03327	0.00698706	0.0369482	Down	Harpin-induced 1 domain containing protein. (Os01t0574800-01)
Os08g0231400	985	745	993	318	316	376	-1.03356	1.17576e-07	2.29555e-06	Down	Germin-like protein 8-12, Disease resistance (Os08t0231400-01)
Os07g0653800	47	28	34	17	17	7	-1.03411	0.00495908	0.0282068	Down	Hypothetical protein. (Os07t0653800-01)
Os02g0752800	1516	1292	1407	291	749	541	-1.03492	8.00174e-08	1.61136e-06	Down	Similar to Dehydration responsive element binding protein 2B (DREB2B protein). (Os02t0752800-01);Similar to Dehydration responsive element binding protein 2B (DREB2B protein). (Os02t0752800-02)
Os06g0714300	148	120	229	57	61	66	-1.0351	0.00866122	0.0441455	Down	Auxin responsive SAUR protein family protein. (Os06t0714300-01)
Os01g0818000	1282	1525	1472	639	457	495	-1.03762	7.05758e-08	1.44488e-06	Down	Auxin efflux carrier domain containing protein. (Os01t0818000-01);Auxin efflux carrier domain containing protein. (Os01t0818000-02)
Os04g0420801	163	136	127	50	79	32	-1.03772	5.83682e-06	8.0104e-05	Down	Hypothetical protein. (Os04t0420801-00)
Os03g0828800	55	36	55	22	11	21	-1.03875	0.000344629	0.0029991	Down	Serine/threonine protein kinase-related domain containing protein. (Os03t0828800-01)
Os10g0391500	904	861	782	296	408	254	-1.03887	4.95036e-13	2.40775e-11	Down	Conserved hypothetical protein. (Os10t0391500-01);Conserved hypothetical protein. (Os10t0391500-02);Conserved hypothetical protein. (Os10t0391500-03);Conserved hypothetical protein. (Os10t0391500-04)
Os10g0343900	169	127	135	48	63	50	-1.03913	0.00881935	0.0447705	Down	Thioredoxin fold domain containing protein. (Os10t0343900-01)
Os06g0667400	423	411	467	124	184	175	-1.03924	2.98068e-07	5.29156e-06	Down
Os06g0551800	137	84	135	48	40	44	-1.03939	0.000574234	0.00464131	Down	Bulb-type lectin domain domain containing protein. (Os06t0551800-01)
Os04g0555000	618	458	579	160	236	219	-1.03941	1.9094e-07	3.55954e-06	Down	GRAS transcription factor domain containing protein. (Os04t0555000-01)
Os03g0229500	77	98	191	27	71	39	-1.03946	0.00958143	0.0479516	Down	Similar to MATE efflux family protein, expressed. (Os03t0229500-00)
Os12g0121000	263	186	278	88	92	90	-1.03987	1.1133e-06	1.80026e-05	Down	Conserved hypothetical protein. (Os12t0121000-01)
Os10g0577500	274	267	306	83	124	108	-1.041	1.48377e-10	4.87156e-09	Down	Concanavalin A-like lectin/glucanase, subgroup domain containing protein. (Os10t0577500-01);Hypothetical conserved gene. (Os10t0577500-02)
Os04g0191400	2491	1586	1698	660	786	703	-1.04261	5.10943e-08	1.07345e-06	Down	Conserved hypothetical protein. (Os04t0191400-01)
Os10g0155800	112	109	138	34	52	47	-1.04265	0.000550438	0.0044825	Down	Protein kinase, core domain containing protein. (Os10t0155800-01)
Os10g0167250	74	78	97	36	26	30	-1.04333	0.000977323	0.00727039	Down	Similar to Cytochrome P450 CYP76H18. (Os10t0167250-00)
Os03g0691800	800	736	659	260	317	242	-1.0443	1.15889e-07	2.26438e-06	Down	Similar to HIPL1 protein precursor. (Os03t0691800-01)
Os08g0421400	280	233	242	97	92	91	-1.04517	2.86841e-10	8.9226e-09	Down	Hypothetical protein. (Os08t0421400-01)
Os01g0723800	1022	1010	883	385	428	278	-1.04558	2.12851e-13	1.10673e-11	Down	Similar to P-glycoprotein homologue. (Os01t0723800-01);Hypothetical conserved gene. (Os01t0723800-02)
Os03g0754300	97	114	97	41	48	26	-1.04598	1.63696e-05	0.000202514	Down	Conserved hypothetical protein. (Os03t0754300-01)
Os02g0139300	381	327	331	170	165	59	-1.04604	0.00648376	0.0348728	Down	Glycoside hydrolase, family 17 protein. (Os02t0139300-01);Glycoside hydrolase, family 17 protein. (Os02t0139300-02);Hypothetical gene. (Os02t0139300-03)
Os02g0816200	1022	751	1080	332	367	355	-1.04673	7.79531e-08	1.57388e-06	Down	Lipase, GDSL domain containing protein. (Os02t0816200-02)
Os05g0594200	271	275	186	96	114	65	-1.04683	0.00700356	0.0370039	Down	Similar to Cation/proton exchanger 1a. (Os05t0594200-01)
Os03g0144700	77	93	56	30	20	33	-1.04756	0.00110917	0.0080748	Down	Similar to Histone H2A. (Os03t0144700-00)
Os02g0154200	573	628	624	246	251	182	-1.04845	1.29034e-12	5.91698e-11	Down	Protein kinase, core domain containing protein. (Os02t0154200-01)
Os01g0369600	149	138	130	55	58	42	-1.04846	5.19541e-06	7.24616e-05	Down	Conserved hypothetical protein. (Os01t0369600-01)
Os10g0421500	191	181	153	76	56	62	-1.04888	2.42489e-06	3.66819e-05	Down	Similar to cDNA clone:J013149A17, full insert sequence. (Os10t0421500-01);Similar to cDNA clone:J033095I19, full insert sequence. (Os10t0421500-02)
Os04g0620000	8857	10227	9261	4052	3874	2650	-1.04959	5.80258e-15	3.61447e-13	Down	C-type ATP-binding cassette (ABC) transporter, Arsenic (As) detoxification, Reduction of As in grains (Os04t0620000-01)
Os08g0401500	545	491	521	282	162	135	-1.04988	0.00589802	0.0324528	Down	Similar to HOTHEAD protein precursor (ADHESION OF CALYX EDGES protein). (Os08t0401500-01)
Os07g0627700	384	429	353	147	172	115	-1.05008	1.32388e-11	5.15734e-10	Down	Fatty acid hydroxylase domain containing protein. (Os07t0627700-01);Similar to Protein SUR2. (Os07t0627700-02)
Os03g0161500	798	799	723	269	277	308	-1.05028	4.43762e-13	2.1927e-11	Down	EGF domain containing protein. (Os03t0161500-01)
Os09g0123300	1890	1745	1994	745	721	617	-1.05126	3.16419e-25	4.85449e-23	Down	Similar to Calmodulin-binding receptor-like kinase. (Os09t0123300-01)
Os11g0131300	120	109	164	47	76	25	-1.05154	0.00843984	0.0431879	Down	Hypothetical conserved gene. (Os11t0131300-00)
Os03g0421400	826	904	872	344	371	252	-1.05158	3.1725e-22	3.90343e-20	Down	Similar to band 7 family protein. (Os03t0421400-01);Similar to band 7 family protein. (Os03t0421400-02)
Os09g0261900	53	63	55	21	22	20	-1.05287	0.00174878	0.0117757	Down	Similar to cDNA clone:J023055B18, full insert sequence. (Os09t0261900-01);Hypothetical conserved gene. (Os09t0261900-02)
Os05g0582100	740	768	733	308	295	228	-1.0529	8.55788e-08	1.70841e-06	Down	Cas1p-like family protein. (Os05t0582100-01);Similar to predicted protein. (Os05t0582100-02)
Os11g0152600	34	48	26	18	14	8	-1.05306	0.00439288	0.0255932	Down
Os06g0523900	64	98	113	41	39	22	-1.05358	0.00073169	0.00571509	Down	RNA-processing protein, HAT helix domain containing protein. (Os06t0523900-00)
Os04g0633300	316	227	141	95	81	77	-1.0542	0.000222717	0.00203733	Down	Similar to H0613A10.4 protein. (Os04t0633300-00)
Os05g0270200	1128	1161	1213	542	440	317	-1.05493	7.57495e-14	4.14687e-12	Down	Similar to Sad1-unc84-like protein. (Os05t0270200-01)
Os10g0511600	808	656	683	242	313	239	-1.0559	4.32358e-13	2.14917e-11	Down	Similar to prolyl carboxypeptidase like protein. (Os10t0511600-01)
Os06g0685400	234	253	227	90	100	74	-1.05645	8.07909e-07	1.33954e-05	Down
Os05g0426000	904	813	913	264	374	329	-1.05668	9.61629e-05	0.000970375	Down	MtN3 and saliva related transmembrane protein family protein. (Os05t0426000-01)
Os06g0135000	1817	1720	1448	652	747	456	-1.05824	3.54384e-08	7.73297e-07	Down	Similar to Hypersensitive-induced reaction protein 4. (Os06t0135000-01)
Os06g0236266	81	75	81	29	20	37	-1.05834	0.000915215	0.00688878	Down	Conserved hypothetical protein. (Os06t0236266-01)
Os08g0474600	205	184	170	86	83	39	-1.0584	1.57221e-06	2.47942e-05	Down	Heat shock protein DnaJ, N-terminal domain containing protein. (Os08t0474600-01)
Os05g0460800	210	260	238	81	122	60	-1.05987	7.49624e-07	1.24874e-05	Down	Protein-tyrosine phosphatase-like, PTPLA domain containing protein. (Os05t0460800-01);Similar to protein tyrosine phosphatase-like protein PTPLB. (Os05t0460800-02)
Os03g0625900	240	306	266	134	63	99	-1.06037	5.33726e-07	9.12955e-06	Down	WD40 repeat-like domain containing protein. (Os03t0625900-01)
Os02g0465500	210	175	196	94	82	40	-1.06119	0.000237062	0.00214878	Down	Exonuclease domain containing protein. (Os02t0465500-01)
Os06g0531900	2502	1788	2414	723	906	826	-1.06184	1.15848e-14	6.85544e-13	Down	Lipase, GDSL domain containing protein. (Os06t0531900-01)
Os12g0182300	818	1024	842	430	288	268	-1.06265	5.50086e-08	1.14697e-06	Down	Protein kinase, core domain containing protein. (Os12t0182300-01)
Os06g0146250	204	195	297	96	96	64	-1.06346	7.40769e-07	1.23647e-05	Down	Similar to WRKY transcription factor 73. (Os06t0146250-00)
Os12g0407200	82	110	80	33	39	28	-1.06389	0.000659936	0.00523358	Down	Tensin phosphatase, C2 domain domain containing protein. (Os12t0407200-01)
Os04g0470500	51	50	52	21	20	15	-1.06417	2.65022e-05	0.000310563	Down	NB-ARC domain containing protein. (Os04t0470500-00)
Os03g0231800	2998	2614	2775	1052	949	1054	-1.06428	2.26026e-08	5.08845e-07	Down	Similar to Squalene monooxygenase 1 (EC 1.14.99.7). (Os03t0231800-02);Similar to squalene monooxygenase. (Os03t0231800-03)
Os04g0472300	908	817	813	297	405	238	-1.06471	8.53455e-05	0.000873272	Down	PLC-like phosphodiesterase, TIM beta/alpha-barrel domain domain containing protein. (Os04t0472300-01);Hypothetical conserved gene. (Os04t0472300-02)
Os11g0182500	191	194	216	86	21	106	-1.06486	0.00675677	0.0360062	Down	Ankyrin repeat-containing protein, Regulator in basal defense (Os11t0182500-01);Hypothetical conserved gene. (Os11t0182500-02)
Os02g0798100	215	175	181	77	58	73	-1.06492	1.30711e-06	2.08651e-05	Down	Similar to predicted protein. (Os02t0798100-00)
Os12g0132800	394	359	401	140	156	127	-1.06554	7.60726e-12	3.06436e-10	Down	Major facilitator superfamily antiporter. (Os12t0132800-01)
Os07g0236200	1085	1083	1167	346	516	364	-1.0658	5.13662e-14	2.84333e-12	Down	Hypothetical conserved gene. (Os07t0236200-01)
Os01g0825500	237	169	244	89	74	74	-1.06751	8.42229e-07	1.39228e-05	Down	Nodulin-like domain containing protein. (Os01t0825500-01);Similar to nodulin-like protein. (Os01t0825500-02)
Os07g0628700	256	344	390	148	90	120	-1.06865	0.00556058	0.0309455	Down	Similar to Receptor protein kinase. (Os07t0628700-01)
Os06g0504450	89	93	101	34	52	19	-1.06973	0.00882904	0.0448014	Down	Conserved hypothetical protein. (Os06t0504450-00)
Os08g0203300	285	349	380	124	126	119	-1.07013	2.38112e-07	4.33238e-06	Down	Similar to SHR5-receptor-like kinase (Fragment). (Os08t0203300-01)
Os01g0331900	391	404	347	192	128	99	-1.07017	1.81248e-07	3.39211e-06	Down	Protein of unknown function DUF846, eukaryotic family protein. (Os01t0331900-01);Protein of unknown function DUF846, eukaryotic family protein. (Os01t0331900-02)
Os10g0329400	151	141	79	61	41	34	-1.071	0.000380155	0.0032682	Down	Conserved hypothetical protein. (Os10t0329400-00)
Os11g0549620	338	363	487	192	105	133	-1.07214	1.58774e-07	3.00318e-06	Down	Similar to Purple acid phosphatase. (Os11t0549620-01)
Os11g0121300	171	145	157	48	49	73	-1.07279	0.000264777	0.00237059	Down	Conserved hypothetical protein. (Os11t0121300-01)
Os02g0313450	74	89	125	36	41	28	-1.07385	0.00851013	0.0434939	Down	Conserved hypothetical protein. (Os02t0313450-01)
Os01g0857500	180	241	254	71	108	68	-1.07414	0.000171545	0.00161011	Down	Xanthine/uracil/vitamin C permease family protein. (Os01t0857500-01)
Os10g0578800	2373	2058	1948	639	1026	675	-1.07457	6.00629e-05	0.000635235	Down	Similar to LrgB-like family protein, expressed. (Os10t0578800-01);LrgB-like protein family protein. (Os10t0578800-02)
Os10g0495200	66	144	127	51	50	23	-1.07469	0.00775526	0.0403663	Down	Similar to Fertility restorer. (Os10t0495200-01);Similar to Fertility restorer. (Os10t0495200-02)
Os05g0181650	192	256	184	84	112	39	-1.07474	0.00591353	0.0325094	Down
Os06g0484600	198	228	209	88	75	68	-1.07482	3.59301e-10	1.09976e-08	Down	Similar to Pherophorin-S precursor. (Os06t0484600-01)
Os12g0187500	157	128	145	51	69	38	-1.07499	0.00684392	0.0363637	Down	Similar to C2 domain containing protein. (Os12t0187500-00)
Os05g0482400	101	85	135	51	46	21	-1.07524	0.00787351	0.0408962	Down	Cytochrome P450 monooxygenase, Gibberellin (GA)-deactivating enzyme, Modulation of internode elongation (Os05t0482400-01)
Os02g0269600	1713	1737	967	498	372	706	-1.07582	6.4502e-05	0.000678718	Down	Similar to Subtilase. (Os02t0269600-00)
Os05g0508300	420	524	581	157	185	207	-1.0761	9.01725e-05	0.000917751	Down	Similar to Papain-like cysteine peptidase XBCP3. (Os05t0508300-01)
Os01g0816600	481	434	318	166	178	109	-1.07683	0.000101298	0.001016	Down	Similar to predicted protein. (Os01t0816600-01)
Os03g0857000	236	247	203	97	86	67	-1.07822	0.000161052	0.00152082	Down	Hypothetical conserved gene. (Os03t0857000-01)
Os12g0129650	190	120	126	68	53	38	-1.07828	2.4821e-06	3.74788e-05	Down	Similar to cDNA, clone: J065154E06, full insert sequence. (Os12t0129650-01)
Os07g0681700	444	522	377	159	215	119	-1.07843	1.01374e-07	2.0021e-06	Down	Glycosyl transferase, family 8 protein. (Os07t0681700-01)
Os03g0647600	297	286	296	96	110	112	-1.07843	2.87095e-11	1.06025e-09	Down	Similar to Nf-Y-A subunit. (Os03t0647600-01)
Os08g0203900	174	156	148	61	68	45	-1.08113	1.72315e-06	2.69184e-05	Down	UAA transporter family protein. (Os08t0203900-01)
Os03g0804200	200	257	313	95	74	106	-1.0817	0.000139044	0.00134519	Down	Bifunctional inhibitor/plant lipid transfer protein/seed storage domain containing protein. (Os03t0804200-01)
Os04g0395700	132	172	142	43	62	56	-1.08248	0.000252346	0.00227569	Down	Conserved hypothetical protein. (Os04t0395700-00)
Os02g0672200	5146	5313	5145	2029	2043	1594	-1.08265	8.40207e-53	5.96643e-50	Down	Similar to AGO1 homologous protein. (Os02t0672200-01);Similar to Protein argonaute 1A. (Os02t0672200-02)
Os11g0106800	140	121	125	48	53	39	-1.08266	3.63981e-06	5.26871e-05	Down	Hypothetical conserved gene. (Os11t0106800-00)
Os08g0530600	224	131	192	69	70	59	-1.08276	0.000194204	0.00180507	Down	Similar to Ubiquitin carrier protein. (Os08t0530600-01)
Os01g0919800	165	157	170	72	57	49	-1.0836	1.48186e-06	2.34438e-05	Down	Similar to Efflux carrier of polar auxin transport. (Os01t0919800-01)
Os09g0428266	284	364	238	75	138	108	-1.08395	2.3675e-07	4.31075e-06	Down	Conserved hypothetical protein. (Os09t0428266-01)
Os08g0509600	74	65	62	25	30	18	-1.08396	0.00092545	0.00695949	Down	Squamosa promter-binding-like transcription activator, Regulation of branching in panicles and vegetative shoots, Semidominant regulator of plant architecture (Os08t0509600-01)
Os12g0123900	1372	1663	1445	572	605	450	-1.08431	1.76277e-08	4.01575e-07	Down	Conserved hypothetical protein. (Os12t0123900-01)
Os10g0140700	70	50	106	29	25	27	-1.08537	0.000753255	0.0058596	Down	Hypothetical conserved gene. (Os10t0140700-00)
Os05g0365700	233	210	212	88	56	90	-1.08648	5.48508e-07	9.36306e-06	Down	Glycoside hydrolase, family 1 protein. (Os05t0365700-01)
Os08g0189600	3222	3245	1839	1092	750	1124	-1.08684	4.87689e-05	0.000529765	Down	Germin-like protein 8-7, Disease resistance (Os08t0189600-01)
Os10g0337500	73	109	119	33	31	43	-1.08729	0.0075907	0.039601	Down	Zinc finger, DHHC-type domain containing protein. (Os10t0337500-01)
Os02g0197700	84	97	72	43	22	26	-1.08744	0.000590545	0.00475151	Down	Di-trans-poly-cis-decaprenylcistransferase-like domain containing protein. (Os02t0197700-01)
Os03g0235700	184	265	201	72	84	78	-1.08769	5.33292e-07	9.12839e-06	Down	Similar to Peptide transporter 1. (Os03t0235700-01)
Os11g0660000	621	583	617	230	256	174	-1.08812	2.00083e-13	1.04913e-11	Down	Sodium/calcium exchanger membrane region domain containing protein. (Os11t0660000-01)
Os10g0364900	587	699	510	244	219	186	-1.08846	4.60458e-08	9.79195e-07	Down	Conserved hypothetical protein. (Os10t0364900-01)
Os07g0107800	246	191	134	69	59	76	-1.09043	0.00547337	0.0305697	Down	Similar to Phytosulfokine receptor precursor (EC 2.7.1.37) (Phytosulfokine LRR receptor kinase). (Os07t0107800-01);Hypothetical conserved gene. (Os07t0107800-02)
Os12g0618800	388	318	388	113	158	123	-1.09137	1.1848e-07	2.30957e-06	Down	Protein of unknown function DUF266, plant family protein. (Os12t0618800-01)
Os05g0441500	740	701	755	238	317	237	-1.09155	6.98001e-14	3.83808e-12	Down	Conserved hypothetical protein. (Os05t0441500-01);Conserved hypothetical protein. (Os05t0441500-02)
Os06g0105700	106	108	101	41	27	44	-1.09155	0.000386499	0.00331243	Down	Protein of unknown function DUF6, transmembrane domain containing protein. (Os06t0105700-01)
Os03g0772600	599	708	714	228	223	269	-1.09172	3.57406e-08	7.79208e-07	Down	Similar to Lectin-like receptor kinase 7;2. (Os03t0772600-01)
Os01g0196500	63	42	52	17	30	10	-1.09263	0.00141493	0.00988875	Down	Prenylated rab acceptor PRA1 family protein. (Os01t0196500-01)
Os03g0574900	726	944	993	443	195	308	-1.0935	5.68178e-05	0.000605293	Down	Similar to Potassium transporter 1 (OsHAK1). Splice isoform 2. (Os03t0574900-01)
Os03g0753600	334	209	263	106	117	69	-1.09482	0.000107878	0.00107205	Down	Conserved hypothetical protein. (Os03t0753600-01);Hypothetical conserved gene. (Os03t0753600-03)
Os01g0879400	429	474	482	190	148	157	-1.09606	6.65284e-13	3.1798e-11	Down	Glycoside hydrolase, family 43 protein. (Os01t0879400-01)
Os11g0492100	54	90	75	28	24	26	-1.09618	0.00886925	0.0449778	Down	Similar to NB-ARC domain containing protein, expressed. (Os11t0492100-01)
Os04g0172100	90	80	89	38	33	22	-1.09709	1.4223e-05	0.000178806	Down	Conserved hypothetical protein. (Os04t0172100-01)
Os02g0461100	679	720	649	270	282	187	-1.09753	2.89521e-08	6.41333e-07	Down	Conserved hypothetical protein. (Os02t0461100-01)
Os09g0451500	1345	1340	1149	509	371	483	-1.09754	6.48402e-15	3.99728e-13	Down	Similar to protein disulfide isomerase. (Os09t0451500-01);Thioredoxin domain 2 containing protein. (Os09t0451500-02)
Os10g0447900	1098	1177	1405	347	585	392	-1.09765	1.46005e-08	3.36936e-07	Down	Similar to Citrate transporter family protein. (Os10t0447900-01)
Os11g0116200	1408	960	1524	421	431	526	-1.09782	1.38655e-08	3.21169e-07	Down	Similar to nonspecific lipid-transfer protein 3. (Os11t0116200-01);Similar to Zinc finger, C3HC4 type family protein, expressed. (Os11t0116200-02)
Os11g0471100	657	564	557	238	222	178	-1.09922	1.40426e-13	7.53812e-12	Down
Os04g0302400	81	93	58	28	38	18	-1.09998	0.00814705	0.0419923	Down	Conserved hypothetical protein. (Os04t0302400-01)
Os04g0545600	120	124	105	17	40	65	-1.10008	0.00645346	0.0347475	Down	Similar to Uclacyanin 3-like protein. (Os04t0545600-01)
Os03g0105401	54	55	60	24	16	20	-1.10029	0.00116254	0.00837984	Down	Hypothetical gene. (Os03t0105401-00)
Os10g0327800	153	168	184	65	84	34	-1.10078	0.000169286	0.00159252	Down	Conserved hypothetical protein. (Os10t0327800-01)
Os08g0335600	115	80	75	24	28	43	-1.10137	0.00738869	0.0387015	Down	Protein of unknown function DUF568, DOMON-like domain containing protein. (Os08t0335600-01)
Os05g0169800	87	57	85	15	41	26	-1.1021	0.00820307	0.0422197	Down	Similar to Carboxyl-terminal proteinase. (Os05t0169800-00)
Os01g0940800	1787	1586	1916	418	811	655	-1.1039	0.00343457	0.0207594	Down	Similar to Beta-1,3-glucanase precursor. (Os01t0940800-01)
Os01g0221600	311	357	414	123	124	136	-1.10449	8.66463e-08	1.72834e-06	Down	Malate transporter, aliminium toerance domain containing protein. (Os01t0221600-00)
Os09g0501850	763	710	735	284	240	260	-1.10564	2.88781e-23	3.85879e-21	Down	Similar to FK506-binding protein 2-1 precursor (EC 5.2.1.8) (Peptidyl-prolyl cis- trans isomerase) (PPIase) (Rotamase) (15 kDa FKBP) (FKBP-15-1). (Os09t0501850-01)
Os10g0109900	118	106	127	50	50	26	-1.10602	0.000266965	0.0023876	Down	Major facilitator superfamily, general substrate transporter domain containing protein. (Os10t0109900-00)
Os04g0390500	2385	2548	2517	816	969	864	-1.10636	1.87627e-28	3.85394e-26	Down	Similar to OSIGBa0132D06.2 protein. (Os04t0390500-01);Mn-nicotianamine transporter, Detoxification of excess manganese (Os04t0390500-02);Iron-phytosiderophore transporter protein yellow stripe 1. (Os04t0390500-03);Similar to OSIGBa0132D06.2 protein. (Os04t0390500-04)
Os02g0467200	98	104	83	30	26	44	-1.10803	0.000382087	0.00328108	Down	Hypothetical protein. (Os02t0467200-01)
Os09g0545300	728	641	747	320	249	187	-1.10831	4.76183e-05	0.000519575	Down	SAUR family protein, Negative regulator of auxin synthesis and transport (Os09t0545300-01)
Os08g0270500	210	198	174	70	109	33	-1.10833	0.00471055	0.0271007	Down	Conserved hypothetical protein. (Os08t0270500-01);Conserved hypothetical protein. (Os08t0270500-02)
Os05g0552200	77	46	103	16	36	28	-1.10843	0.00799034	0.0413561	Down	Glycosyl transferase, family 31 protein. (Os05t0552200-01)
Os10g0579600	1013	692	916	333	331	269	-1.10921	1.30315e-14	7.65684e-13	Down	TGF-beta receptor, type I/II extracellular region family protein. (Os10t0579600-01)
Os01g0584300	89	43	102	20	28	34	-1.10947	0.00771737	0.0401775	Down	Conserved hypothetical protein. (Os01t0584300-01)
Os07g0506000	785	703	654	320	240	203	-1.10981	3.23403e-14	1.81441e-12	Down	Protein of unknown function DUF300 family protein. (Os07t0506000-01);Protein of unknown function DUF300 family protein. (Os07t0506000-02)
Os03g0603600	393	431	393	170	136	126	-1.11024	6.41676e-05	0.000675486	Down	PLC-like phosphodiesterase, TIM beta/alpha-barrel domain domain containing protein. (Os03t0603600-01)
Os06g0190700	141	162	128	57	60	37	-1.11146	0.000184524	0.00172024	Down	Hypothetical conserved gene. (Os06t0190700-00)
Os07g0618400	308	225	219	89	80	96	-1.11155	9.32877e-05	0.00094597	Down	Similar to Leucine-rich repeat transmembrane protein kinase 1 (Fragment). (Os07t0618400-01);Similar to Leucine-rich repeat transmembrane protein kinase 1 (Fragment). (Os07t0618400-02)
Os03g0658800	2454	2509	2864	1378	592	789	-1.11201	0.00320111	0.019601	Down	Cytochrome P450 family protein. (Os03t0658800-01);Hypothetical conserved gene. (Os03t0658800-02);Cytochrome P450 family protein. (Os03t0658800-03)
Os07g0181500	517	487	607	160	198	209	-1.1124	2.92959e-08	6.47793e-07	Down	Protein of unknown function DUF506, plant family protein. (Os07t0181500-01)
Os06g0298000	102	78	58	31	33	21	-1.11254	0.00738439	0.0386871	Down	Conserved hypothetical protein. (Os06t0298000-00)
Os11g0133100	81	99	133	47	21	41	-1.11315	0.0063148	0.0342009	Down	Similar to D-mannose binding lectin family protein. (Os11t0133100-00)
Os12g0138800	110	174	224	78	41	59	-1.1133	0.00014668	0.00140865	Down	Six-bladed beta-propeller, TolB-like domain containing protein. (Os12t0138800-01)
Os07g0290200	116	114	94	38	53	25	-1.11402	0.000278346	0.00247602	Down	Plant lipid transfer protein/seed storage/trypsin-alpha amylase inhibitor domain containing protein. (Os07t0290200-01)
Os03g0712600	117	87	79	57	28	16	-1.11773	0.00635824	0.0343613	Down	Similar to F-box domain containing protein, expressed. (Os03t0712600-01)
Os02g0438700	93	78	94	51	33	11	-1.11782	0.00663297	0.0354932	Down	Similar to NB-ARC domain containing protein, expressed. (Os02t0438700-01);Hypothetical protein. (Os02t0438700-02)
Os07g0608200	267	261	242	94	86	91	-1.11788	1.57747e-07	2.98601e-06	Down	Similar to CCAAT-binding transcription factor subunit B (CBF-B) (NF-Y protein chain A) (NF-YA) (CAAT-box DNA binding protein subunit A). Splice isoform Short. (Os07t0608200-01)
Os02g0130600	364	332	301	149	103	100	-1.11864	7.36838e-08	1.49987e-06	Down	Conserved hypothetical protein. (Os02t0130600-01)
Os12g0106300	709	668	740	311	250	189	-1.11891	2.17139e-14	1.24637e-12	Down	Xylan acetyltransferase, Resistance to bacterial leaf blight disease (Os12t0106300-01)
Os04g0379600	911	832	870	330	293	297	-1.11921	9.48977e-25	1.40392e-22	Down	Defence response, Rin4 domain containing protein. (Os04t0379600-01)
Os01g0110100	103	108	134	42	47	33	-1.11934	0.00558891	0.031082	Down	Phosphate (Pi) transporter, Pi homeostasis (Os01t0110100-01)
Os07g0465100	206	164	120	51	57	64	-1.11987	0.000139501	0.00134857	Down	Conserved hypothetical protein. (Os07t0465100-01)
Os10g0479900	600	635	649	241	225	198	-1.12084	3.5441e-14	1.97944e-12	Down	Transcriptional factor B3 family protein. (Os10t0479900-01)
Os04g0689400	225	368	375	132	125	85	-1.12275	7.28732e-08	1.4858e-06	Down	Protein kinase, core domain containing protein. (Os04t0689400-01)
Os12g0490000	56	68	65	20	22	24	-1.12467	0.000722035	0.00565657	Down	Hypothetical conserved gene. (Os12t0490000-01)
Os03g0339400	42	34	61	19	17	12	-1.12594	0.00144712	0.010086	Down	Haem peroxidase, plant/fungal/bacterial family protein. (Os03t0339400-01)
Os03g0719700	78	90	79	37	29	21	-1.12666	0.00654735	0.035154	Down	Similar to Phytochrome A. (Os03t0719700-01)
Os11g0275200	277	188	332	92	80	104	-1.12743	0.00368872	0.0220383	Down	Similar to Endo-1,3;1,4-beta-D-glucanase precursor (EC 3.2.1.-). (Os11t0275200-01)
Os06g0672801	124	104	122	54	38	31	-1.12759	0.00520869	0.029342	Down	Conserved hypothetical protein. (Os06t0672801-01)
Os12g0548800	484	415	453	166	161	147	-1.12762	1.89055e-13	9.97617e-12	Down	Armadillo-type fold domain containing protein. (Os12t0548800-01)
Os05g0136400	200	146	212	64	52	77	-1.1287	0.000104984	0.00104748	Down	Conserved hypothetical protein. (Os05t0136400-01)
Os11g0113200	996	1020	1047	438	384	259	-1.12927	6.82457e-09	1.65159e-07	Down	Hypothetical conserved gene. (Os11t0113200-01)
Os09g0131400	2076	1744	1406	601	774	476	-1.12984	4.10408e-09	1.03872e-07	Down	Hypothetical protein. (Os09t0131400-01);Similar to tobamovirus multiplication 3. (Os09t0131400-02);Similar to tobamovirus multiplication 3. (Os09t0131400-03)
Os03g0692700	2059	1975	3266	622	830	1061	-1.1299	3.56583e-09	9.10845e-08	Down	Similar to Pherophorin-S precursor. (Os03t0692700-01);Hypothetical conserved gene. (Os03t0692700-03);Similar to predicted protein. (Os03t0692700-04);Similar to predicted protein. (Os03t0692700-05)
Os12g0577200	86	46	118	24	33	30	-1.13028	0.00038218	0.00328108	Down	Conserved hypothetical protein. (Os12t0577200-01)
Os05g0560300	1743	1707	1489	583	588	556	-1.13071	4.7669e-16	3.41431e-14	Down	Protein kinase, core domain containing protein. (Os05t0560300-01)
Os04g0175300	311	249	344	98	135	85	-1.13231	5.7894e-05	0.000615439	Down	Conserved hypothetical protein. (Os04t0175300-01);Conserved hypothetical protein. (Os04t0175300-02)
Os10g0544600	298	356	295	100	128	104	-1.13293	2.53768e-18	2.24454e-16	Down	Zinc finger, RING/FYVE/PHD-type domain containing protein. (Os10t0544600-01);Zinc finger, RING/FYVE/PHD-type domain containing protein. (Os10t0544600-02)
Os08g0564900	65	71	39	15	24	22	-1.13313	0.00832377	0.0427334	Down	Conserved hypothetical protein. (Os08t0564900-01)
Os08g0162000	1361	1367	1473	494	506	465	-1.13369	6.14236e-16	4.33699e-14	Down	Similar to transmembrane 9 superfamily protein member 1. (Os08t0162000-01)
Os06g0621900	48	46	60	25	9	19	-1.13371	0.00941605	0.047259	Down	Similar to Alpha-expansin OsEXPA16 (Fragment). (Os06t0621900-01)
Os01g0326300	434	280	346	117	88	158	-1.13447	0.00323506	0.0197699	Down	Haem peroxidase, plant/fungal/bacterial family protein. (Os01t0326300-01)
Os06g0716100	1618	1762	2337	577	832	592	-1.13454	3.56093e-09	9.10528e-08	Down	Similar to Chaperone protein dnaJ. (Os06t0716100-01)
Os09g0502600	55	105	60	23	23	30	-1.13476	0.00685448	0.036402	Down	Similar to OSIGBa0158F13.3 protein. (Os09t0502600-00)
Os08g0509200	1367	1003	1207	350	462	433	-1.13483	1.03379e-15	7.09774e-14	Down	Similar to Beta-primeverosidase (EC 3.2.1.149). (Os08t0509200-01);Similar to Beta-glucosidase isozyme 2. (Os08t0509200-02)
Os02g0264700	416	340	316	141	112	120	-1.13504	4.82703e-05	0.000524578	Down	Similar to flagelliform silk protein-like protein [Oryza sativa (japonica cultivar-group)]. (Os02t0264700-01)
CAA34008	103142	165940	165452	47890	62294	42203	-1.13552	1.96515e-05	0.000238485	Down	Maturase K [Source:UniProtKB/TrEMBL;Acc:E9KIM5]
Os12g0632900	170	209	220	63	66	78	-1.13569	8.60871e-05	0.000879412	Down	Serine/threonine protein kinase-related domain containing protein. (Os12t0632900-01)
Os11g0132600	227	220	296	82	99	78	-1.13641	1.1373e-07	2.22746e-06	Down	Similar to Arabinoxylan arabinofuranohydrolase isoenzyme AXAH-II. (Os11t0132600-01);Similar to Arabinoxylan arabinofuranohydrolase isoenzyme AXAH-I. (Os11t0132600-02)
Os02g0451900	87	81	85	37	27	24	-1.13871	0.000337827	0.00294609	Down	Conserved hypothetical protein. (Os02t0451900-01)
Os01g0166700	443	531	469	161	204	140	-1.13931	3.6227e-05	0.000407065	Down	Saposin family protein. (Os01t0166700-01)
Os07g0682500	98	46	35	16	13	32	-1.13936	0.00800604	0.0414201	Down	Hypothetical protein. (Os07t0682500-01)
Os12g0210400	4846	4671	5169	1782	1715	1602	-1.13975	1.56888e-31	3.82284e-29	Down	Protein kinase, core domain containing protein. (Os12t0210400-01)
Os06g0152700	71	75	81	27	33	19	-1.14043	3.61791e-07	6.33237e-06	Down	Protein of unknown function DUF821, CAP10-like family protein. (Os06t0152700-01)
Os04g0590200	148	146	147	43	76	36	-1.14108	0.00012164	0.00119077	Down	Protein of unknown function DUF296 domain containing protein. (Os04t0590200-01)
Os07g0220600	363	378	414	110	150	140	-1.14195	3.00529e-13	1.53375e-11	Down
Os01g0810800	413	468	347	174	140	114	-1.14237	2.40544e-08	5.39088e-07	Down	Hypothetical conserved gene. (Os01t0810800-01)
Os06g0128100	176	184	280	64	104	56	-1.14259	0.0034801	0.0209938	Down	Protein of unknown function DUF248, methyltransferase putative domain containing protein. (Os06t0128100-01)
Os01g0103100	220	112	115	38	69	49	-1.14277	0.00410074	0.0241688	Down	TGF-beta receptor, type I/II extracellular region family protein. (Os01t0103100-01);Similar to predicted protein. (Os01t0103100-02)
Os05g0148800	88	123	117	36	53	26	-1.14328	0.00479956	0.0274731	Down	Hypothetical conserved gene. (Os05t0148800-00)
Os09g0482860	49	29	69	21	19	11	-1.14329	0.00105127	0.00772338	Down	Similar to cDNA clone:001-204-H11, full insert sequence. (Os09t0482860-01)
Os04g0416700	1103	903	1347	315	414	426	-1.14338	8.77081e-16	6.10615e-14	Down	Harpin-induced 1 domain containing protein. (Os04t0416700-01)
Os10g0148100	195	199	256	68	54	99	-1.14403	7.16506e-05	0.000746356	Down	Protein of unknown function DUF1210 family protein. (Os10t0148100-01)
Os02g0139400	701	686	704	228	310	192	-1.14476	6.04224e-15	3.75434e-13	Down	Similar to Squamosa promoter-binding-like protein 3. (Os02t0139400-01)
Os11g0593700	145	108	109	29	31	63	-1.14488	0.000168711	0.00158831	Down	Cyclin-like F-box domain containing protein. (Os11t0593700-01)
Os11g0569600	635	482	641	227	243	145	-1.14491	2.97119e-05	0.000342991	Down	Similar to Receptor kinase-like protein. (Os11t0569600-01)
Os06g0663500	262	255	259	93	95	81	-1.14515	7.8602e-08	1.58569e-06	Down	SBP domain containing protein. (Os06t0663500-00)
Os08g0331900	168	198	149	64	66	49	-1.14564	3.32166e-07	5.84265e-06	Down	Similar to Leucine Rich Repeat family protein, expressed. (Os08t0331900-01)
Os06g0309200	341	301	220	111	98	90	-1.14579	4.98757e-05	0.000540842	Down	Similar to lipid binding protein. (Os06t0309200-01)
Os11g0129000	159	94	112	43	40	43	-1.14642	1.38152e-06	2.19823e-05	Down	Similar to Transparent testa 12 protein. (Os11t0129000-00)
Os12g0615300	252	302	212	103	81	81	-1.14659	8.29703e-08	1.66168e-06	Down	Similar to Protein kinase domain containing protein, expressed. (Os12t0615300-01);Hypothetical conserved gene. (Os12t0615300-02)
Os09g0565450	357	380	392	137	177	82	-1.14852	3.75505e-05	0.000419829	Down
Os05g0230600	4037	3936	3867	1557	1478	1081	-1.1486	1.47238e-31	3.65944e-29	Down	DUF1620-containing and WD40-like repeat protein, Scaffold protein for assembly of the restoration of fertility complex (Os05t0230600-01);Similar to predicted protein. (Os05t0230600-02)
Os01g0812000	625	572	644	212	280	151	-1.14956	8.02366e-09	1.92305e-07	Down	Transcriptional activator of gibberellin-dependent alpha-amylase expression, Regulation of nutrient mobilization in germination (Os01t0812000-01);Myb-like transcription factor, Induction of alpha-amylase in aleurone, Pollen development (Os01t0812000-02);Similar to cDNA clone:J033109N02, full insert sequence. (Os01t0812000-03)
Os03g0793800	192	191	223	71	73	65	-1.14976	1.69284e-07	3.18019e-06	Down	Plant lipid transfer protein and hydrophobic protein, helical domain containing protein. (Os03t0793800-01)
Os04g0226600	182	156	139	67	38	58	-1.15087	0.00374373	0.0223133	Down	Similar to OSIGBa0135L04.3 protein. (Os04t0226600-01)
Os10g0522700	93	41	104	21	35	26	-1.15105	0.00570475	0.0316134	Down	Conserved hypothetical protein. (Os10t0522700-01)
Os06g0711900	61	86	136	14	38	44	-1.15117	0.00512591	0.0289485	Down	Bifunctional inhibitor/plant lipid transfer protein/seed storage domain containing protein. (Os06t0711900-01)
Os08g0556900	861	529	593	119	305	259	-1.15141	0.00251985	0.0161081	Down	Similar to Cysteine proteinase (EC 3.4.22.-). (Os08t0556900-01);Similar to Vignain. (Os08t0556900-02)
Os10g0180000	698	621	579	217	215	221	-1.15172	7.71482e-15	4.66531e-13	Down	NpGUT1 homolog. (Os10t0180000-01);Similar to secondary cell wall-related glycosyltransferase family 47. (Os10t0180000-02)
Os11g0245500	112	77	88	45	19	31	-1.15193	4.39677e-06	6.24844e-05	Down	Lipid-binding START domain containing protein. (Os11t0245500-01)
Os06g0685700	779	731	820	245	267	286	-1.15274	5.09177e-09	1.26298e-07	Down	Similar to Auxin response factor 16. (Os06t0685700-01)
Os11g0162700	297	263	199	80	98	84	-1.15283	7.21199e-08	1.47165e-06	Down	Hypothetical conserved gene. (Os11t0162700-01);Hypothetical conserved gene. (Os11t0162700-02)
Os01g0311100	50	48	67	24	12	20	-1.15566	0.00769203	0.040054	Down	Similar to RING-H2 finger protein ATL2L. (Os01t0311100-00)
Os03g0170900	864	871	959	255	345	323	-1.15591	3.73333e-09	9.47784e-08	Down	Sucrose transporter. (Os03t0170900-01);Similar to Sucrose transporter. (Os03t0170900-02)
Os11g0126100	135	117	207	55	52	50	-1.15606	9.48863e-05	0.000960222	Down	Multi antimicrobial extrusion protein MatE family protein. (Os11t0126100-01)
Os06g0237000	82	105	73	29	38	23	-1.1569	0.00516677	0.0291521	Down	Conserved hypothetical protein. (Os06t0237000-01)
Os05g0448675	51	80	62	38	23	6	-1.15812	0.000477731	0.00398039	Down	Conserved hypothetical protein. (Os05t0448675-00)
Os01g0676900	66	42	43	23	18	11	-1.15897	0.000847307	0.00645189	Down	Hypothetical conserved gene. (Os01t0676900-01)
Os12g0154600	336	376	363	159	125	87	-1.15902	2.09375e-08	4.74799e-07	Down	Protein of unknown function DUF250 domain containing protein. (Os12t0154600-01);Protein of unknown function DUF250 domain containing protein. (Os12t0154600-02)
Os06g0589300	391	523	428	181	212	77	-1.15904	2.84343e-05	0.00032916	Down	ABC transporter-like domain containing protein. (Os06t0589300-01)
Os02g0111500	112	148	109	64	36	27	-1.15982	1.00576e-06	1.64131e-05	Down	Hypothetical gene. (Os02t0111500-01)
Os06g0198700	193	162	137	63	40	64	-1.16005	8.22042e-05	0.000843212	Down	CHD5-like protein domain containing protein. (Os06t0198700-01)
Os09g0350900	647	801	625	208	285	220	-1.16018	4.89944e-09	1.22371e-07	Down	Protein kinase, core domain containing protein. (Os09t0350900-01)
Os02g0653300	90	88	102	38	42	17	-1.1604	0.000212571	0.00195458	Down
Os02g0666200	30249	26380	29490	9081	10797	9596	-1.16117	7.54445e-10	2.17277e-08	Down	Aquaporin. (Os02t0666200-01);Aquaporin. (Os02t0666200-02)
Os03g0180500	419	356	387	102	193	107	-1.1612	1.64657e-08	3.77902e-07	Down	Conserved hypothetical protein. (Os03t0180500-01);Conserved hypothetical protein. (Os03t0180500-02)
Os12g0502800	3236	3212	3047	1048	1294	929	-1.16148	1.93992e-17	1.59652e-15	Down	Similar to Ureide permease 2. (Os12t0502800-02);Similar to Ureide permease 2. (Os12t0502800-03);Similar to Ureide permease 2. (Os12t0502800-04)
Os12g0258700	1220	1211	780	285	464	355	-1.1631	2.46118e-09	6.50054e-08	Down	Cupredoxin domain containing protein. (Os12t0258700-01)
Os01g0210700	109	125	103	49	43	24	-1.16314	1.39936e-06	2.22519e-05	Down	Similar to Potassium channel (Fragment). (Os01t0210700-01);Inward rectifying shaker-like potassium channel (Os01t0210700-02)
Os01g0680900	203	209	252	55	104	69	-1.16335	5.32465e-05	0.000572648	Down	Similar to Dopamine beta-monooxygenase. (Os01t0680900-01);Cytochrome b561/ferric reductase transmembrane domain containing protein. (Os01t0680900-02)
Os01g0152000	123	94	65	41	32	24	-1.1642	0.00459222	0.0265427	Down	Protein kinase, core domain containing protein. (Os01t0152000-01)
Os08g0432000	241	246	203	85	104	49	-1.16484	7.27132e-12	2.93631e-10	Down	Conserved hypothetical protein. (Os08t0432000-01);Conserved hypothetical protein. (Os08t0432000-02)
Os08g0158400	24	31	67	21	7	13	-1.16644	0.00989639	0.0491295	Down	Similar to Berberine bridge enzyme-like protein. (Os08t0158400-00)
Os03g0570200	187	182	154	71	62	46	-1.16707	8.75824e-11	2.98597e-09	Down	Conserved hypothetical protein. (Os03t0570200-00)
Os03g0793900	83	28	47	19	20	15	-1.16736	0.00740375	0.038764	Down	Conserved hypothetical protein. (Os03t0793900-00)
Os01g0283300	444	296	485	74	151	186	-1.1675	0.00239363	0.0154282	Down	Conserved hypothetical protein. (Os01t0283300-01);Conserved hypothetical protein. (Os01t0283300-02)
Os06g0680500	379	520	468	181	184	106	-1.16785	2.43613e-05	0.000288185	Down	Similar to Glutamate receptor 3.4 precursor (Ligand-gated ion channel 3.4) (AtGLR4). Splice isoform 2. (Os06t0680500-01)
Os02g0722300	1548	1442	1386	525	534	437	-1.1681	2.0709e-29	4.51493e-27	Down	Nonaspanin (TM9SF) family protein. (Os02t0722300-01)
Os02g0527900	79	74	127	11	37	46	-1.16827	0.000201504	0.00186664	Down	Hypothetical conserved gene. (Os02t0527900-00)
Os08g0470200	374	290	301	97	116	115	-1.16869	2.19843e-08	4.95374e-07	Down	Similar to Nectarin III. (Os08t0470200-01);Similar to carbonic anhydrase. (Os08t0470200-02)
Os09g0344800	471	650	597	220	205	162	-1.16886	5.35308e-09	1.32252e-07	Down	Protein of unknown function DUF81 family protein. (Os09t0344800-01);Protein of unknown function DUF81 family protein. (Os09t0344800-02)
Os06g0271300	115	99	71	42	37	19	-1.17051	0.000182043	0.00170094	Down	Similar to OSIGBa0140C02.5 protein. (Os06t0271300-00)
Os01g0283000	158	172	141	46	76	40	-1.17059	7.4627e-05	0.000773792	Down	Conserved hypothetical protein. (Os01t0283000-01);Conserved hypothetical protein. (Os01t0283000-02)
Os04g0275100	64	93	75	29	20	29	-1.17234	0.00509611	0.0288254	Down	Serine/threonine protein kinase-related domain containing protein. (Os04t0275100-01)
Os02g0216700	91	122	70	22	31	42	-1.17273	0.00433574	0.0253018	Down	Hypothetical gene. (Os02t0216700-01)
Os07g0479300	784	918	955	322	258	316	-1.1733	4.54962e-16	3.2681e-14	Down	Peptidase S10, serine carboxypeptidase family protein. (Os07t0479300-01);Similar to Serine carboxypeptidase-like. (Os07t0479300-02);Non-protein coding transcript. (Os07t0479300-03)
Os07g0108200	224	246	255	81	106	61	-1.17391	4.92257e-08	1.03905e-06	Down	Similar to transparent testa 12 protein. (Os07t0108200-00)
Os03g0854000	885	569	787	250	272	239	-1.17391	9.82502e-16	6.78309e-14	Down	Butirosin biosynthesis, BtrG-like domain containing protein. (Os03t0854000-01)
Os11g0496600	450	320	311	144	127	98	-1.17441	2.64292e-05	0.000309992	Down	Hypothetical conserved gene. (Os11t0496600-00)
Os08g0157400	183	129	165	48	64	50	-1.17492	1.66662e-10	5.42886e-09	Down	Zinc finger, RING/FYVE/PHD-type domain containing protein. (Os08t0157400-01)
Os08g0253800	57	47	48	24	19	9	-1.175	0.00725471	0.0381202	Down	Similar to Cellulose synthase-like family C3 protein (Fragment). (Os08t0253800-01)
Os07g0153300	626	620	708	252	225	187	-1.17512	3.46367e-09	8.89319e-08	Down	Protein of unknown function DUF1365 family protein. (Os07t0153300-01)
Os01g0364400	100	54	78	36	15	27	-1.17538	0.000276308	0.00246142	Down	Protein kinase, catalytic domain domain containing protein. (Os01t0364400-00)
Os03g0387500	127	140	140	44	52	42	-1.17643	4.62892e-07	7.98939e-06	Down	Conserved hypothetical protein. (Os03t0387500-01)
Os03g0310666	28	20	26	6	12	7	-1.17644	0.00440448	0.0256459	Down	Hypothetical protein. (Os03t0310666-00)
Os09g0551251	76	129	141	41	32	43	-1.1769	0.000121455	0.00118985	Down	Similar to H0105C05.10 protein. (Os09t0551251-00)
Os05g0165900	155	146	135	54	69	27	-1.17713	7.71e-05	0.000795782	Down	Serine/threonine protein kinase-related domain containing protein. (Os05t0165900-01)
Os03g0563200	42	34	63	9	23	15	-1.1774	0.00791371	0.0410449	Down	Hypothetical conserved gene. (Os03t0563200-01)
Os06g0156600	2854	2229	3007	791	881	1040	-1.17804	1.06854e-17	9.12627e-16	Down	Lipase, GDSL domain containing protein. (Os06t0156600-01)
Os12g0123500	186	210	241	63	60	90	-1.17831	7.46856e-08	1.51653e-06	Down	Similar to Apyrase precursor (EC 3.6.1.5) (ATP-diphosphatase) (Adenosine diphosphatase) (ADPase) (ATP-diphosphohydrolase). (Os12t0123500-01)
Os01g0788500	431	437	451	138	142	163	-1.17839	2.14443e-05	0.000257353	Down	Disease resistance protein domain containing protein. (Os01t0788500-01)
Os12g0107300	154	117	158	53	59	34	-1.17857	3.52721e-07	6.19542e-06	Down	Conserved hypothetical protein. (Os12t0107300-01)
Os07g0656200	1109	1173	974	391	405	311	-1.1788	1.27141e-16	9.69316e-15	Down	Similar to Beta-glucosidase 26. (Os07t0656200-01)
Os12g0106500	38	62	64	33	17	6	-1.17902	0.0065463	0.035154	Down	Similar to predicted protein. (Os12t0106500-00)
Os10g0107600	196	161	180	52	84	47	-1.18166	5.30584e-05	0.000571119	Down	Conserved hypothetical protein. (Os10t0107600-01)
Os05g0272900	182	123	193	46	46	73	-1.18264	0.00287184	0.0179114	Down	B-cell receptor-associated 31-like family protein. (Os05t0272900-01)
Os06g0257600	61	72	78	16	19	35	-1.18271	0.000317102	0.00278222	Down	Esterase, SGNH hydrolase-type domain containing protein. (Os06t0257600-01)
Os06g0293500	244	213	153	94	41	69	-1.18373	0.00257808	0.0164044	Down	Conserved hypothetical protein. (Os06t0293500-01)
Os06g0477400	39	44	69	12	22	17	-1.18421	0.00688778	0.0365398	Down
Os10g0318000	153	107	111	41	53	32	-1.18432	9.36108e-05	0.000948859	Down	Conserved hypothetical protein. (Os10t0318000-01)
Os04g0194600	144	149	203	72	50	45	-1.18433	5.76448e-05	0.000613053	Down	Similar to PCF1. (Os04t0194600-01)
Os01g0864200	88	103	132	54	32	23	-1.18745	0.00356174	0.0213877	Down	Conserved hypothetical protein. (Os01t0864200-01)
Os02g0792900	6027	5822	5807	1665	2227	2035	-1.18761	3.12007e-34	8.91335e-32	Down	TMS membrane protein/tumour differentially expressed protein family protein. (Os02t0792900-01);TMS membrane protein/tumour differentially expressed protein family protein. (Os02t0792900-03)
Os02g0689200	607	482	504	196	201	142	-1.18806	3.60992e-09	9.20216e-08	Down	Protein of unknown function DUF250 domain containing protein. (Os02t0689200-01);Similar to cDNA clone:J023134O11, full insert sequence. (Os02t0689200-02);Similar to cDNA clone:J023134O11, full insert sequence. (Os02t0689200-03)
Os08g0269600	47	53	29	20	19	5	-1.18932	0.00788479	0.0409462	Down	EGF-like region domain containing protein. (Os08t0269600-01)
Os09g0129400	540	359	397	130	153	151	-1.1906	5.62714e-09	1.38335e-07	Down	Conserved hypothetical protein. (Os09t0129400-01);Conserved hypothetical protein. (Os09t0129400-02)
Os03g0288800	344	368	314	139	118	89	-1.19078	1.03501e-08	2.43369e-07	Down	Cytochrome B561-related domain containing protein. (Os03t0288800-01)
Os05g0426400	673	585	608	226	257	149	-1.19088	1.08867e-15	7.45394e-14	Down	Glycosyl transferase, family 8 domain containing protein. (Os05t0426400-01);Similar to cDNA clone:J013112C08, full insert sequence. (Os05t0426400-02)
Os09g0447300	202	208	265	54	72	97	-1.1922	3.52494e-05	0.00039839	Down	Cytochrome P450 family protein. (Os09t0447300-01)
Os07g0134500	445	308	362	126	161	91	-1.19237	1.96235e-05	0.000238293	Down	Similar to hydrolase/ protein serine/threonine phosphatase. (Os07t0134500-01)
Os07g0518100	50	96	137	30	31	33	-1.19282	0.000147794	0.00141551	Down	Cytochrome P450 family protein. (Os07t0518100-01)
Os03g0590700	121	142	117	40	34	52	-1.1956	4.57569e-07	7.91401e-06	Down	NADH dehydrogenase [ubiquinone] 1 alpha subcomplex assembly factor 3 domain containing protein. (Os03t0590700-01)
Os06g0173000	70	33	65	24	26	7	-1.19636	0.00568965	0.0315437	Down	Armadillo-type fold domain containing protein. (Os06t0173000-00)
Os06g0222400	276	192	297	61	95	98	-1.19712	2.3943e-08	5.37418e-07	Down	Similar to DRE-binding protein 2. (Os06t0222400-01)
Os09g0498000	371	292	246	116	126	66	-1.19713	2.21396e-05	0.000264674	Down	Hypothetical gene. (Os09t0498000-01)
Os08g0234200	172	126	161	58	50	45	-1.19999	1.69958e-07	3.19044e-06	Down	Conserved hypothetical protein. (Os08t0234200-01)
Os12g0102500	1373	1283	1269	446	483	384	-1.20002	1.69045e-17	1.40516e-15	Down	Serine/threonine protein kinase-related domain containing protein. (Os12t0102500-01);Serine/threonine protein kinase-related domain containing protein. (Os12t0102500-02)
Os03g0237000	4483	4562	4396	1584	1602	1308	-1.20029	1.05794e-18	9.6223e-17	Down	Nonaspanin (TM9SF) family protein. (Os03t0237000-01)
Os08g0378000	194	171	215	66	67	60	-1.20048	0.00230645	0.0149166	Down	Conserved hypothetical protein. (Os08t0378000-02);Hypothetical protein. (Os08t0378000-03)
Os08g0423600	87	89	85	29	32	26	-1.20066	0.000158958	0.00150562	Down	Similar to carbonic anhydrase. (Os08t0423600-00)
Os02g0469600	12566	10823	12026	3836	4137	3813	-1.20084	2.22297e-10	7.08328e-09	Down	Similar to Cysteine proteinase 1 precursor (EC 3.4.22.-). (Os02t0469600-01)
Os07g0575700	266	184	277	75	57	105	-1.20262	0.00211834	0.0138806	Down	Similar to Lectin-like receptor kinase 7;2. (Os07t0575700-01)
Os11g0654000	119	95	104	54	19	32	-1.20461	0.00010045	0.00100791	Down	Hypothetical protein. (Os11t0654000-01);Hypothetical gene. (Os11t0654000-02)
Os06g0109200	283	301	353	112	87	110	-1.20462	1.00839e-08	2.3756e-07	Down	Protein of unknown function DUF6, transmembrane domain containing protein. (Os06t0109200-01)
Os01g0180400	63	60	102	41	12	21	-1.20473	0.00413278	0.0242943	Down	Protein of unknown function DUF581 domain containing protein. (Os01t0180400-01)
Os06g0497600	53	60	81	29	16	19	-1.20475	0.00475651	0.0272896	Down	Similar to H0321H01.8 protein. (Os06t0497600-01)
Os11g0438400	73	21	70	18	17	19	-1.20542	0.00560416	0.0311462	Down	Hypothetical conserved gene. (Os11t0438400-01)
Os02g0158701	134	162	148	60	35	51	-1.20567	0.00254391	0.0162285	Down	Similar to predicted protein. (Os02t0158701-00)
Os03g0138200	91	142	139	54	43	27	-1.2076	6.93973e-05	0.000725607	Down	Cytochrome P450 family protein. (Os03t0138200-01)
Os11g0289700	6961	7651	7219	3490	1615	2102	-1.2078	6.2276e-06	8.5138e-05	Down	Cytochrome P450 family protein. (Os11t0289700-01)
Os01g0339900	1314	1445	1287	503	421	416	-1.20783	4.5864e-10	1.3817e-08	Down	Thioredoxin domain 2 containing protein. (Os01t0339900-01)
Os11g0107425	53	69	35	25	13	14	-1.20797	0.0057188	0.031663	Down	Hypothetical protein. (Os11t0107425-00)
Os08g0189500	582	764	421	215	160	207	-1.208	0.00156621	0.010789	Down	Germin-like protein 8-6, Disease resistance (Os08t0189500-01)
Os01g0112500	1429	1661	1687	504	662	428	-1.20987	3.74595e-10	1.14235e-08	Down	Similar to Plakoglobin/armadillo/beta-catenin-like protein (Fragment). (Os01t0112500-01);Similar to Plakoglobin/armadillo/beta-catenin-like protein (Fragment). (Os01t0112500-02)
Os01g0137300	109	118	131	65	23	30	-1.21111	0.00276333	0.0173653	Down	Hypothetical protein. (Os01t0137300-01)
Os07g0684400	321	259	305	91	113	89	-1.21293	9.19156e-09	2.1819e-07	Down	Hypothetical protein. (Os07t0684400-01);Hypothetical protein. (Os07t0684400-02)
Os07g0129200	526	499	378	166	141	155	-1.21438	2.45067e-09	6.48657e-08	Down	Pathogenesis-related 1a protein, Regulation of abiotic stress responses (Os07t0129200-01)
Os11g0591800	1299	1144	1033	353	362	423	-1.21582	7.09029e-06	9.59293e-05	Down	Barwin domain containing protein. (Os11t0591800-01)
Os04g0688500	2790	1901	2807	592	960	907	-1.21618	0.00128793	0.00915362	Down	Peroxidase (EC 1.11.1.7). (Os04t0688500-01)
Os01g0152800	152	176	174	52	88	29	-1.21655	0.00216045	0.0140934	Down	Protein kinase, core domain containing protein. (Os01t0152800-01)
Os03g0413400	538	546	573	253	193	106	-1.21755	1.42565e-09	3.937e-08	Down	Glycosyl transferase, family 8 protein. (Os03t0413400-01)
Os01g0115800	196	230	156	55	77	60	-1.21952	3.90774e-08	8.44547e-07	Down	Similar to Receptor-like kinase. (Os01t0115800-01)
Os11g0655000	114	166	149	44	57	40	-1.22408	1.37974e-07	2.64446e-06	Down	Conserved hypothetical protein. (Os11t0655000-01)
Os01g0247700	474	479	482	133	198	141	-1.22513	1.21121e-15	8.20254e-14	Down	Similar to inner membrane transport protein. (Os01t0247700-01)
Os10g0210500	846	866	809	328	290	213	-1.22526	4.89667e-10	1.46729e-08	Down	Protein of unknown function DUF6, transmembrane domain containing protein. (Os10t0210500-01);Protein of unknown function DUF6, transmembrane domain containing protein. (Os10t0210500-02)
Os01g0546400	123	95	106	61	36	11	-1.22582	0.00263379	0.0166693	Down	Protein of unknown function DUF6, transmembrane domain containing protein. (Os01t0546400-01)
Os09g0387150	433	418	353	113	140	140	-1.22589	1.09895e-05	0.000142109	Down	Conserved hypothetical protein. (Os09t0387150-01)
Os05g0359833	75	81	101	12	42	30	-1.2273	0.000119599	0.00117584	Down	Similar to zinc finger, C3HC4 type family protein. (Os05t0359833-00)
Os12g0568900	80	42	67	7	25	29	-1.22806	0.00418037	0.0245334	Down	Thaumatin, pathogenesis-related family protein. (Os12t0568900-01)
Os01g0713200	1190	894	924	242	346	387	-1.22836	0.00122779	0.00879157	Down	Similar to Beta-glucanase. (Os01t0713200-01)
Os09g0412300	811	786	1089	217	269	377	-1.22933	4.22391e-10	1.28026e-08	Down	Similar to Calmodulin-like protein. (Os09t0412300-01)
Os06g0643700	746	669	985	244	242	290	-1.22966	4.95524e-10	1.48204e-08	Down	Hly-III related domain containing protein. (Os06t0643700-01)
Os01g0327100	428	399	422	106	206	101	-1.23025	2.02199e-09	5.45652e-08	Down	Haem peroxidase family protein. (Os01t0327100-01);Similar to Peroxidase 8. (Os01t0327100-02)
Os09g0441700	84	82	70	21	22	33	-1.23026	0.00337886	0.0205125	Down	Similar to flavonoid 3-monooxygenase. (Os09t0441700-00)
Os08g0193600	32	27	37	14	7	10	-1.23322	0.00149764	0.010377	Down	Hypothetical conserved gene. (Os08t0193600-01)
Os03g0752500	124	146	127	26	46	56	-1.23354	4.49562e-05	0.000492655	Down	Similar to Cysteine proteinase (Fragment). (Os03t0752500-01)
Os06g0346600	112	107	91	37	34	30	-1.23374	5.85025e-07	9.92506e-06	Down	Hypothetical conserved gene. (Os06t0346600-01)
Os01g0911200	2405	2262	2391	829	792	679	-1.23527	1.61333e-34	4.84653e-32	Down	Ribophorin II family protein. (Os01t0911200-01)
Os02g0478050	120	95	86	36	41	22	-1.23529	0.00257129	0.0163737	Down	Similar to predicted protein. (Os02t0478050-01)
Os12g0539333	43	46	65	11	33	7	-1.23618	0.00482288	0.0275812	Down	Conserved hypothetical protein. (Os12t0539333-01);Conserved hypothetical protein. (Os12t0539333-02)
Os03g0836600	43	56	54	15	23	12	-1.23659	0.00487233	0.0277745	Down	Similar to OSIGBa0117N13.1 protein. (Os03t0836600-01)
Os04g0127200	2560	2275	1744	674	760	705	-1.23682	4.18814e-06	5.97543e-05	Down	Hypothetical conserved gene. (Os04t0127200-01);Similar to Subtilase. (Os04t0127200-02)
Os07g0180300	1175	1334	1290	469	449	324	-1.23689	1.90248e-10	6.14081e-09	Down	Protein of unknown function DUF594 family protein. (Os07t0180300-01)
Os12g0184167	81	53	95	21	19	33	-1.23721	0.0032845	0.020013	Down	Conserved hypothetical protein. (Os12t0184167-01)
Os09g0293500	297	386	394	101	155	96	-1.23772	2.67203e-09	7.02016e-08	Down	BR receptor kinase, Brassinosteroid (BR) perception in the root (Os09t0293500-01)
Os02g0629200	3673	3351	4612	888	1546	1331	-1.23863	3.77139e-06	5.43386e-05	Down	Similar to cDNA clone:001-039-E03, full insert sequence. (Os02t0629200-01);Similar to HvPIP2;1 protein. (Os02t0629200-02)
Os05g0227600	6304	6286	8993	1614	2519	2788	-1.23872	7.24878e-11	2.50195e-09	Down
Os01g0674150	62	58	37	11	23	17	-1.23875	0.000361863	0.00313043	Down	Conserved hypothetical protein. (Os01t0674150-01)
Os07g0637600	50	50	48	27	11	10	-1.23977	0.00502466	0.028499	Down	Similar to serine/threonine-protein kinase Haspin. (Os07t0637600-00)
Os06g0341400	27	52	20	8	13	11	-1.24033	0.00821154	0.0422371	Down	Hypothetical protein. (Os06t0341400-01)
Os11g0305300	145	193	161	53	69	41	-1.24056	2.67614e-05	0.000312801	Down	Hypothetical gene. (Os11t0305300-01)
Os07g0490700	50	66	68	20	28	12	-1.24147	0.000228202	0.00207985	Down	Snf7 family protein. (Os07t0490700-01)
Os07g0291200	158	163	189	52	72	42	-1.24263	4.0665e-08	8.75907e-07	Down	B-cell receptor-associated 31-like domain containing protein. (Os07t0291200-01)
Os03g0180000	684	586	671	226	204	197	-1.2434	4.75001e-10	1.42581e-08	Down	Sodium/calcium exchanger membrane region domain containing protein. (Os03t0180000-00)
Os06g0239600	143	111	120	45	56	22	-1.24404	0.00206705	0.0135912	Down	Similar to F28N24.11 protein. (Os06t0239600-01)
Os12g0535400	1042	1109	1052	290	451	301	-1.24461	3.1635e-18	2.76851e-16	Down	Similar to hydrolase, alpha/beta fold family protein. (Os12t0535400-01)
Os10g0176700	61	47	49	15	11	24	-1.24503	0.000354386	0.0030711	Down	Hypothetical conserved gene. (Os10t0176700-01)
Os01g0941800	44	34	50	25	6	10	-1.24701	0.0057322	0.031723	Down	Metallophosphoesterase domain containing protein. (Os01t0941800-01);Similar to predicted protein. (Os01t0941800-02)
Os02g0159850	39	57	78	9	28	19	-1.24732	0.000256258	0.00230345	Down	Similar to predicted protein. (Os02t0159850-00)
Os05g0247400	108	95	86	42	24	27	-1.24734	0.00246726	0.0158236	Down	Conserved hypothetical protein. (Os05t0247400-01)
Os11g0700500	1731	1839	1481	622	549	464	-1.24762	4.36015e-19	4.08933e-17	Down	Similar to Snapdragon myb protein 305 homolog. (Os11t0700500-01)
Os07g0209401	316	359	252	100	118	83	-1.24802	9.97344e-06	0.000130463	Down	Similar to DNA polymerase. (Os07t0209401-00)
Os07g0599500	288	199	279	63	80	101	-1.24921	1.2723e-05	0.000161335	Down
Os01g0113700	250	293	259	95	107	58	-1.25123	6.26586e-14	3.45303e-12	Down	Similar to Receptor-like kinase. (Os01t0113700-00)
Os06g0223700	42	43	49	22	11	10	-1.25171	0.0051961	0.0292976	Down	Protein of unknown function DUF581 family protein. (Os06t0223700-01)
Os11g0107000	905	831	893	310	311	229	-1.25182	2.0283e-10	6.52152e-09	Down	Xylan acetyltransferase, Resistance to bacterial leaf blight disease (Os11t0107000-01)
Os05g0547700	511	565	636	194	204	154	-1.2527	4.59395e-10	1.3823e-08	Down	Conserved hypothetical protein. (Os05t0547700-01);Conserved hypothetical protein. (Os05t0547700-02)
Os01g0299300	83	67	82	25	24	25	-1.25575	0.0027985	0.017542	Down	Hypothetical conserved gene. (Os01t0299300-00)
Os07g0132500	89	122	118	32	53	22	-1.25601	0.00205863	0.0135537	Down	Similar to Resistance protein candidate (Fragment). (Os07t0132500-01)
Os10g0180800	10788	11315	10556	4333	3989	2283	-1.25737	2.53625e-06	3.81342e-05	Down	Wall-associated kinase, Negative regulation of rice blast resistance (Os10t0180800-01);Similar to Calcium binding EGF domain containing protein, expressed. (Os10t0180800-02);Hypothetical conserved gene. (Os10t0180800-03)
Os04g0678200	617	497	537	130	217	182	-1.25798	8.61659e-17	6.6924e-15	Down	Protein of unknown function DUF1218 family protein. (Os04t0678200-01)
Os03g0392600	54	55	70	26	15	16	-1.25886	0.00353476	0.0212616	Down	Peptidase S10, serine carboxypeptidase family protein. (Os03t0392600-01)
Os02g0633300	504	611	663	187	225	159	-1.25932	4.63715e-17	3.68216e-15	Down	EspB-like protein. (Os02t0633300-01)
Os01g0626500	224	177	142	37	76	61	-1.25991	2.12337e-08	4.79767e-07	Down	Conserved hypothetical protein. (Os01t0626500-01)
Os06g0539066	119	113	134	35	58	25	-1.26055	1.41075e-07	2.69299e-06	Down	Conserved hypothetical protein. (Os06t0539066-01)
Os07g0631300	582	486	540	200	149	163	-1.26112	4.95358e-06	6.93222e-05	Down	Conserved hypothetical protein. (Os07t0631300-01)
Os07g0593000	831	616	757	235	263	208	-1.2619	2.08693e-10	6.68411e-09	Down	Similar to Zinc-finger protein KNUCKLES. (Os07t0593000-01)
Os01g0118600	45	58	56	13	15	22	-1.26279	0.00398882	0.0235875	Down	Similar to Hga5 protein. (Os01t0118600-00)
Os11g0112800	1762	1577	1342	484	506	502	-1.26285	2.22637e-19	2.17851e-17	Down	Saposin-like domain containing protein. (Os11t0112800-01)
Os01g0159200	393	500	603	128	202	148	-1.26357	5.05646e-10	1.50868e-08	Down	Similar to Fasciclin-like protein FLA18. (Os01t0159200-01)
Os07g0442900	927	743	792	201	242	332	-1.264	1.61274e-10	5.27408e-09	Down	Uncharacterised protein family UPF0497, trans-membrane plant subgroup domain containing protein. (Os07t0442900-01)
Os01g0104000	698	683	549	225	187	202	-1.26507	1.92855e-17	1.59243e-15	Down	C-type lectin domain containing protein. (Os01t0104000-01);Similar to predicted protein. (Os01t0104000-02)
Os08g0234700	80	100	73	41	24	16	-1.26576	7.90255e-05	0.000813292	Down	Conserved hypothetical protein. (Os08t0234700-01)
Os08g0567000	2135	2220	2067	638	750	658	-1.26585	4.53251e-11	1.6116e-09	Down	Conserved hypothetical protein. (Os08t0567000-01)
Os05g0128400	1650	1619	1684	468	633	481	-1.26669	1.35268e-19	1.35018e-17	Down	Cation diffusion facilitator (CDF) family protein, Bivalent cation transporter, Translocation of Zn, Cd and other heavy metals, Ion homeostasis (Os05t0128400-01)
Os04g0191600	143	126	134	50	38	40	-1.26682	7.61425e-08	1.54485e-06	Down	Hypothetical conserved gene. (Os04t0191600-01);F-box domain, cyclin-like domain containing protein. (Os04t0191600-02);Hypothetical conserved gene. (Os04t0191600-03);F-box domain, cyclin-like domain containing protein. (Os04t0191600-04)
Os04g0219000	421	379	386	115	154	110	-1.26791	7.87725e-10	2.26337e-08	Down	Similar to cDNA, clone: J075169H23, full insert sequence. (Os04t0219000-01);Similar to cDNA, clone: J075169H23, full insert sequence. (Os04t0219000-02)
Os07g0621400	59	51	57	18	19	16	-1.26812	0.000229203	0.00208744	Down	Similar to cDNA clone:002-132-C09, full insert sequence. (Os07t0621400-01)
Os07g0448400	221	198	253	67	93	55	-1.26822	6.38159e-09	1.55194e-07	Down	Similar to Aquaporin PIP2-5. (Os07t0448400-01)
Os11g0528200	322	347	279	116	118	70	-1.26958	1.62606e-09	4.44111e-08	Down	Similar to NEF1 (NO EXINE FORMATION 1). (Os11t0528200-01)
Os04g0419600	96	132	151	43	32	44	-1.27155	2.95963e-05	0.000341975	Down	Histone H3. (Os04t0419600-01)
Os11g0157200	404	274	439	71	138	142	-1.27277	5.6373e-06	7.77954e-05	Down	Harpin-induced 1 domain containing protein. (Os11t0157200-03)
Os03g0760300	265	256	227	83	79	75	-1.27293	3.7102e-09	9.43081e-08	Down	Cytochrome P450 family protein. (Os03t0760300-01)
Os02g0611000	87	65	79	26	17	29	-1.27663	0.00244151	0.015688	Down	Hypothetical gene. (Os02t0611000-01);Conserved hypothetical protein. (Os02t0611000-02)
Os06g0500700	35	26	42	13	6	13	-1.27682	0.00638543	0.0344601	Down	Cytochrome P450 family protein. (Os06t0500700-01)
Os04g0649900	201	136	141	31	89	34	-1.27886	0.00133691	0.00942893	Down	Protein of unknown function DUF579, plant family protein. (Os04t0649900-01)
Os07g0471000	1360	1516	1555	516	477	407	-1.27949	9.32409e-20	9.45882e-18	Down	Endoplasmic reticulum (ER) stress sensor, Transducer of ER stress, ER stress response (Os07t0471000-01)
Os03g0163200	88	79	111	28	27	32	-1.2795	5.38326e-05	0.000577951	Down	Protein of unknown function DUF247, plant family protein. (Os03t0163200-01)
Os01g0347600	159	164	203	33	62	69	-1.27973	0.00127051	0.00905051	Down	Ervatamin B (EC 3.4.22.-) (ERV-B). (Os01t0347600-01)
Os01g0894000	342	387	392	197	87	71	-1.28215	4.92074e-06	6.89403e-05	Down	Metallophosphoesterase domain containing protein. (Os01t0894000-01);Similar to predicted protein. (Os01t0894000-02)
Os11g0462850	108	98	86	39	28	25	-1.28238	3.24859e-07	5.73033e-06	Down	Hypothetical protein. (Os11t0462850-00)
Os06g0705600	38	20	54	14	11	10	-1.28272	0.00546668	0.0305392	Down	Oligopeptide transporter domain containing protein. (Os06t0705600-00)
Os12g0618600	236	225	198	79	95	37	-1.28355	8.92705e-06	0.000118143	Down	Similar to Transcriptional activator HAP2. (Os12t0618600-01)
Os03g0323100	91	110	110	41	33	24	-1.2836	2.21594e-07	4.0526e-06	Down	Conserved hypothetical protein. (Os03t0323100-01)
Os06g0220000	259	282	449	74	111	123	-1.28521	9.82645e-10	2.78162e-08	Down	Similar to Phi-1 protein. (Os06t0220000-01)
Os01g0736000	40	24	30	8	7	14	-1.2858	0.00693565	0.0367467	Down	HMG-I and HMG-Y, DNA-binding domain containing protein. (Os01t0736000-01)
Os01g0619900	386	319	401	157	123	71	-1.28596	4.54861e-06	6.44901e-05	Down	Similar to DNA binding. (Os01t0619900-01)
Os06g0654400	53	50	61	10	20	21	-1.28624	0.00326518	0.0199246	Down	Hypothetical conserved gene. (Os06t0654400-00)
Os06g0605750	62	60	49	15	26	13	-1.2867	0.000176149	0.00165145	Down	Similar to GAMYB-like1. (Os06t0605750-00)
Os06g0605600	163	123	123	52	46	31	-1.28886	1.96261e-05	0.000238293	Down	Similar to GAMYB-like1. (Os06t0605600-01)
Os02g0582900	836	948	898	256	265	312	-1.2906	5.84856e-11	2.03871e-09	Down	Conserved hypothetical protein. (Os02t0582900-01)
Os01g0804900	123	97	139	25	56	32	-1.29084	2.59578e-05	0.000304897	Down	Similar to Cytochrome P450. (Os01t0804900-01)
CAA33910	25509	36368	33842	9851	13373	7148	-1.29085	9.37671e-12	3.71689e-10	Down	NADH dehydrogenase ND1
Os06g0109100	166	209	141	43	48	68	-1.2947	0.00113877	0.00824196	Down	Hypothetical conserved gene. (Os06t0109100-00)
Os04g0584100	37	59	42	19	13	11	-1.29562	0.00377445	0.0224803	Down	Serine/threonine protein kinase domain containing protein. (Os04t0584100-01)
Os12g0610600	928	757	777	164	366	243	-1.2961	5.7705e-11	2.01433e-09	Down	Similar to NAM / CUC2-like protein. (Os12t0610600-01)
Os01g0561600	364	265	435	147	92	92	-1.29688	4.05736e-06	5.8122e-05	Down	Cytochrome P450 family protein. (Os01t0561600-01)
Os06g0274800	438	394	304	112	110	130	-1.29716	3.71386e-06	5.36968e-05	Down	Similar to Peroxidase 11 precursor (EC 1.11.1.7) (Atperox P11) (ATP23a/ATP23b). (Os06t0274800-01)
Os02g0589700	330	189	333	76	71	114	-1.29769	5.30966e-06	7.39721e-05	Down	Lecithin:cholesterol/phospholipid:diacylglycerol acyltransferase domain containing protein. (Os02t0589700-00)
Os02g0732800	137	133	127	19	62	43	-1.29814	0.00129937	0.00921386	Down	Similar to Anther-specific proline-rich protein APG. (Os02t0732800-00)
Os07g0226200	154	109	178	46	48	43	-1.29828	1.49791e-05	0.000186986	Down	Hypothetical protein. (Os07t0226200-01)
Os05g0155200	383	357	400	141	121	94	-1.29849	2.57068e-16	1.90722e-14	Down	Similar to Ethylene receptor. (Os05t0155200-01);Similar to Ethylene receptor-like protein (Fragment). (Os05t0155200-02)
Os01g0242200	31	21	23	4	8	11	-1.29857	0.00898921	0.0454378	Down	Zinc finger, C2H2-type domain containing protein. (Os01t0242200-01)
Os12g0527700	144	144	135	59	59	16	-1.30068	1.56445e-05	0.00019422	Down	Serine/threonine protein kinase-related domain containing protein. (Os12t0527700-01)
Os01g0131800	291	274	220	106	94	47	-1.30079	1.44051e-09	3.97365e-08	Down	Signal peptidase 22 kDa subunit family protein. (Os01t0131800-01)
Os10g0552600	239	486	658	85	198	145	-1.30487	0.000728569	0.00569429	Down	Similar to Tfm5 protein. (Os10t0552600-01)
Os07g0437000	108	92	115	36	29	32	-1.30581	0.00145262	0.0101212	Down	Flavin monooxygenase-like enzyme , Auxin biosynthesis (Os07t0437000-01)
Os08g0400800	105	65	51	31	23	15	-1.30587	0.00203705	0.013433	Down	Similar to F-box domain containing protein, expressed. (Os08t0400800-00)
Os01g0631900	230	232	238	86	89	44	-1.30631	2.06344e-09	5.56234e-08	Down	Similar to aspartic proteinase oryzasin-1. (Os01t0631900-00)
Os04g0228000	355	307	260	79	156	56	-1.30632	6.49736e-10	1.90431e-08	Down	Peptidase A1 domain containing protein. (Os04t0228000-01)
Os03g0248300	43	25	51	19	13	5	-1.30765	0.00428289	0.025064	Down	Similar to Cytochrome P450 76C4 (EC 1.14.-.-). (Os03t0248300-01)
Os10g0416100	1664	1304	1617	475	447	488	-1.30839	1.60969e-11	6.19308e-10	Down	Class III chitinase RCB4 (EC 3.2.1.14). (Os10t0416100-01);Similar to Chitinase (Fragment). (Os10t0416100-02)
Os01g0500825	116	128	98	36	39	31	-1.30859	0.00133617	0.00942641	Down	Conserved hypothetical protein. (Os01t0500825-00)
Os10g0545500	93	94	155	25	32	47	-1.30961	2.31699e-05	0.000275594	Down	Similar to xyloglucan endotransglucosylase/hydrolase protein 32. (Os10t0545500-00)
Os03g0424000	285	284	201	88	72	77	-1.31275	4.62726e-06	6.53443e-05	Down	Similar to U-box domain containing protein. (Os03t0424000-01);Similar to U-box domain containing protein. (Os03t0424000-02)
Os12g0408000	91	107	144	24	54	28	-1.31391	2.13305e-05	0.000256234	Down	Protein of unknown function DUF594 domain containing protein. (Os12t0408000-01)
Os03g0363700	51	27	36	10	14	11	-1.31414	4.76654e-05	0.000519823	Down	Pentatricopeptide repeat domain containing protein. (Os03t0363700-00)
Os04g0415200	283	275	324	107	83	81	-1.31494	3.74258e-06	5.39861e-05	Down	TB2/DP1 and HVA22 related protein family protein. (Os04t0415200-01)
Os07g0677200	42	47	48	14	16	12	-1.31726	1.56574e-05	0.000194283	Down	Peroxidase. (Os07t0677200-01);Similar to Peroxidase. (Os07t0677200-02)
Os04g0227500	883	957	939	327	283	245	-1.31824	1.32429e-06	2.11123e-05	Down	DSBA oxidoreductase family protein. (Os04t0227500-01)
Os09g0565500	639	727	585	208	208	184	-1.31827	4.61171e-11	1.63276e-09	Down
Os03g0448500	630	536	429	170	171	150	-1.31859	1.88943e-06	2.92586e-05	Down	Similar to Calcineurin B-like protein 7. (Os03t0448500-01);Similar to Calcineurin B-like protein 7. (Os03t0448500-02);Hypothetical gene. (Os03t0448500-03)
Os02g0223850	61	108	106	28	29	27	-1.31959	0.00147642	0.0102553	Down	Similar to ESTs AU075609(C63344). (Os02t0223850-01)
Os04g0218350	167	140	118	50	60	22	-1.32064	1.75123e-08	3.99679e-07	Down	Similar to cDNA, clone: J075169H23, full insert sequence. (Os04t0218350-01)
Os10g0178101	228	245	223	78	86	51	-1.32087	1.47995e-09	4.06437e-08	Down
Os07g0519300	135	226	177	58	70	38	-1.32233	4.94742e-09	1.23333e-07	Down	Similar to taxane 10-beta-hydroxylase. (Os07t0519300-01)
Os04g0178400	1867	1531	1501	586	346	549	-1.32481	8.82199e-12	3.51945e-10	Down	Similar to Cytochrome P450 CYP99A1 (EC 1.14.-.-) (Fragment). (Os04t0178400-01)
Os05g0463100	60	57	38	13	13	21	-1.3265	7.06936e-06	9.57504e-05	Down
Os06g0634700	49	56	124	29	26	15	-1.32691	0.00169565	0.0115052	Down	Conserved hypothetical protein. (Os06t0634700-01)
Os12g0483700	150	133	116	47	51	25	-1.32922	1.19385e-05	0.000152555	Down	Hypothetical conserved gene. (Os12t0483700-01);Hypothetical conserved gene. (Os12t0483700-02)
Os10g0191300	10885	11215	10407	3347	3243	3287	-1.32936	2.56234e-12	1.11142e-10	Down	Similar to PR-1a pathogenesis related protein (Hv-1a) precursor. (Os10t0191300-01)
Os05g0581100	290	311	256	94	108	62	-1.32951	3.03703e-06	4.48765e-05	Down	Hypothetical conserved gene. (Os05t0581100-00)
Os12g0118900	86	58	47	23	17	18	-1.33135	0.00199486	0.0131827	Down	Cytochrome P450 family protein. (Os12t0118900-01)
Os07g0166700	1218	1162	1564	491	388	322	-1.33325	7.72807e-12	3.10798e-10	Down	Similar to Transmembrane protein kinase. (Os07t0166700-01)
Os08g0446200	216	274	258	92	86	51	-1.3333	7.56667e-10	2.17664e-08	Down	Similar to Receptor-like protein kinase precursor (EC 2.7.1.37). Splice isoform INRPK1a. (Os08t0446200-01)
Os04g0688200	95	57	75	33	10	25	-1.33353	0.00162437	0.0111294	Down	Similar to Peroxidase (EC 1.11.1.7). (Os04t0688200-01)
Os08g0391300	99	105	73	24	48	14	-1.33426	0.00130255	0.0092285	Down	Conserved hypothetical protein. (Os08t0391300-01)
Os11g0120100	298	213	313	71	93	85	-1.33739	2.92075e-06	4.33129e-05	Down	Similar to Harpin-induced protein 1 containing protein, expressed. (Os11t0120100-01)
Os01g0686100	716	629	591	219	208	162	-1.33825	3.30813e-19	3.16232e-17	Down	Hypothetical conserved gene. (Os01t0686100-01);Hypothetical conserved gene. (Os01t0686100-02)
Os05g0596500	155	139	172	48	49	44	-1.33851	1.12898e-12	5.21557e-11	Down	Similar to RING-H2 finger protein ATL3I (YGHL1-C3HC4 RING fusion protein). (Os05t0596500-01)
Os10g0159300	175	143	183	33	40	75	-1.33939	0.000819693	0.00627237	Down	Conserved hypothetical protein. (Os10t0159300-01);Conserved hypothetical protein. (Os10t0159300-02)
Os02g0144300	107	133	103	32	22	48	-1.34028	1.52807e-05	0.000190274	Down	Similar to H0114G12.9 protein. (Os02t0144300-01)
Os05g0318600	58	73	54	17	24	15	-1.34326	7.78975e-05	0.000803347	Down	Similar to FERONIA receptor-like kinase. (Os05t0318600-01)
Os02g0809800	1909	2443	1824	724	676	478	-1.34375	4.96577e-22	5.96228e-20	Down	Phosphate (Pi) transporter, Root-to-shoot Pi transfer (Os02t0809800-01)
Os02g0227100	971	1317	1213	349	409	302	-1.34507	6.05776e-12	2.46819e-10	Down	Conserved hypothetical protein. (Os02t0227100-01)
Os01g0543100	152	165	209	29	93	39	-1.34526	0.000726516	0.0056854	Down	Similar to Peroxidase 72 precursor (EC 1.11.1.7) (Atperox P72) (PRXR8) (ATP6a). (Os01t0543100-01)
Os12g0128700	5595	5769	5418	1777	1965	1354	-1.34581	4.49085e-23	5.8745e-21	Down	Similar to Arabinoxylan arabinofuranohydrolase isoenzyme AXAH-II. (Os12t0128700-01)
Os04g0164300	170	160	138	63	50	29	-1.34629	5.99442e-09	1.46784e-07	Down
Os04g0356600	263	248	374	77	103	86	-1.34659	2.27172e-06	3.45752e-05	Down	Similar to OSIGBa0105P02.3 protein. (Os04t0356600-01)
Os03g0662000	107	149	122	41	41	32	-1.34704	1.05815e-05	0.000137477	Down	Similar to Dihydrolipoyl dehydrogenase, mitochondrial precursor (EC 1.8.1.4) (Glycine cleavage system L protein) (Dihydrolipoamide dehydrogenase). (Os03t0662000-01)
Os01g0363300	279	216	290	81	81	74	-1.348	1.49853e-15	9.93185e-14	Down	Uncharacterised protein family UPF0497, trans-membrane plant subgroup domain containing protein. (Os01t0363300-01);Uncharacterised protein family UPF0497, trans-membrane plant subgroup domain containing protein. (Os01t0363300-02)
Os06g0656300	757	530	692	218	142	228	-1.34806	1.82342e-11	6.92956e-10	Down	Uncharacterised protein family UPF0497, trans-membrane plant subgroup domain containing protein. (Os06t0656300-01)
Os03g0823400	4177	3235	4854	838	1480	1349	-1.35012	1.79324e-12	7.98732e-11	Down	Similar to Bowman-Birk type trypsin inhibitor (WTI). (Os03t0823400-01)
Os05g0244500	694	901	788	309	173	229	-1.35117	1.03678e-11	4.08687e-10	Down	Glycoside hydrolase, family 5 protein. (Os05t0244500-01);Similar to cellulase containing protein. (Os05t0244500-02)
Os02g0673100	358	467	454	116	158	111	-1.35313	5.25182e-11	1.84363e-09	Down	Similar to ALMT3. (Os02t0673100-01);Similar to ALMT3. (Os02t0673100-02)
Os08g0532400	973	1000	960	310	290	278	-1.35408	7.47873e-21	8.4107e-19	Down	Similar to AT.I.24-7 protein. (Os08t0532400-01)
Os05g0290300	296	275	275	111	78	65	-1.35529	2.46623e-10	7.75896e-09	Down	Hypothetical conserved gene. (Os05t0290300-00)
Os08g0535200	360	489	634	140	191	116	-1.35535	0.000436624	0.00368359	Down	Similar to MtN3-like protein. (Os08t0535200-01)
Os06g0119100	37	38	44	6	23	7	-1.35588	0.00313565	0.0192523	Down	Protein of unknown function DUF594 family protein. (Os06t0119100-01);Hypothetical conserved gene. (Os06t0119100-02)
Os05g0108600	879	847	896	310	257	219	-1.35635	1.2349e-20	1.34615e-18	Down	Similar to Xylem cysteine proteinase 2 precursor (EC 3.4.22.-) (AtXCP2). (Os05t0108600-01)
Os01g0327400	1747	1633	2412	452	640	627	-1.35756	4.95531e-07	8.51135e-06	Down	Similar to Peroxidase (Fragment). (Os01t0327400-01)
Os06g0584200	118	122	132	32	43	36	-1.35826	9.45238e-06	0.000124039	Down	N-6 adenine-specific DNA methylase, conserved site domain containing protein. (Os06t0584200-01);N-6 adenine-specific DNA methylase, conserved site domain containing protein. (Os06t0584200-02);N-6 adenine-specific DNA methylase, conserved site domain containing protein. (Os06t0584200-03)
Os12g0130300	318	300	261	92	93	78	-1.35931	1.85265e-10	5.98776e-09	Down	Similar to Resistance protein candidate (Fragment). (Os12t0130300-00)
Os02g0101400	82	76	96	18	26	31	-1.36144	2.54874e-05	0.000300078	Down	Lipase, GDSL domain containing protein. (Os02t0101400-01)
Os05g0360800	79	94	35	22	30	11	-1.36321	0.00141468	0.00988875	Down	Hypothetical conserved gene. (Os05t0360800-00)
Os12g0579450	144	128	130	29	53	38	-1.36356	0.000746666	0.00581744	Down
Os02g0558100	1357	1254	1212	440	420	287	-1.36386	2.75208e-12	1.1875e-10	Down	Similar to Chloride channel (Fragment). (Os02t0558100-01);Chloride channel (Fragment). (Os02t0558100-02);Similar to Chloride channel (Fragment). (Os02t0558100-03)
Os03g0347900	5491	5409	4644	1834	1641	1183	-1.36525	1.41498e-23	1.94297e-21	Down	Terpenoid synthase domain containing protein. (Os03t0347900-01);Terpenoid cylases/protein prenyltransferase alpha-alpha toroid domain containing protein. (Os03t0347900-02)
Os01g0899200	84	109	85	44	22	17	-1.36527	0.0010257	0.00756683	Down	Similar to dehydration-responsive family protein. (Os01t0899200-01)
Os04g0282000	373	363	313	91	127	95	-1.3657	7.50039e-11	2.57124e-09	Down
Os07g0539400	108	91	103	33	25	31	-1.36858	1.42906e-05	0.000179565	Down	Similar to hydrolase, hydrolyzing O-glycosyl compounds. (Os07t0539400-00)
Os02g0602900	213	188	152	45	63	56	-1.36921	1.3806e-09	3.82535e-08	Down	Conserved hypothetical protein. (Os02t0602900-01)
Os02g0129700	575	579	504	164	198	133	-1.36968	1.38666e-11	5.37662e-10	Down	Hypothetical protein. (Os02t0129700-01)
Os04g0128900	67	82	77	11	42	15	-1.37019	0.00123136	0.00881204	Down	Flavin monooxygenase-like enzyme, Auxin biosynthesis (Os04t0128900-01)
Os07g0525100	222	208	167	54	66	57	-1.37064	2.8701e-06	4.26381e-05	Down	Putative integral membrane protein containing EamA-like transporter family domains, Regulation of intracellular auxin transport (Os07t0525100-01)
Os03g0614901	137	127	130	36	48	33	-1.37097	9.40148e-09	2.22537e-07	Down	Conserved hypothetical protein. (Os03t0614901-01)
Os12g0569500	83	113	181	36	56	21	-1.37211	0.000746528	0.00581744	Down	Thaumatin, pathogenesis-related family protein. (Os12t0569500-01)
Os03g0832800	338	290	356	81	96	111	-1.37716	7.35606e-11	2.52873e-09	Down	Similar to glycerol-3-phosphate acyltransferase 1. (Os03t0832800-01);Phospholipid/glycerol acyltransferase domain containing protein. (Os03t0832800-02);Similar to glycerol-3-phosphate acyltransferase 1. (Os03t0832800-03);Similar to glycerol-3-phosphate acyltransferase 1. (Os03t0832800-04);Similar to glycerol-3-phosphate acyltransferase 1. (Os03t0832800-05);Non-protein coding transcript. (Os03t083…
Os08g0158200	90	78	67	24	22	23	-1.3775	0.00111332	0.00809312	Down	FAD linked oxidase, N-terminal domain containing protein. (Os08t0158200-02)
Os06g0297400	1142	1108	1005	315	335	309	-1.37794	2.22436e-12	9.75029e-11	Down	Conserved hypothetical protein. (Os06t0297400-03)
Os09g0255300	32	12	24	7	9	4	-1.37837	0.00691549	0.0366555	Down	Glycoside hydrolase, family 32 protein. (Os09t0255300-00)
Os05g0569000	62	73	66	21	38	2	-1.37851	0.00130237	0.0092285	Down	Hypothetical conserved gene. (Os05t0569000-01)
Os01g0705400	35	45	34	8	21	5	-1.3806	0.00285029	0.0177993	Down	Hypothetical conserved gene. (Os01t0705400-00)
Os10g0489448	32	15	42	9	10	7	-1.38129	0.00433213	0.0252867	Down	Hypothetical protein. (Os10t0489448-00)
Os08g0189100	43	96	82	25	24	16	-1.38209	2.95159e-05	0.000341204	Down	Germin-like protein 8-2, Disease resistance (Os08t0189100-01)
Os03g0578300	704	658	633	205	249	139	-1.38219	5.20449e-12	2.14159e-10	Down	Conserved hypothetical protein. (Os03t0578300-01)
Os11g0235200	619	588	537	141	203	169	-1.38244	7.80556e-12	3.13408e-10	Down	Peptide transporter (PTR) family transporter, Proton oligopeptide tansporter (POT), Panicle elongation (Os11t0235200-01)
Os01g0387133	48	56	92	14	31	13	-1.38263	0.00132394	0.00935346	Down
Os09g0296700	110	86	167	42	42	23	-1.38429	7.10678e-06	9.61001e-05	Down	Glycosyl transferase, group 1 domain containing protein. (Os09t0296700-01)
Os04g0692800	99	117	84	21	27	39	-1.38509	1.17796e-05	0.000151068	Down	Amine oxidase domain containing protein. (Os04t0692800-00)
Os08g0184800	318	364	394	115	113	88	-1.38555	7.42242e-18	6.40544e-16	Down	Conserved hypothetical protein. (Os08t0184800-02);Conserved hypothetical protein. (Os08t0184800-03)
Os07g0696000	170	133	115	37	42	43	-1.38682	0.000601658	0.0048331	Down
Os03g0823500	183	199	217	39	82	55	-1.38727	2.19307e-06	3.35425e-05	Down	TGF-beta receptor, type I/II extracellular region family protein. (Os03t0823500-02)
Os04g0462400	107	98	171	30	47	33	-1.38848	0.000640099	0.00510068	Down	Similar to lysine/histidine transporter. (Os04t0462400-01)
Os08g0374900	62	57	67	25	22	8	-1.38853	0.00134598	0.00947945	Down	Conserved hypothetical protein. (Os08t0374900-00)
Os01g0117900	1003	808	1033	278	264	284	-1.39132	1.79139e-12	7.98732e-11	Down	Similar to nodulin-like protein. (Os01t0117900-01);Similar to Nodulin-like protein 5NG4. (Os01t0117900-02);Similar to nodulin-like protein. (Os01t0117900-03)
Os06g0158400	26	47	29	10	15	5	-1.39145	0.00319846	0.0195896	Down	Hypothetical conserved gene. (Os06t0158400-01)
Os08g0446301	98	101	122	29	24	39	-1.39413	0.000719231	0.00563904	Down	Similar to Isoform INRPK1c of Receptor-like protein kinase. (Os08t0446301-00)
Os04g0127100	205	154	108	49	52	36	-1.39486	3.31711e-06	4.85819e-05	Down	Peptidase S8, subtilisin-related domain containing protein. (Os04t0127100-01)
Os02g0728500	117	133	146	33	54	29	-1.39687	4.69198e-06	6.61079e-05	Down	Similar to BRASSINOSTEROID INSENSITIVE 1-associated receptor kinase 1. (Os02t0728500-01)
Os07g0505200	38	31	31	10	11	8	-1.3972	0.00325261	0.0198576	Down	Plant-specific transcription factor, Control of grain size (Os07t0505200-01)
Os04g0461300	136	113	98	36	43	23	-1.3975	0.000636653	0.00507974	Down	Similar to MIKC-type MADS-box transcription factor WM30. (Os04t0461300-01)
Os05g0209100	877	970	888	297	292	210	-1.39856	7.54225e-22	8.92644e-20	Down	Glycoside hydrolase, family 47 protein. (Os05t0209100-01)
Os11g0223000	109	150	105	35	48	24	-1.3988	0.000601149	0.00483057	Down	Hypothetical gene. (Os11t0223000-01)
Os06g0222800	164	153	97	36	60	26	-1.39932	4.0636e-06	5.81778e-05	Down	Metallophosphoesterase domain containing protein. (Os06t0222800-01)
Os01g0290000	2449	2423	2695	846	709	641	-1.40074	1.5684e-43	7.3549e-41	Down	Similar to Cyprosin precursor (EC 3.4.23.-) (Fragment). (Os01t0290000-01);Similar to Cyprosin precursor (EC 3.4.23.-) (Fragment). (Os01t0290000-02);Similar to Cyprosin precursor (EC 3.4.23.-) (Fragment). (Os01t0290000-03);Similar to retrotransposon protein SINE subclass. (Os01t0290000-04)
Os02g0692000	424	417	434	109	151	111	-1.40122	1.17634e-11	4.61148e-10	Down	Similar to RING finger family protein. (Os02t0692000-01)
Os06g0698822	121	125	100	24	58	20	-1.4061	0.000588649	0.00473932	Down	Hypothetical protein. (Os06t0698822-01)
Os03g0113000	249	249	375	72	100	80	-1.40611	5.36153e-11	1.87684e-09	Down	Serine/threonine protein kinase domain containing protein. (Os03t0113000-01);Serine/threonine protein kinase domain containing protein. (Os03t0113000-02)
Os12g0266000	153	104	107	32	30	42	-1.40652	0.000572719	0.00463057	Down	Similar to Glutaredoxin-C8. (Os12t0266000-01);Non-protein coding transcript. (Os12t0266000-02);Hypothetical gene. (Os12t0266000-03)
Os05g0360400	226	199	244	48	72	72	-1.40779	1.30548e-06	2.08525e-05	Down	Zinc finger, RING/FYVE/PHD-type domain containing protein. (Os05t0360400-01)
Os03g0310000	117	166	162	70	27	31	-1.40999	0.000472334	0.00394469	Down	Lipase, GDSL domain containing protein. (Os03t0310000-01)
Os06g0586150	225	197	182	44	62	67	-1.41059	1.51793e-06	2.39687e-05	Down	Protein kinase, catalytic domain domain containing protein. (Os06t0586150-00)
Os08g0265000	316	288	201	80	90	63	-1.41469	8.24374e-07	1.36502e-05	Down
Os04g0198733	47	40	58	8	27	7	-1.4155	7.98376e-05	0.00082097	Down	Hypothetical conserved gene. (Os04t0198733-00)
Os10g0200700	51	64	74	19	20	15	-1.41986	3.14321e-05	0.000360838	Down	Conserved hypothetical protein. (Os10t0200700-01)
Os02g0145500	112	54	46	22	23	16	-1.42069	0.000910255	0.0068556	Down	Non-protein coding transcript. (Os02t0145500-01);Conserved hypothetical protein. (Os02t0145500-02)
Os03g0603800	52	56	48	14	24	7	-1.42202	5.75263e-05	0.000612054	Down	Peptidase A22A, presenilin family protein. (Os03t0603800-01)
Os03g0397700	1014	1092	1143	300	301	324	-1.42211	2.65791e-39	1.0163e-36	Down	Protein kinase, catalytic domain domain containing protein. (Os03t0397700-01);Similar to Leucine-rich repeat transmembrane protein kinase 1-like protein. (Os03t0397700-02)
Os05g0205050	200	192	198	46	56	65	-1.42725	2.33937e-10	7.40671e-09	Down	Isoform 2 of Aquaporin NIP1-3. (Os05t0205050-00)
Os06g0202600	48	36	58	14	11	15	-1.4283	7.87243e-05	0.000810528	Down	Similar to cDNA clone:001-039-A08, full insert sequence. (Os06t0202600-01)
Os04g0288100	666	478	351	126	133	164	-1.42871	3.1995e-12	1.37341e-10	Down	Similar to Auxin-binding protein ABP20. (Os04t0288100-00)
Os06g0700700	1700	1741	1428	371	610	413	-1.43052	1.97618e-13	1.03839e-11	Down	Similar to P1B-type heavy metal transporting ATPase. (Os06t0700700-01);P-Type heavy metal ATPase, Delivery of Zinc to developing tissues (Os06t0700700-02)
Os06g0150400	562	526	442	181	107	144	-1.43089	2.73955e-07	4.91971e-06	Down	Conserved hypothetical protein. (Os06t0150400-01)
Os06g0494100	1031	1086	1155	292	347	291	-1.43111	2.76611e-23	3.71616e-21	Down	Serine/threonine protein kinase-related domain containing protein. (Os06t0494100-01);Serine/threonine protein kinase-related domain containing protein. (Os06t0494100-02)
Os07g0434100	118	131	133	34	49	26	-1.4324	2.94299e-09	7.65116e-08	Down
Os03g0696000	258	182	204	63	56	63	-1.43325	1.21271e-10	4.05406e-09	Down	Harpin-induced 1 domain containing protein. (Os03t0696000-01)
Os01g0706200	9	23	18	4	6	4	-1.43373	0.0093707	0.0470789	Down	Cullin, N-terminal domain containing protein. (Os01t0706200-01)
Os07g0168600	744	605	803	168	218	220	-1.43578	7.43005e-13	3.53091e-11	Down	Similar to 3-glucanase. (Os07t0168600-01);Similar to 3-glucanase. (Os07t0168600-02)
Os01g0543600	126	84	157	37	23	42	-1.43613	0.000449076	0.00377454	Down	Cytochrome P450 domain containing protein. (Os01t0543600-01)
Os03g0694000	201	203	276	55	82	56	-1.43616	8.0727e-07	1.33938e-05	Down	Similar to Oxalate oxidase 1 (EC 1.2.3.4) (Germin). (Os03t0694000-01)
Os05g0565100	76	78	51	29	15	14	-1.4383	0.000834693	0.00637342	Down	Cytochrome b561/ferric reductase transmembrane domain containing protein. (Os05t0565100-01)
Os04g0367000	323	252	260	106	65	65	-1.4388	0.000244202	0.00220947	Down	Hypothetical conserved gene. (Os04t0367000-01)
Os01g0223200	377	339	399	83	111	119	-1.43916	6.62169e-12	2.68476e-10	Down	Lipase, GDSL domain containing protein. (Os01t0223200-01)
Os06g0129900	3551	3864	3397	1173	947	931	-1.43964	1.23523e-25	1.98067e-23	Down	Similar to Cytochrome P450 CYPD. (Os06t0129900-01);Similar to cytochrome P450. (Os06t0129900-02)
Os06g0714400	101	89	97	33	26	22	-1.43979	1.85117e-08	4.20942e-07	Down	Conserved hypothetical protein. (Os06t0714400-01)
Os05g0304900	146	89	98	31	42	22	-1.44056	0.00046272	0.00387453	Down	Similar to hydrolase, hydrolyzing O-glycosyl compounds. (Os05t0304900-01)
Os10g0524700	951	763	875	154	330	248	-1.44116	1.50803e-07	2.86767e-06	Down	Cytochrome P450 family protein. (Os10t0524700-00)
Os03g0432200	135	124	105	27	45	31	-1.44212	3.12596e-06	4.61632e-05	Down	Similar to predicted protein. (Os03t0432200-00)
Os08g0543051	169	206	146	58	63	28	-1.44423	0.000303717	0.00267206	Down	Hypothetical gene. (Os08t0543051-01)
Os03g0164100	446	348	385	93	152	90	-1.44529	0.000194977	0.00181131	Down	Hypothetical protein. (Os03t0164100-01);Hypothetical protein. (Os03t0164100-02)
Os03g0209500	332	328	296	82	106	81	-1.44793	3.10087e-27	5.83856e-25	Down	Zinc finger, DHHC-type domain containing protein. (Os03t0209500-01)
Os02g0437901	80	35	61	26	12	11	-1.45875	0.000881785	0.00667556	Down	Hypothetical gene. (Os02t0437901-00)
Os06g0146200	183	180	164	40	82	28	-1.45891	0.00026124	0.00234484	Down	Conserved hypothetical protein. (Os06t0146200-02)
Os10g0503100	70	76	95	40	13	14	-1.45945	0.0100777	0.0498252	Down	Similar to Transcription factor L2. (Os10t0503100-01)
Os05g0137400	8105	8138	7744	2363	2314	2012	-1.45991	6.48106e-27	1.17577e-24	Down	Similar to Aspartic protease precursor. (Os05t0137400-01)
Os05g0115900	771	855	749	285	195	181	-1.46289	2.21227e-13	1.14549e-11	Down	Glycoside hydrolase, family 20 protein. (Os05t0115900-01);Similar to beta-hexosaminidase beta chain. (Os05t0115900-02)
Os02g0321800	188	174	209	71	39	48	-1.46291	1.13903e-10	3.82043e-09	Down	B-cell receptor-associated 31-like family protein. (Os02t0321800-01);Similar to B-cell receptor-associated protein 31-like containing protein. (Os02t0321800-02)
Os04g0371000	724	582	607	163	172	193	-1.46447	3.94206e-13	1.96739e-11	Down	Four-helical cytokine family protein. (Os04t0371000-00)
Os04g0103500	489	492	462	167	122	112	-1.46453	1.00778e-12	4.6905e-11	Down	Serine/threonine protein kinase-related domain containing protein. (Os04t0103500-01)
Os10g0370500	904	863	925	232	276	238	-1.46687	1.58884e-13	8.49229e-12	Down	Glycoside hydrolase, catalytic core domain containing protein. (Os10t0370500-01)
Os07g0575600	177	142	203	36	55	53	-1.46708	1.76977e-10	5.72732e-09	Down	Similar to Lectin receptor-type kinase. (Os07t0575600-01);Similar to Lectin-like receptor kinase 7;2. (Os07t0575600-02)
Os08g0541300	118	114	132	28	35	37	-1.46824	0.000340792	0.00296986	Down	Leucine-rich repeat, N-terminal domain containing protein. (Os08t0541300-01)
Os03g0773700	586	684	656	175	198	161	-1.46844	3.46498e-13	1.74683e-11	Down	Similar to Receptor-like protein kinase 2. (Os03t0773700-01)
Os11g0149400	66	91	87	47	13	8	-1.46971	0.00962464	0.0481019	Down	Similar to Phytosulfokines 2 precursor. (Os11t0149400-01);Similar to cDNA clone:001-122-H04, full insert sequence. (Os11t0149400-02)
Os01g0163000	29	9	35	5	9	6	-1.46977	0.00382	0.0227298	Down	Leucine-rich repeat, N-terminal domain containing protein. (Os01t0163000-01)
Os12g0503000	6478	6466	7460	1664	2199	1782	-1.47052	5.88378e-51	3.74963e-48	Down	Similar to Allantoin permease. (Os12t0503000-01);Similar to Ureide permease 4. (Os12t0503000-03);Similar to Ureide permease 4. (Os12t0503000-04);Similar to Allantoin permease. (Os12t0503000-05)
Os11g0498600	49	68	69	11	20	20	-1.4714	1.901e-05	0.000231719	Down	Similar to HVA22 protein. (Os11t0498600-01)
Os03g0692000	18	38	56	11	4	15	-1.47586	0.00170502	0.011545	Down	Glycosyl transferase, family 14 protein. (Os03t0692000-00)
Os01g0550800	1313	1443	1221	367	493	250	-1.47892	5.55712e-08	1.15584e-06	Down	Protein of unknown function DUF239, plant domain containing protein. (Os01t0550800-01)
Os05g0372400	686	692	716	176	206	192	-1.47961	1.81712e-13	9.6296e-12	Down	Lipase, class 3 family protein. (Os05t0372400-01)
Os08g0446800	320	433	540	119	132	104	-1.48043	1.35937e-07	2.61298e-06	Down	Similar to GDU1. (Os08t0446800-01)
Os07g0519600	404	374	372	96	120	100	-1.48059	2.84538e-20	3.00932e-18	Down	Similar to taxane 10-beta-hydroxylase. (Os07t0519600-00)
Os02g0818800	31	47	32	14	8	8	-1.48183	0.00162569	0.0111339	Down	Pentatricopeptide repeat domain containing protein. (Os02t0818800-01)
Os03g0852400	122	117	160	48	30	31	-1.48292	7.33367e-10	2.12254e-08	Down	Conserved hypothetical protein. (Os03t0852400-02)
Os08g0503200	2542	2789	2567	740	810	622	-1.48411	1.43252e-14	8.35768e-13	Down	PLC-like phosphodiesterase, TIM beta/alpha-barrel domain domain containing protein. (Os08t0503200-01)
Os03g0425300	216	262	247	56	61	79	-1.48688	3.1015e-07	5.49428e-06	Down	Similar to DGK1 (DIACYLGLYCEROL KINASE1); calcium ion binding / diacylglycerol kinase. (Os03t0425300-01);Similar to Diacylglycerol kinase 1 (EC 2.7.1.107) (Diglyceride kinase 1) (DGK 1) (DAG kinase 1). (Os03t0425300-02)
Os06g0334600	168	119	107	48	33	27	-1.48845	0.000261521	0.00234651	Down	Hypothetical protein. (Os06t0334600-01)
Os03g0186500	1020	1183	1217	358	351	230	-1.49006	4.44899e-25	6.74239e-23	Down	Myoactive tetradecapeptides family protein. (Os03t0186500-01);Hypothetical conserved gene. (Os03t0186500-02);Hypothetical conserved gene. (Os03t0186500-03)
Os01g0599550	126	93	102	29	51	10	-1.49279	0.0076666	0.0399299	Down
Os04g0491200	146	156	153	30	67	28	-1.49342	2.17811e-10	6.94926e-09	Down	Oligopeptide transporter domain containing protein. (Os04t0491200-00)
Os11g0470966	89	104	72	35	18	19	-1.49371	0.000390506	0.00334331	Down
Os06g0673300	148	120	77	28	36	30	-1.49405	1.75383e-06	2.73632e-05	Down	Conserved hypothetical protein. (Os06t0673300-01)
Os01g0930300	30	30	14	6	8	6	-1.4954	0.00321314	0.0196601	Down	RNA-directed DNA polymerase (reverse transcriptase), related domain containing protein. (Os01t0930300-01)
Os01g0908600	230	256	180	50	70	61	-1.49567	1.83534e-11	6.96422e-10	Down	Amino acid transporter, transmembrane domain containing protein. (Os01t0908600-01)
Os02g0153700	276	328	291	78	79	85	-1.49626	3.32122e-12	1.41588e-10	Down	Serine/threonine protein kinase domain containing protein. (Os02t0153700-01)
Os12g0130500	70	58	109	24	21	19	-1.49672	5.90538e-06	8.09109e-05	Down	Similar to D-mannose binding lectin family protein. (Os12t0130500-00)
Os02g0662100	5449	4626	6598	1835	1486	1215	-1.49686	0.00525394	0.0295233	Down	Similar to Tfm5 protein. (Os02t0662100-01)
Os03g0575200	1169	1153	1174	369	272	304	-1.49751	2.88287e-25	4.45037e-23	Down	Similar to Potassium transporter 1 (OsHAK1). (Os03t0575200-01)
Os03g0366900	42	34	39	8	12	11	-1.49814	6.05284e-07	1.02269e-05	Down	Nucleic acid-binding, OB-fold domain containing protein. (Os03t0366900-01)
Os09g0462100	123	107	134	23	37	38	-1.49873	1.40705e-06	2.23455e-05	Down	Alpha/beta hydrolase fold-3 domain containing protein. (Os09t0462100-01)
Os08g0162400	255	194	265	80	50	62	-1.50108	2.48446e-07	4.50064e-06	Down	Zinc finger, RING/FYVE/PHD-type domain containing protein. (Os08t0162400-01);Zinc finger, RING/FYVE/PHD-type domain containing protein. (Os08t0162400-02)
Os04g0445000	113	130	190	46	55	18	-1.50175	0.000213266	0.00195953	Down	Similar to Potassium channel SKOR (Stelar K(+) outward rectifying channel). (Os04t0445000-01)
Os01g0850700	2077	2225	3445	448	853	778	-1.50285	2.82075e-08	6.25954e-07	Down	Similar to Laccase-7. (Os01t0850700-01);Cupredoxin domain containing protein. (Os01t0850700-02)
Os02g0609900	56	31	40	12	10	12	-1.5036	0.00111058	0.00807792	Down	Leucine-rich repeat, N-terminal domain containing protein. (Os02t0609900-00)
Os07g0103500	46	51	59	14	6	21	-1.50583	0.000783175	0.00604316	Down	2OG-Fe(II) oxygenase domain containing protein. (Os07t0103500-01)
Os01g0366100	92	75	86	25	21	22	-1.50586	1.37702e-08	3.19258e-07	Down	Similar to cDNA clone:J023120H23, full insert sequence. (Os01t0366100-01)
Os09g0320400	87	88	102	26	31	18	-1.50795	0.000316854	0.00278173	Down	Similar to Permease. (Os09t0320400-01)
Os07g0197400	47	38	47	16	17	3	-1.50801	0.000969191	0.00722071	Down	Hypothetical gene. (Os07t0197400-01)
Os01g0795000	335	501	383	143	100	86	-1.50906	0.000103966	0.00103857	Down	Subtilase. (Os01t0795000-01)
Os01g0114300	401	376	394	113	124	80	-1.51009	5.52195e-13	2.67009e-11	Down	Similar to Receptor-like protein kinase (Fragment). (Os01t0114300-01)
Os09g0272300	234	280	287	79	60	75	-1.51011	4.09433e-12	1.71026e-10	Down	Similar to 3-glucanase. (Os09t0272300-01)
Os11g0649600	194	156	259	47	48	66	-1.51056	0.00594888	0.0326603	Down	Uncharacterised protein family UPF0497, trans-membrane plant subgroup domain containing protein. (Os11t0649600-01)
Os02g0256100	181	309	302	122	54	38	-1.51153	1.76994e-07	3.31751e-06	Down	Pectin lyase fold/virulence factor domain containing protein. (Os02t0256100-01);Pectin lyase fold/virulence factor domain containing protein. (Os02t0256100-02);Pectin lyase fold/virulence factor domain containing protein. (Os02t0256100-03)
Os05g0114800	241	221	228	76	54	55	-1.51191	2.20776e-07	4.04658e-06	Down
Os10g0559450	70	37	85	25	20	7	-1.5121	0.000522727	0.00430621	Down	Conserved hypothetical protein. (Os10t0559450-01)
Os11g0107400	67	82	84	24	26	13	-1.51246	0.000388885	0.00333173	Down	Nodulin-like domain containing protein. (Os11t0107400-01)
Os04g0665666	56	28	58	10	17	11	-1.51468	0.000833522	0.00637034	Down	Conserved hypothetical protein. (Os04t0665666-01)
Os04g0648200	39	81	55	15	3	27	-1.51488	0.00929085	0.0467249	Down	Leucine-rich repeat, plant specific containing protein. (Os04t0648200-01)
Os06g0710001	72	65	43	13	28	8	-1.51747	0.000540843	0.0044232	Down
Os04g0370900	1780	1391	1500	447	311	475	-1.51927	7.39522e-15	4.49391e-13	Down	Similar to H0607F01.5 protein. (Os04t0370900-01);Similar to cDNA, clone: J013067H13, full insert sequence. (Os04t0370900-02)
Os07g0130800	479	294	389	99	95	114	-1.51991	7.7931e-08	1.57388e-06	Down	Protein kinase, catalytic domain domain containing protein. (Os07t0130800-01)
Os02g0522300	2727	2410	2236	732	763	492	-1.52098	1.09727e-27	2.14737e-25	Down	Conserved hypothetical protein. (Os02t0522300-01);Conserved hypothetical protein. (Os02t0522300-02);Similar to cDNA clone:001-036-H04, full insert sequence. (Os02t0522300-03)
Os03g0140100	219	128	179	42	51	47	-1.52195	3.58221e-07	6.27871e-06	Down	Cytochrome P450 family protein. (Os03t0140100-01);Similar to Cytochrome P450 family protein. (Os03t0140100-02)
Os07g0127500	46	39	34	10	5	16	-1.52339	0.00111922	0.00812653	Down	Similar to PR-1a pathogenesis related protein (Hv-1a) precursor. (Os07t0127500-01)
Os01g0122000	21	12	24	5	6	4	-1.52368	0.00477408	0.0273777	Down	Conserved hypothetical protein. (Os01t0122000-01)
Os02g0661800	58	34	50	9	20	9	-1.5251	0.000764712	0.00592765	Down	Phosphatidic acid phosphatase type 2/haloperoxidase domain containing protein. (Os02t0661800-01)
Os06g0705700	232	235	443	78	87	76	-1.52575	1.02313e-07	2.01656e-06	Down	TGF-beta receptor, type I/II extracellular region family protein. (Os06t0705700-01)
Os08g0254600	59	80	64	17	29	9	-1.52579	0.00791234	0.0410449	Down	Similar to cyclic nucleotide-gated ion channel 14. (Os08t0254600-01)
Os01g0170700	33	18	25	11	4	5	-1.52654	0.0025835	0.0164221	Down	Thiol-activated cytolysin family protein. (Os01t0170700-01)
Os12g0551200	78	128	112	24	39	22	-1.52787	0.000232347	0.00211066	Down	Armadillo-like helical domain containing protein. (Os12t0551200-01);Similar to cDNA clone:001-124-E09, full insert sequence. (Os12t0551200-02);Hypothetical conserved gene. (Os12t0551200-03)
Os07g0264000	283	335	316	65	88	93	-1.53056	9.00507e-08	1.79193e-06	Down	Conserved hypothetical protein. (Os07t0264000-01);Conserved hypothetical protein. (Os07t0264000-02);Conserved hypothetical protein. (Os07t0264000-03);Conserved hypothetical protein. (Os07t0264000-04)
Os10g0491400	81	75	92	34	21	11	-1.53164	3.18132e-06	4.67861e-05	Down	Conserved hypothetical protein. (Os10t0491400-01)
Os12g0591600	34	30	27	8	10	6	-1.53461	0.00170004	0.0115287	Down	Conserved hypothetical protein. (Os12t0591600-01)
Os04g0140666	27	46	39	14	3	12	-1.53546	0.00113667	0.00822919	Down	Similar to OSIGBa0124C14.6 protein. (Os04t0140666-01)
Os06g0295900	815	850	881	227	257	190	-1.53879	1.19444e-14	7.05148e-13	Down	Hypothetical conserved gene. (Os06t0295900-01)
Os12g0158300	20	32	33	10	4	8	-1.54043	0.0019063	0.012709	Down	Protein of unknown function DUF623, plant domain containing protein. (Os12t0158300-01)
Os05g0137100	440	417	557	117	118	135	-1.54069	1.03731e-22	1.32894e-20	Down	Similar to MDR-like ABC transporter. (Os05t0137100-01)
Os06g0232800	109	82	95	31	21	23	-1.54087	1.69072e-06	2.64617e-05	Down	Conserved hypothetical protein. (Os06t0232800-01);Conserved hypothetical protein. (Os06t0232800-02)
Os03g0365900	187	192	114	56	39	35	-1.54307	0.000128393	0.00125042	Down	Similar to GDSL-like Lipase/Acylhydrolase family protein. (Os03t0365900-01)
Os06g0568000	881	906	810	214	239	228	-1.54477	1.04639e-25	1.6998e-23	Down	Nonaspanin (TM9SF) family protein. (Os06t0568000-01)
Os06g0527500	60	29	78	15	11	17	-1.54552	0.00811522	0.0418629	Down	Conserved hypothetical protein. (Os06t0527500-01);Conserved hypothetical protein. (Os06t0527500-02)
Os05g0165800	965	870	976	231	348	167	-1.54772	4.31465e-26	7.3956e-24	Down	Hypothetical protein. (Os05t0165800-01)
Os02g0831550	63	72	51	9	26	14	-1.5483	0.000409032	0.0034887	Down	Hypothetical protein. (Os02t0831550-00)
Os09g0494600	143	145	177	32	54	36	-1.54931	3.25203e-07	5.73234e-06	Down	Protein of unknown function DUF599 family protein. (Os09t0494600-01)
Os07g0539300	2563	2695	2734	625	791	673	-1.55147	7.76759e-29	1.63606e-26	Down	Glycoside hydrolase, family 17 protein. (Os07t0539300-01);Glycoside hydrolase, family 17 protein. (Os07t0539300-02)
Os05g0531200	140	94	139	38	51	11	-1.5523	0.00541574	0.0302986	Down	Pollen Ole e 1 allergen and extensin domain containing protein. (Os05t0531200-01);Pollen Ole e 1 allergen and extensin domain containing protein. (Os05t0531200-02)
Os11g0444400	364	250	284	84	79	71	-1.55647	5.25988e-13	2.5533e-11	Down	Conserved hypothetical protein. (Os11t0444400-01)
Os09g0507100	180	144	201	39	48	49	-1.55733	1.71131e-11	6.51347e-10	Down	Similar to Squamosa-promoter binding-like protein 11. (Os09t0507100-00)
Os04g0480900	95	79	100	37	16	18	-1.55838	0.0059688	0.0327408	Down	Glycoside hydrolase, family 5 protein. (Os04t0480900-01)
Os11g0180300	135	127	127	28	40	33	-1.55977	4.73726e-07	8.15938e-06	Down	Conserved hypothetical protein. (Os11t0180300-01)
Os04g0672100	435	488	522	130	139	106	-1.5656	2.41182e-08	5.40031e-07	Down	Similar to Phytosulfokine receptor precursor (EC 2.7.1.37) (Phytosulfokine LRR receptor kinase). (Os04t0672100-01)
Os06g0698000	45	39	56	15	11	10	-1.56564	0.0082356	0.0423346	Down	Hypothetical conserved gene. (Os06t0698000-01)
Os06g0105350	31	40	62	3	17	14	-1.56629	0.00856001	0.0437129	Down	Similar to Scarecrow-like 6. (Os06t0105350-00)
Os08g0105800	462	511	579	143	116	140	-1.56654	7.42699e-24	1.04692e-21	Down	Cytochrome P450 family protein. (Os08t0105800-01);Hypothetical conserved gene. (Os08t0105800-02)
Os08g0189200	1717	1742	1261	365	488	374	-1.56657	8.89095e-09	2.11865e-07	Down	Germin-like protein 8-3, Disease resistance (Os08t0189200-01)
Os05g0359500	29	20	33	5	9	7	-1.5667	2.82114e-05	0.000326927	Down	Zinc finger, RING-type domain containing protein. (Os05t0359500-00)
Os02g0138900	26	14	7	6	4	2	-1.57149	0.00576512	0.0318485	Down	Similar to ATCAX5; calcium:cation antiporter/ cation:cation antiporter. (Os02t0138900-01)
Os07g0679000	436	474	535	119	129	123	-1.57265	2.76347e-14	1.55744e-12	Down	Similar to Potassium transporter 2 (AtPOT2) (AtKUP2) (AtKT2). (Os07t0679000-01)
Os01g0962700	1968	1383	1879	347	481	508	-1.57322	7.35935e-09	1.77238e-07	Down	Similar to Peroxidase 12 precursor (EC 1.11.1.7) (Atperox P12) (PRXR6) (ATP4a). (Os01t0962700-01)
Os10g0338500	80	41	54	17	26	3	-1.57452	0.000364384	0.00314603	Down	Conserved hypothetical protein. (Os10t0338500-01)
Os06g0274300	285	297	284	61	86	75	-1.57804	3.31903e-13	1.68007e-11	Down	Similar to BRASSINOSTEROID INSENSITIVE 1-associated receptor kinase 1. (Os06t0274300-01)
Os09g0356200	31	43	29	18	1	7	-1.57949	0.00987984	0.0490911	Down	Malectin-like carbohydrate-binding domain domain containing protein. (Os09t0356200-01)
Os03g0120000	138	127	136	51	30	22	-1.57968	7.46743e-11	2.56347e-09	Down	Conserved hypothetical protein. (Os03t0120000-01)
Os11g0597700	35	35	30	5	17	4	-1.58125	0.00975104	0.0485871	Down	Similar to Resistant protein. (Os11t0597700-01)
Os08g0230100	58	24	37	15	5	10	-1.58265	0.00866979	0.0441646	Down	Hypothetical conserved gene. (Os08t0230100-00)
Os10g0377300	49	48	65	22	8	11	-1.58395	0.00686518	0.0364354	Down	Similar to Homeobox-leucine zipper protein HOX8. (Os10t0377300-01)
Os09g0398200	64	91	44	14	32	6	-1.58487	0.000272159	0.00243019	Down
Os03g0751800	152	168	142	27	51	40	-1.58501	1.88521e-07	3.51764e-06	Down	Conserved hypothetical protein. (Os03t0751800-01)
Os08g0206950	39	40	54	15	13	6	-1.58572	0.000569093	0.00460574	Down	Similar to Pectinesterase. (Os08t0206950-00)
Os11g0522900	190	202	231	58	58	43	-1.58796	2.12208e-12	9.36807e-11	Down	Peptidase S10, serine carboxypeptidase family protein. (Os11t0522900-01)
Os08g0538600	6190	6958	6322	1980	1548	1436	-1.58819	1.27838e-16	9.71644e-15	Down	Stress up-regulated Nod 19 family protein. (Os08t0538600-01)
Os12g0197600	134	80	98	26	36	18	-1.59023	6.20841e-07	1.04755e-05	Down	Hypothetical gene. (Os12t0197600-01)
Os08g0434000	29	44	26	13	6	6	-1.59168	7.26571e-05	0.000755573	Down	Pentatricopeptide repeat domain containing protein. (Os08t0434000-01)
Os10g0409400	785	532	561	88	246	148	-1.59207	3.83161e-05	0.000427811	Down	beta subunit of polygalacturonase 1, Abiotic stress response (Os10t0409400-01)
Os04g0254300	49	65	43	13	26	2	-1.59704	0.00654922	0.0351564	Down	Conserved hypothetical protein. (Os04t0254300-01)
Os11g0241700	165	90	107	29	21	40	-1.59875	0.000109937	0.00109033	Down	Protein of unknown function DUF538 family protein. (Os11t0241700-01)
Os11g0502700	95	95	111	35	13	27	-1.5991	0.000136237	0.00131906	Down	Glycosyl transferase, family 31 domain containing protein. (Os11t0502700-01)
Os03g0281201	15	11	18	0	9	2	-1.60234	0.00581959	0.0320923	Down	Conserved hypothetical protein. (Os03t0281201-01)
Os11g0208900	620	696	656	185	173	140	-1.60432	3.88984e-26	6.71376e-24	Down	Leucine rich repeat containing protein kinase. (Os11t0208900-01)
Os10g0516900	70	74	66	14	12	26	-1.60562	2.50009e-06	3.77275e-05	Down	Conserved hypothetical protein. (Os10t0516900-01)
Os04g0321700	762	672	764	212	193	150	-1.60566	1.04153e-26	1.87582e-24	Down	Similar to Serine carboxypeptidase I precursor (EC 3.4.16.5) (Carboxypeptidase C). (Os04t0321700-01);Similar to Serine carboxypeptidase I precursor (EC 3.4.16.5) (Carboxypeptidase C). (Os04t0321700-02)
Os05g0200400	115	117	71	30	13	32	-1.60574	0.000127739	0.00124503	Down	Similar to Cytochrome P450 CYP90D10.b. (Os05t0200400-01)
Os10g0527900	72	92	75	16	32	13	-1.60619	0.00494255	0.0281232	Down	Leucine-rich repeat, N-terminal domain containing protein. (Os10t0527900-01)
Os12g0116000	684	664	615	149	193	153	-1.60653	3.50117e-26	6.08518e-24	Down	Similar to PV72. (Os12t0116000-01);Similar to predicted protein. (Os12t0116000-02)
Os06g0493600	138	115	149	37	36	28	-1.60821	3.76041e-11	1.3644e-09	Down	Phosphate (Pi) transporter, Pi homeostasis (Os06t0493600-01)
Os09g0310800	194	155	223	37	56	50	-1.60917	6.11167e-05	0.000645008	Down	Similar to Glycosyl hydrolase family 9 protein, expressed. (Os09t0310800-01)
Os07g0539100	1849	1604	1758	367	548	397	-1.61179	1.71155e-16	1.28905e-14	Down	Glycoside hydrolase, family 17 protein. (Os07t0539100-01);Glycoside hydrolase, family 17 protein. (Os07t0539100-02)
Os10g0155700	25	64	54	16	5	14	-1.61253	0.00663078	0.0354932	Down	Protein kinase, catalytic domain domain containing protein. (Os10t0155700-00)
Os02g0773732	128	82	97	28	45	6	-1.61369	0.000111524	0.00110431	Down	Hypothetical conserved gene. (Os02t0773732-01)
Os06g0491300	177	232	164	50	63	32	-1.61371	6.11231e-08	1.26176e-06	Down
Os08g0233300	215	193	213	43	47	63	-1.62025	4.60561e-08	9.79195e-07	Down	Similar to cDNA clone:J013061K19, full insert sequence. (Os08t0233300-01);Similar to cDNA clone:J013001A08, full insert sequence. (Os08t0233300-02)
Os11g0133500	27	40	65	13	6	13	-1.62417	0.00669054	0.0357529	Down	Serine/threonine protein kinase-related domain containing protein. (Os11t0133500-00)
Os12g0455000	164	265	130	59	49	32	-1.62427	5.62149e-08	1.16722e-06	Down	Proteinase inhibitor I1, Kazal domain containing protein. (Os12t0455000-01)
Os05g0239100	16	9	16	3	5	2	-1.62673	0.00622649	0.0338532	Down	Hypothetical protein. (Os05t0239100-01)
Os08g0391800	7	16	10	4	3	1	-1.6276	0.0101147	0.0499982	Down	Hypothetical protein. (Os08t0391800-00)
Os12g0441600	142	191	214	51	73	15	-1.62803	5.22428e-05	0.00056356	Down	O-methyltransferase, family 2 domain containing protein. (Os12t0441600-00)
Os12g0153900	40	43	51	6	25	3	-1.63166	0.0062089	0.0337688	Down	Conserved hypothetical protein. (Os12t0153900-00)
Os09g0397800	31	26	41	8	9	7	-1.63279	0.00818667	0.04218	Down
Os02g0667500	152	115	127	34	24	38	-1.63346	7.10066e-05	0.000740268	Down	Similar to tetracycline transporter protein. (Os02t0667500-01);Hypothetical conserved gene. (Os02t0667500-02)
Os12g0639600	1357	1270	1397	301	346	342	-1.63439	1.11332e-16	8.54023e-15	Down	Similar to Hedgehog-interacting-like protein. (Os12t0639600-01);Six-bladed beta-propeller, TolB-like domain containing protein. (Os12t0639600-02)
Os11g0120300	77	84	100	21	33	11	-1.64013	0.000112693	0.00111411	Down	Protein of unknown function DUF567 family protein. (Os11t0120300-01)
Os10g0579400	48	43	48	17	9	8	-1.64032	1.00072e-05	0.000130836	Down	Conserved hypothetical protein. (Os10t0579400-01)
Os05g0472400	557	612	583	159	194	85	-1.64097	2.3125e-05	0.000275263	Down	Similar to Zinc transporter 9. (Os05t0472400-00)
Os09g0259200	58	53	30	14	15	6	-1.64271	0.00574228	0.0317576	Down	Similar to seven-transmembrane-domain protein 1. (Os09t0259200-00)
Os04g0521100	846	1000	1163	196	303	239	-1.64314	2.41981e-09	6.41172e-08	Down	Major intrinsic protein family protein. (Os04t0521100-01)
Os12g0266200	64	69	89	19	27	9	-1.64449	0.00014211	0.00137165	Down	Similar to Fibrillin-2 precursor. (Os12t0266200-01)
Os04g0452300	154	125	122	35	48	17	-1.64451	6.06722e-05	0.000641134	Down	Similar to OSIGBa0093K19.10 protein. (Os04t0452300-00)
Os10g0522800	40	50	58	15	11	10	-1.64565	0.000299805	0.00264326	Down	Conserved hypothetical protein. (Os10t0522800-01)
Os11g0429200	69	76	82	17	15	23	-1.64777	2.73327e-09	7.16589e-08	Down
Os04g0490900	28	73	39	8	14	12	-1.64795	0.00568154	0.0315058	Down	Similar to OSIGBa0130B08.4 protein. (Os04t0490900-00)
Os02g0156600	43	39	41	9	13	8	-1.64855	0.000432363	0.00366006	Down	Hypothetical conserved gene. (Os02t0156600-00)
Os11g0465200	551	642	643	152	169	128	-1.65153	5.68813e-16	4.03955e-14	Down	Similar to Bx2-like protein. (Os11t0465200-01);Similar to Cytochrome P450 family protein, expressed. (Os11t0465200-02)
Os11g0703600	252	231	256	67	59	54	-1.65157	1.6928e-08	3.87055e-07	Down	Conserved hypothetical protein. (Os11t0703600-01);Conserved hypothetical protein. (Os11t0703600-02);Hypothetical conserved gene. (Os11t0703600-03)
Os12g0492600	61	43	67	19	7	15	-1.65307	0.00021966	0.00201307	Down	Hypothetical gene. (Os12t0492600-01)
Os02g0629400	425	482	442	128	120	82	-1.65373	2.68396e-25	4.19541e-23	Down	Similar to Phytosulfokine receptor precursor (EC 2.7.1.37) (Phytosulfokine LRR receptor kinase). (Os02t0629400-01)
Os11g0115400	2941	1971	3219	321	687	930	-1.65427	1.53201e-05	0.000190573	Down	Lipid transfer protein LPT IV. (Os11t0115400-00)
Os05g0506800	43	41	45	3	24	5	-1.65703	0.00579005	0.0319649	Down	Hypothetical conserved gene. (Os05t0506800-01)
Os04g0420900	113	100	111	46	28	6	-1.65884	7.15254e-05	0.000745363	Down	Similar to H0525E10.7 protein. (Os04t0420900-01);Similar to Receptor-like protein kinase. (Os04t0420900-02)
Os03g0674700	126	165	118	38	41	21	-1.66026	8.02091e-08	1.61288e-06	Down	Similar to Growth-regulating factor 3. (Os03t0674700-01)
Os03g0317300	61	47	89	22	9	16	-1.66173	0.000158857	0.00150523	Down	Peptidase A1 domain containing protein. (Os03t0317300-01)
Os10g0195250	73	41	53	16	19	6	-1.66272	0.0045923	0.0265427	Down	Conserved hypothetical protein. (Os10t0195250-01)
Os07g0554900	30	23	30	3	11	6	-1.66286	0.00847258	0.0433287	Down	Cyclin-like F-box domain containing protein. (Os07t0554900-01)
Os05g0562800	89	78	87	12	25	24	-1.66468	5.03422e-07	8.64091e-06	Down	Protein of unknown function DUF679 family protein. (Os05t0562800-01);Similar to predicted protein. (Os05t0562800-02)
Os06g0703500	505	472	435	132	114	96	-1.66477	1.28662e-15	8.61928e-14	Down	Similar to SBP-domain protein 5 (Fragment). (Os06t0703500-01);Similar to SBP-domain protein 5 (Fragment). (Os06t0703500-02);Similar to Squamosa promoter-binding-like protein 12. (Os06t0703500-03)
Os09g0132200	142	122	114	39	26	26	-1.66761	5.36727e-05	0.000576483	Down	Esterase, SGNH hydrolase-type domain containing protein. (Os09t0132200-01);Similar to anther-specific proline-rich protein APG. (Os09t0132200-02)
Os03g0556200	123	123	68	27	28	21	-1.66828	6.84849e-05	0.000716986	Down
Os04g0436000	39	26	19	10	4	6	-1.66838	0.00822609	0.0422972	Down	Conserved hypothetical protein. (Os04t0436000-00)
Os10g0174548	54	71	55	12	15	16	-1.66896	0.000175346	0.00164455	Down	Similar to Calcium binding EGF domain containing protein. (Os10t0174548-00)
Os01g0102000	40	31	36	11	12	3	-1.67137	0.00632825	0.0342588	Down	Phosphoesterase family protein. (Os01t0102000-01)
Os04g0648400	176	180	161	24	39	59	-1.67214	3.67988e-05	0.000412352	Down	Similar to H0811D08.17 protein. (Os04t0648400-00)
Os03g0133875	46	32	87	14	21	5	-1.67214	0.000196622	0.00182549	Down
Os06g0349700	19	8	24	4	4	4	-1.67219	0.00307946	0.0189636	Down	Cytochrome P450 family protein. (Os06t0349700-00)
Os04g0570500	396	429	347	87	37	148	-1.67254	2.02991e-05	0.000245266	Down	Cytochrome P450 family protein. (Os04t0570500-01)
Os03g0591000	137	108	108	40	25	20	-1.67266	1.20158e-07	2.34044e-06	Down	Non-protein coding transcript. (Os03t0591000-01);Hypothetical protein. (Os03t0591000-03)
Os02g0162200	31	20	42	13	3	6	-1.67294	0.000708445	0.00556853	Down	Similar to Early salt stress and cold acclimation-induced protein 2-3. (Os02t0162200-00)
Os01g0700100	384	340	383	81	101	84	-1.67333	1.85691e-36	6.23672e-34	Down	MtN3 and saliva related transmembrane protein family protein. (Os01t0700100-01)
Os01g0124200	7175	6151	7439	1170	1986	1811	-1.67337	6.27682e-10	1.84184e-08	Down	Similar to Bowman Birk trypsin inhibitor. (Os01t0124200-02)
Os05g0160300	444	404	410	105	121	78	-1.67403	1.70634e-15	1.12194e-13	Down	Bifunctional inhibitor/plant lipid transfer protein/seed storage domain containing protein. (Os05t0160300-01)
Os08g0548700	37	42	34	13	8	6	-1.67537	0.000434714	0.00367121	Down	Hypothetical conserved gene. (Os08t0548700-01)
Os03g0244600	22	39	19	12	3	4	-1.67593	0.00831993	0.0427276	Down	Similar to AUX1-like protein. (Os03t0244600-01);Similar to auxin transporter-like protein 3. (Os03t0244600-02)
Os02g0528550	38	36	35	7	13	6	-1.6802	2.10892e-05	0.000253703	Down	Hypothetical conserved gene. (Os02t0528550-00)
Os11g0173500	1731	1757	1846	510	437	333	-1.68103	2.47708e-32	6.21872e-30	Down	Leucine-rich repeat, typical subtype domain containing protein. (Os11t0173500-01);Hypothetical conserved gene. (Os11t0173500-02);Leucine-rich repeat, typical subtype domain containing protein. (Os11t0173500-03)
Os06g0188550	328	362	269	57	100	73	-1.68118	5.34458e-09	1.32173e-07	Down	Conserved hypothetical protein. (Os06t0188550-01)
Os11g0619500	79	87	59	19	13	21	-1.68379	0.000102786	0.00102844	Down	Peptidase C19, ubiquitin carboxyl-terminal hydrolase 2 domain containing protein. (Os11t0619500-00)
Os04g0493400	1298	1116	1170	256	326	273	-1.68452	8.85052e-10	2.51788e-08	Down	Similar to Chitinase. (Os04t0493400-01)
Os04g0417000	38	45	74	4	18	15	-1.68537	0.000201779	0.00186849	Down	Similar to Aluminum-activated malate transporter. (Os04t0417000-01)
Os03g0666850	220	121	154	38	44	36	-1.6858	3.28348e-05	0.000375208	Down	Hypothetical conserved gene. (Os03t0666850-01)
Os01g0520800	16	17	38	5	11	1	-1.68756	0.00887392	0.0449828	Down	Hypothetical protein. (Os01t0520800-01)
Os07g0650600	4586	4700	4418	1328	975	953	-1.68867	2.26605e-34	6.54889e-32	Down	Similar to BLE2 protein. (Os07t0650600-02);Hypothetical conserved gene. (Os07t0650600-03);BLE2 protein. (Os07t0650600-04)
Os11g0558200	184	216	233	75	44	32	-1.6887	1.27425e-08	2.96538e-07	Down	R2R3-type MYB transcriptional activator, Tolerance to Pi deficiency (Os11t0558200-01)
Os06g0574950	79	83	77	14	18	24	-1.68992	8.82056e-05	0.000899205	Down
Os05g0137200	1093	1105	1127	296	245	246	-1.69126	1.62898e-17	1.35861e-15	Down	Similar to P-glycoprotein ABCB5. (Os05t0137200-01);Similar to MDR-like ABC transporter. (Os05t0137200-02);Similar to MDR-like ABC transporter. (Os05t0137200-03);Non-protein coding transcript. (Os05t0137200-04)
Os07g0223766	91	94	50	18	33	6	-1.69369	8.37782e-05	0.000858649	Down	Hypothetical conserved gene. (Os07t0223766-01)
Os01g0794800	1039	1213	1038	355	211	213	-1.69434	7.43111e-10	2.14759e-08	Down	Similar to Subtilase. (Os01t0794800-01);Similar to Subtilase. (Os01t0794800-02)
Os04g0556000	525	569	547	142	118	127	-1.69436	2.13355e-16	1.59241e-14	Down	Heavy metal P-type ATPase, Xylem loading of copper (Os04t0556000-01);Similar to heavy metal ATPase. (Os04t0556000-02)
Os07g0541400	154	171	179	32	38	48	-1.69508	2.39043e-08	5.37177e-07	Down	Similar to Receptor protein kinase. (Os07t0541400-01)
Os11g0567800	37	43	47	13	11	6	-1.69868	0.00487177	0.0277745	Down	Leucine-rich repeat-containing N-terminal, type 2 domain containing protein. (Os11t0567800-01)
Os04g0311400	1639	1190	1409	238	465	304	-1.69888	7.28514e-18	6.30888e-16	Down	Similar to Cysteine proteinase 1 precursor (EC 3.4.22.-). (Os04t0311400-01);Similar to OSIGBa0130O15.4 protein. (Os04t0311400-02)
Os02g0234200	378	324	351	73	109	68	-1.70049	2.99068e-09	7.76702e-08	Down	NHL domain-containing protein, Determination of panicle architecture, grain shape and grain weight (Os02t0234200-01)
Os01g0923400	169	134	112	27	41	30	-1.70194	4.05155e-08	8.74108e-07	Down	Hypothetical conserved gene. (Os01t0923400-01)
Os11g0123066	42	45	11	7	10	6	-1.7101	0.0058754	0.0323427	Down	Conserved hypothetical protein. (Os11t0123066-01)
Os07g0209500	154	117	79	21	42	20	-1.71099	3.89374e-05	0.000433774	Down	Similar to DNA polymerase. (Os07t0209500-01)
Os05g0435500	206	184	210	44	36	58	-1.71226	2.0821e-05	0.000250963	Down	Conserved hypothetical protein. (Os05t0435500-01);Conserved hypothetical protein. (Os05t0435500-02);Conserved hypothetical protein. (Os05t0435500-03)
Os02g0198366	44	34	25	10	9	5	-1.71261	2.10448e-05	0.000253324	Down
Os02g0103500	34	21	14	4	7	5	-1.71273	0.00842073	0.043099	Down	Similar to nodulin protein. (Os02t0103500-00)
Os06g0299100	121	72	177	26	41	20	-1.7133	3.5624e-05	0.000401906	Down	Glucose/ribitol dehydrogenase family protein. (Os06t0299100-01)
Os01g0213400	85	86	79	34	9	15	-1.71409	6.68279e-05	0.000701707	Down	Zinc finger, RING/FYVE/PHD-type domain containing protein. (Os01t0213400-01)
Os05g0324400	42	25	22	6	12	3	-1.71465	0.00634813	0.0343216	Down	Hypothetical protein. (Os05t0324400-01)
Os02g0731200	115	92	125	34	28	16	-1.71556	0.00238693	0.015393	Down	Transcription factor MADS57. (Os02t0731200-01)
Os03g0857200	216	147	188	55	52	23	-1.71573	1.22321e-08	2.85731e-07	Down	Conserved hypothetical protein. (Os03t0857200-01);Conserved hypothetical protein. (Os03t0857200-02)
Os02g0102200	94	123	97	22	29	22	-1.72095	4.21395e-05	0.000465482	Down	Similar to Transmembrane amino acid transporter protein. (Os02t0102200-01)
Os08g0238500	46	54	35	15	6	10	-1.72298	0.000213616	0.00196201	Down	Similar to Dienelactone hydrolase family. (Os08t0238500-00)
Os09g0513200	308	259	219	76	80	30	-1.72356	1.46302e-05	0.000183274	Down	Similar to Solute carrier family 35, member F1. (Os09t0513200-00)
Os01g0849000	148	146	227	18	77	28	-1.72459	0.00192381	0.0128017	Down	Hypothetical protein. (Os01t0849000-02)
Os09g0548200	191	305	295	75	74	36	-1.72883	1.36961e-05	0.000172618	Down	Peptidoglycan-binding Lysin subgroup domain containing protein. (Os09t0548200-01)
[truncated: 439 more rows]
