# Supplementary material for: Heterologous expression of heat stress-responsive AtPLC9 confers heat tolerance in transgenic rice
Source: BMC Plant Biol. 2020 Nov 11;20:514. doi: 10.1186/s12870-020-02709-5 (PMC7656764; doi:10.1186/s12870-020-02709-5)
Supplement: Supplementary file 3 — Additional file 3: Supplemental Data Set 3: List of genes differentially expressed between OE7 and WT without HS treatment. [file 12870_2020_2709_MOESM3_ESM.xlsx]

## Sheet: index-CK-OE-WT-edgeR-result-new
Supplemental Data Set 3: List of genes differentially expressed between OE7 and WT without HS treatment.
	read count						DEG analysis				Function discription
	WT-CK			OE-CK
	rep1	rep2	rep3	rep1	rep2	rep3	Log2FC	pvalue	FDR	Regulation
Os03g0115800	0	0	0	3343	3551	3690	14.5351	1.13303e-212	2.81604e-208	Up	Conserved hypothetical protein. (Os03t0115800-01);Conserved hypothetical protein. (Os03t0115800-02)
Os06g0685400	0	0	0	234	253	227	10.6472	3.09681e-83	7.69682e-80	Up
Os02g0828300	0	0	0	197	164	268	10.4605	1.89266e-23	1.88161e-20	Up	Conserved hypothetical protein. (Os02t0828300-01)
Os10g0344800	0	0	0	182	224	193	10.3938	9.78466e-54	2.2108e-50	Up	Similar to Phosphoglycerate mutase family protein, expressed. (Os10t0344800-00)
Os06g0559600	0	1	0	480	372	390	9.67018	1.09677e-104	3.89417e-101	Up	Hypothetical conserved gene. (Os06t0559600-01)
Os02g0145200	0	0	0	82	115	109	9.42435	5.56043e-28	7.27363e-25	Up
Os01g0356951	0	0	0	111	78	89	9.28826	6.2711e-27	7.79309e-24	Up	Similar to Flavin monoxygenase-like protein floozy. (Os01t0356951-01)
Os03g0619700	0	0	0	50	69	78	8.78882	4.01431e-23	3.83738e-20	Up	Conserved hypothetical protein. (Os03t0619700-01)
Os03g0299700	3	2	0	676	741	819	8.57537	5.01549e-192	6.23274e-188	Up	Conserved hypothetical protein. (Os03t0299700-01)
Os10g0159300	2	0	0	175	143	183	7.57499	1.84989e-30	2.55428e-27	Up	Conserved hypothetical protein. (Os10t0159300-01);Conserved hypothetical protein. (Os10t0159300-02)
Os07g0442800	11	0	0	709	688	833	7.48142	4.77449e-118	1.97775e-114	Up	Conserved hypothetical protein. (Os07t0442800-01)
Os07g0511400	0	0	0	37	20	20	7.44397	2.46328e-14	1.49323e-11	Up
Os01g0852800	0	0	0	29	10	34	7.36096	8.63146e-11	3.51682e-08	Up	Conserved hypothetical protein. (Os01t0852800-01)
Os10g0175500	0	0	0	12	28	27	7.23862	2.24217e-10	8.70732e-08	Up	Hypothetical gene. (Os10t0175500-01)
Os07g0560400	0	0	0	13	30	16	7.06089	2.20287e-07	4.67951e-05	Up
Os08g0554300	0	0	0	18	22	14	6.93499	2.28475e-09	7.188e-07	Up	Similar to predicted protein. (Os08t0554300-00)
Os04g0510000	0	0	0	24	14	16	6.93422	1.22001e-11	5.72118e-09	Up	Similar to OSIGBa0157K09-H0214G12.6 protein. (Os04t0510000-01)
Os08g0519000	0	0	0	12	7	34	6.89523	4.57693e-07	9.02818e-05	Up	Hypothetical conserved gene. (Os08t0519000-00)
Os09g0122500	0	0	1	52	75	52	6.88995	2.13641e-09	6.80746e-07	Up	Similar to H0124E07.4 protein. (Os09t0122500-01)
Os10g0432200	2	4	2	336	316	311	6.72808	1.18114e-83	3.26179e-80	Up	Conserved hypothetical protein. (Os10t0432200-01)
Os02g0737801	1	0	0	46	23	47	6.2401	1.21691e-11	5.72118e-09	Up	Similar to Pentatricopeptide repeat protein. (Os02t0737801-01)
Os09g0554101	1	0	0	20	54	29	6.07202	5.22662e-11	2.16504e-08	Up	Hypothetical conserved gene. (Os09t0554101-00)
Os02g0772100	18	34	18	1660	1355	1933	6.02193	5.1766e-121	2.57318e-117	Up	Conserved hypothetical protein. (Os02t0772100-01)
Os02g0772150	4	0	0	53	76	67	5.35212	2.60419e-25	2.81412e-22	Up	Conserved hypothetical protein. (Os02t0772150-00)
Os07g0264100	300	255	324	12990	11967	13204	5.31685	1.03712e-121	6.44414e-118	Up	NAD(P)-binding domain containing protein. (Os07t0264100-01)
Os08g0333233	0	0	0	4	0	12	5.19471	0.000335103	0.0188431	Up	Hypothetical protein. (Os08t0333233-00)
Os01g0852650	0	0	0	11	2	2	5.1221	0.000427155	0.0224343	Up	FAR1 DNA binding domain domain containing protein. (Os01t0852650-00)
Os10g0544966	0	0	0	7	3	5	5.11541	4.08078e-05	0.00372882	Up	Hypothetical protein. (Os10t0544966-00)
Os05g0172800	0	0	1	20	11	18	5.02846	1.25958e-05	0.00142298	Up	Conserved hypothetical protein. (Os05t0172800-01)
Os03g0276850	0	0	0	5	4	5	5.01821	0.000170697	0.0118176	Up	Glutamate dehydrogenase, NAD-specific domain containing protein. (Os03t0276850-00)
Os12g0516800	3	0	0	54	27	27	4.83061	2.03983e-06	0.00031103	Up	Hypothetical conserved gene. (Os12t0516800-00)
Os07g0586550	0	0	0	4	5	3	4.80493	0.000407892	0.0217927	Up	Hypothetical protein. (Os07t0586550-00)
Os02g0826050	1	0	0	9	17	16	4.78979	2.22604e-08	5.70371e-06	Up	Similar to cDNA clone:J033044N10, full insert sequence. (Os02t0826050-00)
Os07g0532866	0	1	0	24	9	8	4.77104	9.71227e-07	0.000165335	Up	Hypothetical protein. (Os07t0532866-00)
Os07g0122000	10	72	35	818	1238	1087	4.67301	4.86248e-14	2.81051e-11	Up	Protein of unknown function DUF1719, Oryza sativa family protein. (Os07t0122000-01)
Os08g0186200	0	1	2	18	39	26	4.52317	8.1525e-06	0.000988401	Up	Hypothetical conserved gene. (Os08t0186200-00)
Os11g0619800	0	0	3	18	13	47	4.42904	1.23499e-05	0.001408	Up	Kelch related domain containing protein. (Os11t0619800-01)
Os04g0397800	3	0	0	19	27	34	4.39175	1.46696e-05	0.0015995	Up	Conserved hypothetical protein. (Os04t0397800-01);Conserved hypothetical protein. (Os04t0397800-02)
Os05g0580200	0	0	2	17	20	16	4.36443	6.70351e-09	1.96011e-06	Up	Conserved hypothetical protein. (Os05t0580200-01)
Os04g0475100	2	0	0	13	23	17	4.33594	7.0629e-07	0.000125387	Up	Similar to OSIGBa0106G07.2 protein. (Os04t0475100-00)
Os05g0100100	2	0	0	17	16	20	4.31831	4.89541e-05	0.00434537	Up	Similar to cDNA clone:006-204-G09, full insert sequence. (Os05t0100100-01)
Os01g0692400	1	0	6	56	42	57	4.30629	4.09858e-06	0.00054496	Up	Conserved hypothetical protein. (Os01t0692400-01)
Os06g0543601	18	15	3	238	259	258	4.21735	1.76779e-11	7.98848e-09	Up	Protein of unknown function DUF3778 domain containing protein. (Os06t0543601-01)
Os07g0457200	0	0	7	66	36	34	4.14287	8.72585e-06	0.00104265	Up
Os10g0567900	19	40	37	625	613	547	4.11493	1.06809e-37	1.89616e-34	Up	Similar to F-box protein interaction domain containing protein, expressed. (Os10t0567900-01)
Os08g0211750	60	18	35	710	619	737	4.02124	2.54122e-11	1.08896e-08	Up	Conserved hypothetical protein. (Os08t0211750-01)
Os01g0846700	0	0	2	14	17	4	3.77597	1.79433e-06	0.000285873	Up	Hypothetical protein. (Os01t0846700-00)
Os11g0422000	4	3	2	41	35	64	3.77316	8.97357e-12	4.46058e-09	Up	Conserved hypothetical protein. (Os11t0422000-01)
Os07g0108100	2	4	0	38	17	38	3.73874	6.55361e-05	0.00548429	Up	Similar to OSIGBa0147O06.5 protein. (Os07t0108100-01)
Os07g0131375	3	0	0	23	12	14	3.71659	7.33117e-06	0.000915622	Up	Protein kinase, catalytic domain domain containing protein. (Os07t0131375-00)
Os01g0871600	37	7	19	338	241	340	3.68487	1.0093e-09	3.43633e-07	Up	Similar to Peptide transporter PTR2-B. (Os01t0871600-01)
Os02g0789700	2	2	5	19	56	48	3.60441	8.94222e-11	3.58468e-08	Up	Nucleotide-binding, alpha-beta plait domain containing protein. (Os02t0789700-01)
Os01g0293000	96	37	29	773	620	816	3.58376	2.2389e-17	1.91882e-14	Up	Similar to S-adenosylmethionine synthetase 1 (EC 2.5.1.6) (Methionine adenosyltransferase 1) (AdoMet synthetase 1) (Fragment). (Os01t0293000-01)
Os01g0713600	1	0	3	20	14	22	3.56988	6.07514e-06	0.000766454	Up	Transcriptional factor B3 family protein. (Os01t0713600-01)
Os01g0537250	38	66	87	787	721	849	3.53076	3.26749e-31	5.07564e-28	Up	Protein of unknown function DUF3778 domain containing protein. (Os01t0537250-01)
Os06g0599700	6	0	8	62	53	51	3.40854	2.20063e-07	4.67951e-05	Up	Conserved hypothetical protein. (Os06t0599700-00)
Os05g0173800	0	1	2	6	12	19	3.35189	6.91032e-05	0.00572873	Up	TPP-binding enzymes, conserved site domain containing protein. (Os05t0173800-01)
Os12g0596101	0	0	1	8	5	2	3.34057	0.000321431	0.0182811	Up	Similar to predicted protein. (Os12t0596101-00)
Os07g0193200	2	0	1	9	14	13	3.29576	7.77565e-06	0.000952	Up	Ankyrin repeat containing protein. (Os07t0193200-00)
Os01g0515300	2	0	2	16	11	16	3.17807	7.06226e-05	0.00579292	Up	Similar to Leucine Rich Repeat family protein. (Os01t0515300-01)
Os10g0474300	0	6	0	26	9	25	3.13667	2.38942e-05	0.00233805	Up	Conserved hypothetical protein. (Os10t0474300-00)
Os10g0397900	1	0	3	12	17	8	2.98249	0.000217621	0.0138686	Up	CCAAT-binding transcription factor, subunit B domain containing protein. (Os10t0397900-00)
Os03g0579200	1	1	10	41	31	30	2.9803	0.000646777	0.0302162	Up	Similar to NB-ARC domain containing protein. (Os03t0579200-00)
Os01g0384450	5	28	31	136	209	185	2.97688	4.21936e-07	8.38944e-05	Up	Similar to H0124E07.4 protein. (Os01t0384450-01)
Os01g0382000	17	160	189	1284	672	990	2.96422	1.99244e-07	4.34387e-05	Up	Similar to Pathogenesis-related protein PRB1-2 precursor. (Os01t0382000-01)
Os10g0174548	10	7	4	54	71	55	2.94201	1.43386e-09	4.6282e-07	Up	Similar to Calcium binding EGF domain containing protein. (Os10t0174548-00)
Os11g0657900	38	7	38	228	259	192	2.88583	6.80608e-07	0.000123473	Up	Similar to NB-ARC domain containing protein. (Os11t0657900-00)
Os05g0298700	1	1	3	15	13	10	2.72706	0.000461125	0.0234372	Up	Conserved hypothetical protein. (Os05t0298700-01)
Os06g0246200	14	12	1	95	57	48	2.70778	0.00106719	0.0428498	Up	Similar to Formin-like protein 14. (Os06t0246200-00)
Os03g0421000	8	26	4	90	100	76	2.68748	2.56529e-09	7.96971e-07	Up	Zinc finger, FYVE/PHD-type domain containing protein. (Os03t0421000-01)
Os06g0678650	4	0	1	17	8	13	2.68516	0.000565869	0.0273089	Up	WD40 repeat-like domain containing protein. (Os06t0678650-01)
Os12g0221400	2	2	1	22	7	8	2.67452	0.000611203	0.0288799	Up	Similar to cDNA clone:001-112-B09, full insert sequence. (Os12t0221400-01)
Os04g0369100	15	3	23	73	100	109	2.64866	0.0011329	0.0449075	Up	Similar to H0607F01.9 protein. (Os04t0369100-00)
Os01g0872350	0	0	6	11	6	23	2.56689	0.000685487	0.0314064	Up	Hypothetical protein. (Os01t0872350-00)
Os11g0491600	3	6	2	27	25	20	2.55454	4.10024e-06	0.00054496	Up	Hypothetical conserved gene. (Os11t0491600-00)
Os02g0118800	0	6	1	13	18	13	2.48316	6.63971e-05	0.0055377	Up	Similar to NBS-LRR disease resistance protein homologue (Fragment). (Os02t0118800-00)
Os05g0305200	13	0	8	39	45	47	2.45996	8.67837e-05	0.00671938	Up	Similar to TRAF-type zinc finger family protein. (Os05t0305200-01)
Os06g0602400	6	0	0	12	15	12	2.45665	0.00118028	0.045943	Up	Similar to DEAD-box protein 3, X-chromosomal (DEAD-box RNA helicase DEAD3) (mDEAD3) (Embryonic RNA helicase) (D1PAS1 related sequence 2). (Os06t0602400-01)
Os07g0110000	399	688	371	2848	2494	2411	2.29913	6.76472e-31	9.89002e-28	Up	Conserved hypothetical protein. (Os07t0110000-01);Hypothetical conserved gene. (Os07t0110000-02)
Os05g0414400	4	0	1	7	9	12	2.26148	0.0011464	0.0450833	Up	Domain of unknown function DUF659 domain containing protein. (Os05t0414400-01);Domain of unknown function DUF659 domain containing protein. (Os05t0414400-02)
Os01g0165800	113	112	125	669	506	623	2.24183	1.01865e-26	1.20559e-23	Up	DNA-binding HORMA domain containing protein. (Os01t0165800-01)
Os10g0549700	3	2	4	9	20	18	2.21944	2.2893e-05	0.00226686	Up	Protein of unknown function DUF3615 domain containing protein. (Os10t0549700-00)
Os06g0476100	7	5	5	40	25	22	2.20765	1.70473e-05	0.00181066	Up	Similar to GRAS family transcription factor containing protein, expressed. (Os06t0476100-01)
Os10g0176700	9	11	12	61	47	49	2.1702	4.9278e-09	1.45804e-06	Up	Hypothetical conserved gene. (Os10t0176700-01)
Os02g0227900	3	6	1	8	24	18	2.15888	0.000195606	0.0127442	Up	Leucine-rich repeat domain containing protein. (Os02t0227900-00)
Os02g0721100	6	0	8	28	27	14	2.15069	0.00113179	0.0449075	Up	Similar to E2 ubiquitin-conjugating enzyme UbcH5B (Fragment). (Os02t0721100-01)
Os11g0513900	205	128	153	773	687	864	2.11112	7.47737e-08	1.75323e-05	Up	Conserved hypothetical protein. (Os11t0513900-01)
Os12g0576600	31	30	18	80	150	133	2.05792	9.41681e-07	0.000161411	Up	Metallophosphoesterase domain containing protein. (Os12t0576600-01);Metallophosphoesterase domain containing protein. (Os12t0576600-02)
Os11g0119900	12	23	19	88	70	74	1.99436	4.33163e-06	0.000572651	Up	Conserved hypothetical protein. (Os11t0119900-01)
Os02g0138900	3	5	3	26	14	7	1.94877	0.000685886	0.0314064	Up	Similar to ATCAX5; calcium:cation antiporter/ cation:cation antiporter. (Os02t0138900-01)
Os01g0795200	318	406	669	1784	1789	1956	1.89777	0.0004845	0.024376	Up	Similar to Subtilase. (Os01t0795200-01)
Os03g0658800	436	970	561	2454	2509	2864	1.89293	9.11338e-07	0.00015951	Up	Cytochrome P450 family protein. (Os03t0658800-01);Hypothetical conserved gene. (Os03t0658800-02);Cytochrome P450 family protein. (Os03t0658800-03)
Os11g0182500	33	62	56	191	194	216	1.89273	2.82706e-06	0.000406149	Up	Ankyrin repeat-containing protein, Regulator in basal defense (Os11t0182500-01);Hypothetical conserved gene. (Os11t0182500-02)
Os10g0340100	19	16	10	54	78	50	1.87293	2.37846e-05	0.00233654	Up	Conserved hypothetical protein. (Os10t0340100-01);Conserved hypothetical protein. (Os10t0340100-02)
Os11g0213000	342	277	312	1126	1250	1300	1.84936	2.04179e-11	9.06191e-09	Up	Similar to Protein kinase domain containing protein, expressed. (Os11t0213000-01)
Os10g0142600	16	74	57	184	179	178	1.80437	7.64097e-06	0.000940142	Up	Protein kinase, catalytic domain domain containing protein. (Os10t0142600-00)
Os06g0200800	67	85	75	299	291	267	1.80233	1.54263e-26	1.74275e-23	Up	Conserved hypothetical protein. (Os06t0200800-01)
Os08g0315200	14	6	4	25	17	52	1.79771	0.000227278	0.0141573	Up	Retrotransposon gag protein family protein. (Os08t0315200-01)
Os05g0324000	5	0	11	17	22	22	1.79579	0.000697177	0.0315622	Up	Conserved hypothetical protein. (Os05t0324000-01);Hypothetical conserved gene. (Os05t0324000-02)
Os07g0255200	29	17	29	132	63	82	1.7542	3.10574e-05	0.00294619	Up	Similar to Helicase-like protein [Oryza sativa (japonica cultivar-group)]. (Os07t0255200-01)
Os11g0471200	115	136	95	419	488	324	1.70981	2.67665e-16	2.01592e-13	Up	Conserved hypothetical protein. (Os11t0471200-01)
Os08g0246700	53	60	99	278	290	172	1.70754	1.6312e-05	0.00174749	Up
Os07g0241500	48	95	53	197	250	228	1.67384	3.92243e-14	2.32115e-11	Up	UDP-glucuronosyl/UDP-glucosyltransferase family protein. (Os07t0241500-01)
Os09g0337500	38	31	56	140	157	124	1.63937	5.3267e-05	0.00464525	Up	Conserved hypothetical protein. (Os09t0337500-01)
Os01g0369200	14	6	6	31	28	30	1.61724	0.000831225	0.0357427	Up	Similar to Cullin-1. (Os01t0369200-01)
Os06g0510200	11	4	12	22	28	39	1.57972	0.00102953	0.0417709	Up	Hypothetical protein. (Os06t0510200-01)
Os03g0150800	176	70	74	395	314	363	1.56777	5.94673e-05	0.00510749	Up	Pi transporter, Pi homeostasis, Selenite uptake (Os03t0150800-01)
Os11g0569733	10	11	6	22	37	29	1.56528	0.00115282	0.045264	Up	Similar to Leucine Rich Repeat family protein. (Os11t0569733-00)
Os08g0423600	24	21	39	87	89	85	1.52329	1.86423e-06	0.000289585	Up	Similar to carbonic anhydrase. (Os08t0423600-00)
Os12g0528801	71	45	53	218	182	133	1.52145	2.63192e-07	5.45114e-05	Up	Hypothetical gene. (Os12t0528801-01)
Os01g0627900	95	166	288	449	533	682	1.52032	8.13899e-05	0.00650439	Up	Similar to Cytochrome P450. (Os01t0627900-01)
Os05g0217800	140	482	214	1088	497	936	1.50487	8.82893e-05	0.00681473	Up	BURP domain containing protein. (Os05t0217800-01);Similar to BURP domain-containing protein 2. (Os05t0217800-02)
Os07g0457300	192	173	243	676	611	578	1.50276	9.30764e-24	9.63884e-21	Up	Protein of unknown function DUF1446 family protein. (Os07t0457300-01)
Os11g0513700	37	30	34	110	96	103	1.48559	1.85217e-06	0.000289521	Up	Protein kinase-like domain containing protein. (Os11t0513700-01)
Os08g0351300	158	219	358	769	732	687	1.48432	9.74113e-14	5.50241e-11	Up	Conserved hypothetical protein. (Os08t0351300-01)
Os12g0143800	56	64	101	171	241	248	1.47421	3.47739e-07	7.0266e-05	Up	Meiosis-specific DNA recombinase, Synaptonemal complex (SC) assembly (Os12t0143800-01)
Os10g0208500	1534	1748	1973	4916	4739	5308	1.39776	1.93129e-07	4.28574e-05	Up	Hypothetical protein. (Os10t0208500-01);Oxoglutarate/iron-dependent oxygenase domain containing protein. (Os10t0208500-02);Hypothetical conserved gene. (Os10t0208500-03)
Os01g0533900	139	102	135	356	366	360	1.39551	6.48399e-07	0.000121168	Up	Similar to Multidrug resistance protein 1 homolog. (Os01t0533900-01);Similar to MDR-like ABC transporter. (Os01t0533900-02)
Os07g0129300	155	190	315	748	460	632	1.38638	0.000301651	0.017395	Up	Similar to PR1a protein. (Os07t0129300-00)
Os02g0649900	25	22	29	69	73	64	1.3182	5.18857e-05	0.00455678	Up	Metal-nicotianamine (NA) transporter, Fe and Mn transport to the endosperm (Os02t0649900-01)
Os08g0246800	327	251	294	922	757	648	1.28606	2.41854e-06	0.000353591	Up	Conserved hypothetical protein. (Os08t0246800-01);Hypothetical conserved gene. (Os08t0246800-02)
Os08g0120200	90	111	90	178	275	288	1.2272	1.59069e-05	0.00171891	Up	ATPase, AAA+ type, core domain containing protein. (Os08t0120200-01)
Os08g0170700	164	122	146	392	444	265	1.22264	2.66269e-09	8.17017e-07	Up	Disease resistance protein domain containing protein. (Os08t0170700-00)
Os12g0209800	31	29	37	108	64	73	1.21955	0.000109513	0.00819833	Up	Similar to NB-ARC domain containing protein, expressed. (Os12t0209800-01)
Os06g0703300	80	84	80	204	176	234	1.20809	2.58032e-05	0.00251495	Up	Hypothetical conserved gene. (Os06t0703300-01);Protein of unknown function DUF594 family protein. (Os06t0703300-02)
Os04g0468000	34	36	37	100	70	96	1.19367	0.000127326	0.0093491	Up	Similar to OSIGBa0128P10.7 protein. (Os04t0468000-01)
Os08g0485800	71	150	189	290	306	397	1.19126	2.00845e-05	0.00204259	Up	Barwin-related endoglucanase domain containing protein. (Os08t0485800-01)
Os03g0102200	33	32	31	75	87	76	1.18817	2.63874e-06	0.000383528	Up	Similar to DNA-directed RNA polymerase II 14.5 kDa polypeptide (EC 2.7.7.6) (RPB9) (RPB14.5). (Os03t0102200-01)
Os01g0804900	32	47	69	123	97	139	1.17968	8.53404e-05	0.00664906	Up	Similar to Cytochrome P450. (Os01t0804900-01)
Os03g0105401	20	24	25	54	55	60	1.17521	0.000415998	0.0219983	Up	Hypothetical gene. (Os03t0105401-00)
Os06g0579100	530	692	812	1861	1597	1468	1.17508	9.61688e-10	3.31969e-07	Up
Os11g0516800	272	187	321	631	636	650	1.17413	1.72362e-05	0.00182293	Up	Hypothetical protein. (Os11t0516800-01)
Os06g0565000	30	26	18	76	61	46	1.17407	0.000356007	0.0197064	Up	Hypothetical conserved gene. (Os06t0565000-00)
Os07g0538000	224	107	174	418	372	425	1.11958	5.16491e-05	0.00455208	Up	Similar to hydrolase, hydrolyzing O-glycosyl compounds. (Os07t0538000-01)
Os05g0326675	45	45	63	130	107	122	1.11796	0.000185792	0.0122811	Up	Ribonuclease H-like domain containing protein. (Os05t0326675-00)
Os09g0551251	46	40	62	76	129	141	1.10684	0.0002288	0.0142165	Up	Similar to H0105C05.10 protein. (Os09t0551251-00)
Os10g0491400	27	20	61	81	75	92	1.09663	0.000440004	0.022864	Up	Conserved hypothetical protein. (Os10t0491400-01)
Os02g0228900	48	53	40	123	111	93	1.09026	0.000300539	0.017395	Up	Similar to Auxin-responsive protein IAA18 (Indoleacetic acid-induced protein 18). (Os02t0228900-01)
Os12g0408000	41	70	37	91	107	144	1.08972	0.000287599	0.0169786	Up	Protein of unknown function DUF594 domain containing protein. (Os12t0408000-01)
Os06g0663100	118	110	128	234	301	268	1.05215	0.000177049	0.0121105	Up	Similar to Pseudouridylate synthase. (Os06t0663100-01)
Os11g0186900	216	171	231	389	495	499	1.03715	2.30782e-07	4.82005e-05	Up	ACC oxidase, Ethylene biosynthesis (Os11t0186900-01)
Os01g0601200	105	126	87	197	230	273	1.01164	0.000347788	0.0194537	Up	Similar to Protein kinase family protein. (Os01t0601200-01)
Os04g0662000	42	62	33	135	80	83	1.00282	0.000953907	0.039514	Up	Similar to BSD domain containing protein. (Os04t0662000-00)
Os10g0569600	292	191	204	153	116	110	-1.00029	0.000367089	0.0200961	Down	Similar to RIR1b protein precursor. (Os10t0569600-00)
Os01g0863300	232	478	258	151	183	186	-1.00083	0.000290457	0.0169978	Down	Similar to MCB2 protein. (Os01t0863300-01)
Os12g0471100	1562	2033	1866	758	1012	1178	-1.00346	1.4444e-07	3.26356e-05	Down	Similar to ATPase 2. (Os12t0471100-01)
Os05g0429900	129	176	154	69	76	102	-1.00595	0.000484416	0.024376	Down	Similar to MybHv5 (Fragment). (Os05t0429900-01)
Os02g0332800	298	330	280	157	199	134	-1.00997	0.000270329	0.0162289	Down	Hypothetical gene. (Os02t0332800-01);Conserved hypothetical protein. (Os02t0332800-02)
Os01g0905200	1364	2569	1854	919	1022	1141	-1.01024	1.17525e-07	2.67978e-05	Down	Exo70 exocyst complex subunit family protein. (Os01t0905200-01);Similar to Leucine zipper protein-like. (Os01t0905200-02)
Os08g0482600	2352	3893	3379	1342	1798	1990	-1.01045	0.000150064	0.0106259	Down	Cupredoxin domain containing protein. (Os08t0482600-01)
Os02g0681200	1659	4194	3865	1879	1362	1851	-1.01248	0.000148334	0.0105636	Down	Zinc finger, RING/FYVE/PHD-type domain containing protein. (Os02t0681200-01)
Os07g0561300	68	158	77	71	35	54	-1.02105	0.00063862	0.0298913	Down	Cyclin-like F-box domain containing protein. (Os07t0561300-01)
Os08g0386200	943	2153	1573	698	708	1039	-1.0273	0.000126888	0.0093491	Down	WRKY transcription factor 69. (Os08t0386200-01)
Os04g0231800	100	145	173	87	54	78	-1.02934	0.000408602	0.0217927	Down	Conserved hypothetical protein. (Os04t0231800-01)
Os02g0597200	848	1305	1040	594	611	477	-1.02967	9.14733e-08	2.10507e-05	Down	Conserved hypothetical protein. (Os02t0597200-01)
Os05g0524100	561	981	598	309	422	399	-1.0305	0.000142257	0.0101892	Down	Conserved hypothetical protein. (Os05t0524100-01)
Os03g0736900	127	241	174	77	102	105	-1.03434	1.51432e-06	0.000244395	Down	Similar to Sorghum bicolor protein targeted either to mitochondria or chloroplast proteins T50848. (Os03t0736900-01)
Os04g0635100	216	265	190	112	69	176	-1.0369	0.000232869	0.0143973	Down	Similar to H0315F07.12 protein. (Os04t0635100-00)
Os07g0537500	1048	1678	1324	689	651	781	-1.03949	0.000105984	0.00800644	Down	Serine/threonine protein kinase-related domain containing protein. (Os07t0537500-01)
Os03g0234500	56	86	69	31	34	45	-1.04696	0.000842463	0.0361633	Down	Haem peroxidase, plant/fungal/bacterial family protein. (Os03t0234500-01)
Os12g0472300	100	87	169	42	70	73	-1.04949	0.000376994	0.0205029	Down	Conserved hypothetical protein. (Os12t0472300-00)
Os01g0955100	841	1800	1265	520	777	706	-1.05907	8.00496e-05	0.00641791	Down	Similar to Calmodulin-like protein (Fragment). (Os01t0955100-01)
Os01g0266400	44	46	68	30	27	24	-1.06577	0.00116349	0.0455313	Down	Conserved hypothetical protein. (Os01t0266400-01)
Os05g0380900	2279	5389	4194	1959	1976	2083	-1.06636	6.41463e-05	0.00540828	Down	Similar to Polcalcin Jun o 2 (Calcium-binding pollen allergen Jun o 2). (Os05t0380900-01)
Os05g0181300	185	225	198	88	95	132	-1.06688	0.000166949	0.0115904	Down	Conserved hypothetical protein. (Os05t0181300-01)
Os04g0517100	1224	2626	1464	833	917	967	-1.06935	2.33361e-08	5.91832e-06	Down	Similar to OSIGBa0145M07.4 protein. (Os04t0517100-01)
Os01g0976900	25	30	35	19	12	15	-1.0708	0.000677202	0.0312326	Down	Similar to kinase. (Os01t0976900-00)
Os03g0374500	96	239	149	64	109	71	-1.07922	0.000182886	0.0122527	Down	Similar to calmodulin-binding family protein. (Os03t0374500-00)
Os05g0199100	177	271	198	109	85	136	-1.08072	0.000133987	0.00976736	Down	Similar to NDR1/HIN1-Like protein 2. (Os05t0199100-01)
Os06g0133300	201	453	245	151	161	142	-1.08401	9.63072e-05	0.00734239	Down	Hypothetical conserved gene. (Os06t0133300-00)
Os02g0699000	242	257	242	158	109	112	-1.08548	1.97306e-07	4.33968e-05	Down	Tonoplast localized low-affinity nitrate transporter, Nitrate accumulation and homeostasis (Os02t0699000-01)
Os01g0727500	263	443	344	160	137	235	-1.08762	8.2075e-05	0.00653812	Down	Protein of unknown function DUF584 family protein. (Os01t0727500-02)
Os01g0389200	106	164	171	63	66	93	-1.09081	0.000175832	0.0121056	Down	Protein of unknown function DUF679 family protein. (Os01t0389200-01)
Os06g0637500	1065	1449	1175	482	645	738	-1.09958	1.14977e-08	3.17515e-06	Down	Similar to MYB transcription factor R2R3 type. (Os06t0637500-02)
Os03g0315400	1079	2297	1363	588	800	984	-1.10127	4.05047e-05	0.00371477	Down	Similar to Typical P-type R2R3 Myb protein (Fragment). (Os03t0315400-01)
Os07g0418600	94	98	90	52	27	64	-1.10218	0.000280384	0.0166857	Down	Proline-rich glycoprotein, ABA-dependent inhibition of root growth (Os07t0418600-01)
Os10g0569400	1670	1661	1656	898	951	670	-1.10615	7.91453e-09	2.23531e-06	Down	RIR1a protein precursor. (Os10t0569400-01)
Os11g0147000	1489	1981	2100	865	1017	898	-1.1073	7.82235e-16	5.55477e-13	Down	Similar to Long chain acyl-CoA synthetase 6 (EC 6.2.1.3). (Os11t0147000-01)
Os08g0514100	52	51	64	28	33	22	-1.11757	0.000614243	0.0289685	Down	Legume lectin, beta chain domain containing protein. (Os08t0514100-01)
Os04g0531100	719	885	685	463	373	304	-1.12238	4.46906e-15	2.84805e-12	Down	Small C2-domain protein consisting of a single C2 domain, Phloem protein, Signaling pathway involving Ca<sup>2+</sup> ions, Defense response (Os04t0531100-01)
Os03g0122300	3505	4570	3655	2377	1639	1792	-1.12834	2.34252e-05	0.00231035	Down	Similar to Flavanone 3-hydroxylase-like protein. (Os03t0122300-01);Similar to Oxidoreductase, 2OG-Fe oxygenase family protein, expressed. (Os03t0122300-02)
Os06g0713400	167	187	235	88	78	124	-1.13229	7.0123e-05	0.00577098	Down	Cyclin-like F-box domain containing protein. (Os06t0713400-01)
Os11g0210201	369	701	536	225	305	246	-1.14715	7.64358e-09	2.1836e-06	Down	Conserved hypothetical protein. (Os11t0210201-00)
Os02g0125300	3683	6468	4531	2266	2506	2314	-1.1548	1.11398e-09	3.74148e-07	Down	Bax inhibitor-1 (BI-1) (OsBI-1). (Os02t0125300-01);Bax inhibitor-1 (BI-1) (OsBI-1). (Os02t0125300-02)
Os11g0607900	606	831	785	416	347	310	-1.15596	8.6183e-16	5.94998e-13	Down	Hypothetical conserved gene. (Os11t0607900-01)
Os04g0536500	43	116	78	25	40	48	-1.15953	0.000194209	0.0127358	Down	Similar to H0502G05.5 protein. (Os04t0536500-01)
Os03g0665950	25	40	38	20	15	14	-1.16759	0.00116695	0.0455313	Down	Conserved hypothetical protein. (Os03t0665950-01)
Os04g0461600	180	430	260	82	165	167	-1.16841	2.98495e-05	0.00284245	Down	Similar to Fw2.2. (Os04t0461600-01)
Os09g0482800	108	141	145	42	65	82	-1.16911	6.94984e-05	0.00573859	Down	EF hand domain containing protein. (Os09t0482800-01)
Os10g0427100	80	71	91	48	37	31	-1.17404	1.88819e-06	0.000291485	Down	Conserved hypothetical protein. (Os10t0427100-01)
Os01g0793900	206	376	250	91	162	143	-1.17598	2.61117e-05	0.00253508	Down	Conserved hypothetical protein. (Os01t0793900-01)
Os05g0444200	129	203	126	68	71	80	-1.17669	2.65876e-11	1.12002e-08	Down	Similar to T6J4.5 protein (WIP6 protein). (Os05t0444200-01)
Os05g0114400	76	51	64	31	27	34	-1.18348	0.000222537	0.0140024	Down	Zinc finger, C2H2-type domain containing protein. (Os05t0114400-01)
Os02g0757100	1175	1666	1002	576	584	677	-1.18607	1.07134e-05	0.00123847	Down	Similar to Phi-1 protein. (Os02t0757100-01)
Os11g0227700	394	792	576	210	374	242	-1.18843	1.34346e-05	0.00148445	Down	Similar to Non-TIR-NBS-LRR type resistance protein. (Os11t0227700-01)
Os03g0148400	65	116	121	53	45	43	-1.18956	8.44597e-05	0.00664008	Down	Protein of unknown function DUF740 family protein. (Os03t0148400-01)
Os06g0541600	370	485	339	218	147	203	-1.19094	3.87475e-09	1.17443e-06	Down	Conserved hypothetical protein. (Os06t0541600-00)
Os02g0624300	403	991	596	299	301	326	-1.19742	1.20674e-09	3.99896e-07	Down	R2R3-type MYB transcription factor, Negative regulation of cold tolerance (Os02t0624300-01)
Os01g0905300	453	675	558	182	251	357	-1.20563	1.01681e-05	0.00119206	Down	Similar to Leucine zipper protein-like. (Os01t0905300-01)
Os04g0464966	424	1225	710	291	408	386	-1.20839	8.57348e-06	0.0010294	Down	F-box-containing protein, Male meiotic DNA double-strand break repair, Regulation of meiotic progression (Os04t0464966-01)
Os04g0499100	43	43	42	10	24	26	-1.21003	0.000443688	0.0229738	Down	Biopterin transport-related protein BT1 family protein. (Os04t0499100-01)
Os01g0934100	4313	6021	5028	2141	1960	3068	-1.21382	0.00128846	0.0492666	Down	C2 calcium-dependent membrane targeting domain containing protein. (Os01t0934100-01)
Os04g0451700	190	467	203	105	120	173	-1.21537	1.4442e-05	0.00158823	Down	Conserved hypothetical protein. (Os04t0451700-01)
Os03g0190300	292	821	466	193	258	268	-1.22514	7.84203e-06	0.000955421	Down	Similar to protein binding protein. (Os03t0190300-00)
Os12g0550800	765	830	1082	407	482	343	-1.22545	5.98155e-06	0.000762387	Down	Hypothetical conserved gene. (Os12t0550800-01);Conserved hypothetical protein. (Os12t0550800-02);Conserved hypothetical protein. (Os12t0550800-05);Non-protein coding transcript. (Os12t0550800-06)
Os03g0709300	425	888	692	285	370	256	-1.22958	4.50797e-10	1.62379e-07	Down	Similar to Chemocyanin precursor (Basic blue protein) (Plantacyanin). (Os03t0709300-01)
Os12g0147200	50	97	86	29	30	46	-1.24551	7.11155e-05	0.00581416	Down	Conserved hypothetical protein. (Os12t0147200-01)
Os03g0762500	128	281	140	56	83	110	-1.24647	1.46731e-05	0.0015995	Down	Conserved hypothetical protein. (Os03t0762500-01)
Os04g0127800	61	33	36	18	22	20	-1.25394	0.000269272	0.0162046	Down	Coactivator CBP, KIX domain containing protein. (Os04t0127800-01)
Os03g0181100	280	726	442	177	205	254	-1.27918	0.000827717	0.0356535	Down	Tify domain containing protein. (Os03t0181100-01);Tify domain containing protein. (Os03t0181100-02)
Os03g0745000	29	27	39	5	20	17	-1.28278	0.000501504	0.0249742	Down	Similar to Heat stress transcription factor A-2a. (Os03t0745000-01);Similar to Heat stress transcription factor A-2a. (Os03t0745000-02)
Os01g0720500	4378	2513	1354	1161	974	1713	-1.28331	0.000701593	0.0317044	Down	Similar to Type I chlorophyll a/b-binding protein b (Fragment). (Os01t0720500-01);Non-protein coding transcript. (Os01t0720500-02)
Os09g0395300	30	34	19	8	11	18	-1.28381	0.000765147	0.0337872	Down	GARP DNA-binding protien, Leaf polarity modeling (Os09t0395300-01)
Os08g0410950	212	405	202	112	129	121	-1.28621	0.000906569	0.038147	Down	Hypothetical conserved gene. (Os08t0410950-00)
Os02g0205500	307	1136	512	261	219	368	-1.29134	0.000714745	0.0320077	Down	Similar to Fatty acid elongase 1. (Os02t0205500-01)
Os03g0188400	146	225	156	84	64	84	-1.29409	7.61187e-06	0.000940142	Down	Helix-loop-helix DNA-binding domain containing protein. (Os03t0188400-01)
Os02g0653900	1385	3495	2302	886	856	1369	-1.30002	1.34647e-06	0.000223101	Down	Similar to Avr9/Cf-9 rapidly elicited protein 14 (Fragment). (Os02t0653900-03)
Os07g0277200	113	149	148	80	39	60	-1.30079	0.00106947	0.0428719	Down	Conserved hypothetical protein. (Os07t0277200-01)
Os05g0119100	186	356	267	91	141	119	-1.30296	3.80727e-06	0.000522795	Down
Os10g0521900	763	1923	1071	433	622	567	-1.30598	1.36215e-06	0.000224204	Down	Similar to Membrane protein. (Os10t0521900-01)
Os04g0684900	3212	4988	4073	1355	1669	2282	-1.31946	4.7845e-12	2.42681e-09	Down	Component of the CCR4-NOTcomplex, Deadenylase, Deadenylation (poly(A) tail shortening), Development and stress response (Os04t0684900-01);Component of the CCR4-NOTcomplex, Deadenylase, Component of the plant P-body, Deadenylation (poly(A) tail shortening), Development and stress response (Os04t0684900-02)
Os01g0313300	93	119	94	23	37	72	-1.3345	0.00096923	0.0399289	Down	Similar to EREBP-3 protein (Fragment). (Os01t0313300-01)
Os01g0186900	5185	14880	10507	3518	4260	5050	-1.33715	6.25015e-07	0.000117683	Down	Similar to cDNA clone:001-117-G12, full insert sequence. (Os01t0186900-01);Similar to transposon protein CACTA, En/Spm sub-class. (Os01t0186900-02);Similar to cDNA clone:001-117-G12, full insert sequence. (Os01t0186900-03)
Os04g0506800	114	144	106	43	58	55	-1.34009	7.44212e-06	0.000924832	Down	Glycosyl transferase, family 29 protein. (Os04t0506800-01)
Os05g0453700	565	1028	552	298	296	319	-1.34229	1.04801e-11	5.1073e-09	Down	Similar to USP family protein. (Os05t0453700-01);Similar to ENOD18 protein (Fragment). (Os05t0453700-02)
Os08g0480050	20	88	29	19	26	12	-1.34842	8.94465e-05	0.00688268	Down	Hypothetical protein. (Os08t0480050-00)
Os01g0972000	174	348	274	123	77	134	-1.34858	0.000521006	0.0256417	Down	Zinc finger, RING/FYVE/PHD-type domain containing protein. (Os01t0972000-01)
Os12g0641200	40	52	46	30	17	11	-1.35303	8.43395e-05	0.00664008	Down	Hypothetical protein. (Os12t0641200-01)
Os01g0776700	2577	4813	3470	1085	1738	1725	-1.35813	1.21277e-12	6.55267e-10	Down	Similar to predicted protein. (Os01t0776700-01)
Os03g0277700	584	551	1196	373	387	206	-1.35957	0.000364816	0.0200961	Down	Protein of unknown function DUF26 domain containing protein. (Os03t0277700-01)
Os03g0311000	139	228	268	77	58	129	-1.36294	2.49384e-10	9.3912e-08	Down	Hypothetical protein. (Os03t0311000-01)
Os08g0520600	13	32	18	7	15	4	-1.36345	0.000991747	0.040408	Down	Conserved hypothetical protein. (Os08t0520600-00)
Os02g0618400	129	237	112	60	60	80	-1.36992	0.000535599	0.0262043	Down	R2R3-type MYB transcription factor, Adaptive growth regulation (Os02t0618400-02)
Os12g0141000	43	109	95	33	33	34	-1.38515	0.000784755	0.0344773	Down	Conserved hypothetical protein. (Os12t0141000-01)
Os10g0567800	1246	1483	1688	542	664	612	-1.38942	1.72979e-41	3.58269e-38	Down	Similar to Dynamin-related protein 1E (Dynamin-like protein E) (Dynamin-like protein 4) (Dynamin-like protein DLP2). (Os10t0567800-01);Similar to predicted protein. (Os10t0567800-02)
Os01g0975000	166	221	192	61	74	104	-1.39037	1.47823e-06	0.00024013	Down	Protein of unknown function DUF966 family protein. (Os01t0975000-01);Protein of unknown function DUF966 family protein. (Os01t0975000-02)
Os03g0236200	387	580	391	139	175	247	-1.39246	4.81504e-07	9.34944e-05	Down	Similar to Glutamate decarboxylase isozyme 3 (EC 4.1.1.15). (Os03t0236200-01)
Os10g0164500	23	38	35	9	12	18	-1.39566	0.000185165	0.0122722	Down	Similar to Cytochrome P450 family protein, expressed. (Os10t0164500-00)
Os08g0229601	197	437	247	121	102	135	-1.39892	6.91486e-07	0.000124538	Down	Hypothetical conserved gene. (Os08t0229601-01)
Os11g0189600	605	775	695	360	212	275	-1.40417	1.36545e-12	7.22059e-10	Down	Similar to Cycloartenol synthase. (Os11t0189600-01);Similar to cDNA clone:J013062J12, full insert sequence. (Os11t0189600-02)
Os02g0682300	708	1577	1053	348	423	571	-1.4123	2.02998e-07	4.38724e-05	Down	Zinc finger, RING/FYVE/PHD-type domain containing protein. (Os02t0682300-01)
Os02g0640100	75	129	57	22	33	50	-1.43188	0.000491238	0.0245659	Down	Hypothetical conserved gene. (Os02t0640100-00)
Os06g0185500	25	30	28	8	12	13	-1.43358	0.000219649	0.0139304	Down	Transferase family protein. (Os06t0185500-00)
Os10g0543400	45	126	78	12	31	55	-1.43807	0.000509085	0.0252048	Down	Chitinase 8. (Os10t0543400-00)
Os11g0700900	1149	943	973	374	386	478	-1.44398	0.000153426	0.0108331	Down	Glycoside hydrolase, subgroup, catalytic core domain containing protein. (Os11t0700900-01);Class III chitinase homologue (OsChib3H-b). (Os11t0700900-02)
Os04g0584750	132	349	153	60	107	82	-1.44453	0.000230667	0.0142967	Down	Hypothetical protein. (Os04t0584750-00)
Os03g0152000	2392	5173	3078	1143	1296	1741	-1.45015	7.32391e-08	1.7336e-05	Down	Heavy metal transport/detoxification protein domain containing protein. (Os03t0152000-01)
Os04g0310400	75	138	211	56	52	55	-1.45498	0.000277295	0.016567	Down	Similar to H0211A12.15 protein. (Os04t0310400-00)
Os04g0572400	197	346	238	45	135	126	-1.45927	0.000184345	0.0122527	Down	Similar to CRT/DRE binding factor 1. (Os04t0572400-00)
Os06g0546500	60	55	51	14	25	26	-1.47734	0.000576783	0.027728	Down	Similar to Class III peroxidase GvPx2b (Fragment). (Os06t0546500-01)
Os03g0106550	21	34	26	12	6	13	-1.48207	0.000160495	0.0112682	Down	Conserved hypothetical protein. (Os03t0106550-01)
Os01g0656400	38	155	87	35	38	32	-1.48886	0.000288938	0.0169978	Down	Similar to WRKY transcription factor 15. (Os01t0656400-00)
Os01g0209700	35	81	34	24	15	18	-1.49459	1.31598e-05	0.0014667	Down	Similar to GA 2-oxidase 5. (Os01t0209700-01)
Os02g0661100	2967	5393	3989	1411	1643	1632	-1.49932	5.10676e-15	3.17308e-12	Down	Similar to Trehalose-6-phosphate phosphatase. (Os02t0661100-01);Similar to Trehalose-phosphate phosphatase. (Os02t0661100-02)
Os01g0105300	13	32	14	7	9	6	-1.51053	0.000445708	0.0230304	Down	Similar to HAT family dimerisation domain containing protein, expressed. (Os01t0105300-01)
Os02g0807200	192	250	130	47	90	82	-1.51368	0.00012595	0.00931657	Down	Similar to Protein kinase family protein. (Os02t0807200-00)
Os01g0129600	87	130	161	35	51	55	-1.51739	4.87354e-07	9.38968e-05	Down	Similar to LBD40 (LOB DOMAIN-CONTAINING PROTEIN 40). (Os01t0129600-00)
Os01g0226700	31	70	84	14	21	33	-1.52345	0.000348311	0.0194537	Down	Protein of unknown function DUF623, plant domain containing protein. (Os01t0226700-01)
Os10g0409400	2089	1163	1633	785	532	561	-1.52345	6.49851e-05	0.00545655	Down	beta subunit of polygalacturonase 1, Abiotic stress response (Os10t0409400-01)
Os09g0537700	1147	592	575	262	245	397	-1.52634	6.91485e-05	0.00572873	Down	S-like ribonuclease, Salinity tolerance, Abiotic stress response, Regulation of photomorphogenesis (Os09t0537700-02)
Os12g0510750	61	152	101	25	40	51	-1.52815	0.000178339	0.0121105	Down	Conserved hypothetical protein. (Os12t0510750-00)
Os01g0339500	103	127	115	40	40	48	-1.54275	4.01352e-07	8.04452e-05	Down	Similar to No apical meristem protein. (Os01t0339500-01)
Os03g0226200	1302	1121	769	288	338	590	-1.54429	5.41275e-05	0.00469028	Down	Non-symbiotic hemoglobin 2 (rHb2) (ORYsa GLB1b). (Os03t0226200-01)
Os06g0133400	1996	2913	2043	883	709	989	-1.54483	1.26227e-15	8.25593e-13	Down	Conserved hypothetical protein. (Os06t0133400-01)
Os01g0594300	91	66	68	34	17	33	-1.55657	0.000202384	0.0131192	Down	Similar to leucine-rich repeat family protein / extensin family protein. (Os01t0594300-01);Pistil-specific extensin-like protein family protein. (Os01t0594300-02)
Os06g0683400	1364	2498	1698	523	684	823	-1.55944	9.26007e-16	6.22026e-13	Down	Small calcium-binding protein with one EF-hand motif, Positive regulation of osmotic and salt tolerance (Os06t0683400-02)
Os12g0418900	37	46	16	11	11	14	-1.58392	0.000623116	0.0293313	Down	Hypothetical conserved gene. (Os12t0418900-01)
Os05g0516700	133	386	194	71	73	106	-1.60413	4.54481e-05	0.00409263	Down	Conserved hypothetical protein. (Os05t0516700-01)
Os04g0414500	40	200	91	25	34	55	-1.61537	7.83101e-05	0.00631922	Down	Similar to H0622F05.2 protein. (Os04t0414500-01)
Os02g0756200	306	281	214	42	116	127	-1.63216	3.20426e-05	0.00301662	Down	Similar to Phi-1-like phosphate-induced protein. (Os02t0756200-01);Similar to Phi-1 protein. (Os02t0756200-02)
Os12g0135200	21	39	34	11	12	9	-1.63901	0.000488523	0.0245288	Down	Kelch-type beta propeller domain containing protein. (Os12t0135200-01)
Os05g0132700	41	93	65	19	21	28	-1.6415	6.7274e-07	0.000123473	Down	Similar to R2R3 Myb-like protein. (Os05t0132700-01)
Os01g0699600	540	1968	873	260	387	474	-1.67987	1.24077e-05	0.00140814	Down	Serine/threonine protein kinase domain containing protein. (Os01t0699600-01)
Os09g0341600	691	1828	799	314	404	388	-1.68239	8.72378e-10	3.05381e-07	Down	Cyclin-like F-box domain containing protein. (Os09t0341600-01)
Os08g0492500	115	171	121	33	37	66	-1.6952	2.0787e-08	5.38167e-06	Down	Zinc finger, RING/FYVE/PHD-type domain containing protein. (Os08t0492500-01)
Os03g0820400	961	2012	1520	458	446	578	-1.69562	4.62447e-18	4.10488e-15	Down	Similar to ZPT2-13. (Os03t0820400-01)
Os11g0134900	234	177	201	112	51	43	-1.6979	1.97833e-05	0.00203832	Down	Similar to Major facilitator superfamily antiporter. (Os11t0134900-01)
Os03g0647400	25	18	21	7	7	7	-1.71612	0.000711067	0.0320077	Down	GCK domain containing protein. (Os03t0647400-01)
CAA33942	9	25	26	9	8	2	-1.71809	0.000874076	0.0371991	Down	ribosomal protein S7
Os01g0837200	21	44	15	4	6	16	-1.72309	0.000395485	0.0214615	Down	Similar to esterase/lipase/thioesterase family protein. (Os01t0837200-01)
Os03g0741100	1824	6577	2241	917	1120	1398	-1.72327	2.35001e-10	8.9857e-08	Down	Basic helix-loop-helix transcription factor, Drought tolerance (Os03t0741100-01)
Os05g0545400	410	1054	606	213	194	242	-1.76605	2.04027e-10	8.04902e-08	Down	Serine/threonine protein kinase domain containing protein. (Os05t0545400-01)
Os06g0133500	519	1211	692	209	322	216	-1.79123	3.59859e-06	0.000499661	Down	Conserved hypothetical protein. (Os06t0133500-00)
Os01g0794100	184	215	221	57	66	70	-1.79522	6.03826e-16	4.41397e-13	Down	Conserved hypothetical protein. (Os01t0794100-01)
Os02g0716800	203	312	363	81	64	125	-1.79881	3.78407e-10	1.38308e-07	Down	TGF-beta receptor, type I/II extracellular region family protein. (Os02t0716800-01)
Os08g0374701	16	109	43	13	17	19	-1.84436	2.88043e-05	0.00277481	Down	Similar to Protein kinase domain containing protein, expressed. (Os08t0374701-01)
Os07g0432333	189	28	96	10	48	39	-1.87605	0.000908628	0.038147	Down	Similar to Thionin-like peptide. (Os07t0432333-01)
Os02g0156000	27	27	39	11	5	11	-1.87811	5.23773e-08	1.27626e-05	Down	Similar to H0201G08.2 protein. (Os02t0156000-00)
Os04g0449200	13	18	11	4	0	8	-1.88997	0.000911996	0.0382239	Down	Xyloglucan fucosyltransferase family protein. (Os04t0449200-01)
Os03g0678800	300	1878	1015	142	242	515	-1.90176	0.000495984	0.0247534	Down	Glycosyl transferase, family 8 protein. (Os03t0678800-00)
Os09g0341500	22	32	34	7	8	10	-1.90293	2.27625e-06	0.000336749	Down	F-box domain, cyclin-like domain containing protein. (Os09t0341500-01)
Os03g0240600	24	138	76	19	25	22	-1.91452	7.31873e-06	0.000915622	Down	U-box containing E3 ligase, Response to phosphate starvation (Os03t0240600-01)
Os03g0149800	38	72	96	17	24	16	-1.92558	0.000858779	0.0366737	Down	Similar to RING-H2 finger protein ATL1D. (Os03t0149800-01)
Os03g0830400	32	53	44	21	6	9	-1.92753	0.00123392	0.0476211	Down	PGPS/D12. (Os03t0830400-01)
Os08g0443800	15	10	15	2	6	3	-1.9428	0.000821772	0.0354589	Down	Tetraspanin domain containing protein. (Os08t0443800-01)
Os02g0687200	187	371	210	31	86	97	-1.95052	2.3456e-11	1.02276e-08	Down	Protein of unknown function DUF581 family protein. (Os02t0687200-01)
Os01g0597600	713	2935	1044	277	434	560	-1.97191	0.000300906	0.017395	Down	Amino acid transporter, transmembrane domain containing protein. (Os01t0597600-01)
Os01g0768333	83	163	64	23	31	31	-1.97565	2.38411e-06	0.000350619	Down	Auxin responsive SAUR protein family protein. (Os01t0768333-00)
Os03g0100020	24	39	26	10	3	11	-1.98319	4.89443e-05	0.00434537	Down	Similar to predicted protein. (Os03t0100020-01)
Os06g0226100	17	8	20	4	1	7	-1.99208	0.000435356	0.0227551	Down	Glutaredoxin domain containing protein. (Os06t0226100-00)
Os05g0385400	14	28	7	6	5	2	-1.99345	0.000324383	0.0184069	Down	Conserved hypothetical protein. (Os05t0385400-01)
Os06g0683700	108	109	66	16	19	43	-1.99963	0.000448459	0.0231245	Down	Similar to wound induced protein. (Os06t0683700-01)
Os06g0186300	17	16	24	1	10	4	-2.00501	0.000183934	0.0122527	Down	Leucine-rich repeat domain containing protein. (Os06t0186300-00)
Os01g0775400	28	69	55	13	10	17	-2.00544	8.40772e-06	0.0010144	Down	Similar to Cytokinin dehydrogenase 5 precursor (EC 1.5.99.12) (Cytokinin oxidase 5) (CKO5) (AtCKX5) (AtCKX6). (Os01t0775400-01)
Os05g0516850	70	196	100	11	61	23	-2.03079	0.000331626	0.0186899	Down	Hypothetical gene. (Os05t0516850-00)
Os02g0539200	24	105	50	18	18	9	-2.05591	0.000455613	0.0232874	Down	Zinc finger, RING/FYVE/PHD-type domain containing protein. (Os02t0539200-01)
Os08g0518900	299	147	172	45	46	74	-2.06841	0.000212098	0.0136214	Down	Chitinase (EC 3.2.1.14). (Os08t0518900-01)
Os01g0647200	34	76	26	13	9	12	-2.09618	5.29991e-06	0.000686062	Down	Hypothetical conserved gene. (Os01t0647200-01);Non-protein coding transcript. (Os01t0647200-04)
Os06g0661733	5	48	44	7	10	6	-2.10886	0.000696948	0.0315622	Down	Hypothetical protein. (Os06t0661733-00)
Os02g0139500	252	276	292	63	65	75	-2.12748	3.81464e-35	6.3206e-32	Down	Similar to Beta-amyrin synthase. (Os02t0139500-01);Similar to Cycloartenol synthase. (Os02t0139500-02)
Os03g0313300	133	274	141	32	62	40	-2.13324	1.73077e-12	8.9618e-10	Down	Poly(A) polymerase, central region domain containing protein. (Os03t0313300-01)
Os01g0773800	26	95	34	10	23	4	-2.13752	0.00032599	0.0184559	Down	Hypothetical conserved gene. (Os01t0773800-00)
Os03g0341000	65	78	51	9	13	25	-2.16744	0.000219712	0.0139304	Down	Similar to AP2 domain containing protein RAP2.2 (Fragment). (Os03t0341000-01)
Os12g0132500	64	36	43	19	6	9	-2.20393	0.000248587	0.0152177	Down	Similar to Major facilitator superfamily antiporter. (Os12t0132500-00)
Os04g0538400	18	7	32	2	2	9	-2.20965	0.000978597	0.040094	Down	Similar to Nodulin 21 (N-21). (Os04t0538400-01)
Os08g0480400	14	22	27	5	4	5	-2.22974	0.000763458	0.0337872	Down	Similar to cupin, RmlC-type. (Os08t0480400-01)
Os06g0248500	186	739	348	77	94	116	-2.22981	5.82506e-05	0.00502694	Down	U box domain containing protein. (Os06t0248500-00)
Os01g0859100	49	34	29	12	8	6	-2.23243	0.000282201	0.0167204	Down	Similar to WIP1 protein (Fragment). (Os01t0859100-01)
Os07g0109700	259	408	365	61	76	95	-2.25671	2.5323e-41	4.84137e-38	Down	Conserved hypothetical protein. (Os07t0109700-01)
Os01g0958200	56	73	49	10	8	21	-2.3023	3.40179e-07	6.93017e-05	Down	Curculin-like (mannose-binding) lectin domain containing protein. (Os01t0958200-01)
Os04g0301500	181	1657	343	75	143	226	-2.37178	2.04049e-05	0.00205321	Down	Helix-loop-helix DNA-binding domain containing protein. (Os04t0301500-01)
Os11g0149200	9	29	22	1	2	9	-2.37715	6.06385e-07	0.000115047	Down	Conserved hypothetical protein. (Os11t0149200-00)
Os08g0518600	12	24	19	1	4	6	-2.37783	0.000517329	0.025562	Down	Conserved hypothetical protein. (Os08t0518600-01)
Os03g0165050	34	51	33	9	9	6	-2.38908	7.28069e-07	0.000128336	Down
Os04g0479900	39	44	14	8	4	8	-2.39799	0.000148882	0.0105724	Down	Conserved hypothetical protein. (Os04t0479900-01)
Os07g0580300	79	130	47	19	15	18	-2.41313	3.39244e-08	8.44464e-06	Down	Hypothetical conserved gene. (Os07t0580300-00)
Os01g0952800	160	142	59	40	20	13	-2.44872	8.89132e-09	2.48298e-06	Down	Achaete-scute transcription factor related domain containing protein. (Os01t0952800-01);Conserved hypothetical protein. (Os01t0952800-02)
Os01g0779100	166	93	78	28	29	9	-2.50268	1.60007e-05	0.00172156	Down	Peptidase M16, zinc-binding site domain containing protein. (Os01t0779100-00)
Os10g0407200	38	22	35	0	11	7	-2.50791	8.9726e-05	0.00688287	Down	Protein of unknown function DUF962 family protein. (Os10t0407200-01)
Os07g0432201	2026	2577	2435	589	401	320	-2.53254	1.82854e-19	1.6832e-16	Down	Similar to Thionin-like peptide. (Os07t0432201-01)
Os04g0296301	7	19	14	2	2	3	-2.53318	0.00059211	0.0281383	Down
Os01g0952900	27	140	35	11	16	9	-2.55495	2.01349e-05	0.00204259	Down	Conserved hypothetical protein. (Os01t0952900-01)
Os01g0847000	5	6	13	0	3	1	-2.56097	0.000155226	0.0109292	Down	Hypothetical protein. (Os01t0847000-00)
Os12g0113600	145	219	187	42	37	20	-2.57396	1.42137e-16	1.13957e-13	Down	Hypothetical protein. (Os12t0113600-01)
Os01g0642801	6	16	8	3	2	0	-2.57826	0.00106361	0.0428498	Down	Similar to S-domain class receptor-like kinase3. (Os01t0642801-00)
Os10g0580750	5	30	13	0	3	5	-2.60892	1.34386e-05	0.00148445	Down	Hypothetical gene. (Os10t0580750-00)
Os07g0674800	18	44	33	3	7	6	-2.62831	4.84129e-05	0.00432825	Down	Similar to AP2 domain transcription factor EREBP. (Os07t0674800-01)
Os03g0275800	23	38	40	10	6	1	-2.63324	2.26452e-07	4.76968e-05	Down	Hypothetical protein. (Os03t0275800-01)
Os02g0818900	22	4	10	1	1	4	-2.67123	0.000425788	0.0224206	Down	Heavy metal transport/detoxification protein domain containing protein. (Os02t0818900-01)
Os01g0821300	27	63	28	6	11	2	-2.70503	2.03257e-05	0.00205321	Down	Hypothetical conserved gene. (Os01t0821300-01)
Os06g0267900	40	84	114	19	10	8	-2.74145	0.00082005	0.0354461	Down	NB-ARC domain containing protein. (Os06t0267900-01)
Os09g0457900	133	779	194	23	71	79	-2.75685	0.000547888	0.0265795	Down	AP2/ERF transcription factor, Regulation of the internode elongation (Os09t0457900-01)
Os11g0437600	13	61	68	10	3	8	-2.78971	0.000888343	0.0376773	Down	Protein of unknown function DUF506, plant family protein. (Os11t0437600-01)
Os04g0494950	21	24	23	1	8	1	-2.82483	4.15985e-05	0.00378714	Down	Similar to OSIGBa0103O01.12 protein. (Os04t0494950-01)
Os08g0249501	15	36	4	4	4	0	-2.82879	7.52977e-05	0.0061359	Down	Hypothetical protein. (Os08t0249501-00)
Os02g0764700	36	153	57	8	4	24	-2.8506	0.000520385	0.0256417	Down	Similar to Ethylene-responsive transcription factor 4 (Ethylene-responsive element binding factor 4) (Related to APETALA-2 protein 5) (EREBP-4) (AtERF4). (Os02t0764700-01)
Os01g0661601	4	7	12	0	3	0	-2.85268	0.00101681	0.0413615	Down	Hypothetical gene. (Os01t0661601-01)
Os11g0105000	10	25	15	0	6	1	-2.85852	2.93121e-06	0.000418691	Down	EF-HAND 2 domain containing protein. (Os11t0105000-00)
Os10g0204400	486	131	175	46	39	39	-2.86582	0.000362948	0.020046	Down	Similar to Phosphoenolpyruvate carboxykinase (Fragment). (Os10t0204400-01)
Os07g0141900	16	15	5	1	4	0	-2.88436	0.000210277	0.0135746	Down	Similar to OSIGBa0148A10.13 protein. (Os07t0141900-00)
Os12g0283400	21	61	26	8	5	2	-2.90613	1.85912e-08	4.9156e-06	Down	Pectinesterase inhibitor domain containing protein. (Os12t0283400-01)
Os03g0740833	15	6	16	0	5	0	-2.90688	0.00018154	0.0122276	Down	Conserved hypothetical protein. (Os03t0740833-01)
Os09g0446700	19	62	37	2	6	8	-2.93703	5.75423e-06	0.000741014	Down	Conserved hypothetical protein. (Os09t0446700-00)
Os01g0127000	79	29	11	6	5	6	-2.97875	4.00984e-06	0.000544593	Down	Multicopper oxidase, Maintenance of Pi homeostasis (Os01t0127000-01)
Os11g0546150	4	20	2	1	2	0	-3.03643	0.000408399	0.0217927	Down	Hypothetical protein. (Os11t0546150-00)
Os01g0298400	108	370	158	15	34	31	-3.0736	1.52794e-07	3.42122e-05	Down	Myb transcription factor domain containing protein. (Os01t0298400-01)
Os01g0895200	41	8	18	0	4	4	-3.18692	0.000457241	0.0232874	Down	DOMON related domain containing protein. (Os01t0895200-01)
Os02g0202200	73	50	85	10	11	3	-3.21072	3.36531e-17	2.78805e-14	Down	SPX domain-containing protein, Pi-dependent inhibition of phosphate starvation responses (Os02t0202200-01)
Os06g0268500	33	16	22	1	3	4	-3.23145	4.98797e-06	0.000652479	Down	Similar to OSIGBa0139J17.1 protein. (Os06t0268500-00)
Os01g0136000	6	7	8	0	1	1	-3.24186	0.000106802	0.00801952	Down	Similar to Cytosolic class I small heat-shock protein HSP17.5. (Os01t0136000-00)
Os01g0155800	23	12	16	1	4	0	-3.37981	9.72865e-06	0.00114595	Down	Conserved hypothetical protein. (Os01t0155800-01)
Os04g0280500	7	20	17	1	3	0	-3.39921	0.000502418	0.0249742	Down	Similar to Non-S-locus F-box-like protein 2011 (Fragment). (Os04t0280500-00)
Os12g0576100	125	55	64	7	6	9	-3.61382	1.1861e-08	3.20426e-06	Down	Conserved hypothetical protein. (Os12t0576100-00)
Os07g0120100	44	30	11	4	0	3	-3.69361	6.41926e-05	0.00540828	Down	Protein of unknown function DUF538 family protein. (Os07t0120100-01)
Os10g0399700	4	28	13	0	3	0	-3.78928	0.000177297	0.0121105	Down	Similar to Cys/Met metabolism PLP-dependent enzyme family protein. (Os10t0399700-00)
Os08g0193300	6	19	11	0	2	0	-3.98282	0.000184155	0.0122527	Down	Hypothetical conserved gene. (Os08t0193300-00)
Os08g0196900	7	9	8	0	0	1	-4.19149	4.09539e-06	0.00054496	Down	Hypothetical conserved gene. (Os08t0196900-01)
Os03g0788650	0	4	4	0	0	0	-4.33484	0.00111978	0.0445296	Down	Hypothetical protein. (Os03t0788650-00)
Os05g0372900	13	44	14	2	1	0	-4.46744	3.3977e-08	8.44464e-06	Down	Conserved hypothetical protein. (Os05t0372900-01)
Os03g0231750	0	8	1	0	0	0	-4.50013	0.000579116	0.0277469	Down	Hypothetical protein. (Os03t0231750-00)
Os01g0236900	4	0	5	0	0	0	-4.51855	0.000548616	0.0265795	Down	Hypothetical protein. (Os01t0236900-00)
Os11g0547800	2	2	8	0	0	0	-4.88383	0.000692053	0.0315428	Down	Conserved hypothetical protein. (Os11t0547800-00)
Os07g0677200	1101	1191	1664	42	47	48	-4.95333	4.28774e-96	1.33209e-92	Down	Peroxidase. (Os07t0677200-01);Similar to Peroxidase. (Os07t0677200-02)
Os03g0796950	6	7	0	0	0	0	-5.06049	0.00040787	0.0217927	Down	Hypothetical protein. (Os03t0796950-00)
Os03g0730200	1	9	4	0	0	0	-5.09528	0.000352126	0.0195351	Down	Hypothetical conserved gene. (Os03t0730200-00)
Os08g0542500	0	17	0	0	0	0	-5.35622	0.000984197	0.0402323	Down	Conserved hypothetical protein. (Os08t0542500-00)
Os03g0245300	10	26	20	1	0	0	-5.37526	1.17275e-08	3.20302e-06	Down	Similar to Hydroxyproline-rich glycoprotein DZ-HRGP precursor. (Os03t0245300-01)
Os11g0230700	4	12	5	0	0	0	-5.68473	4.47197e-05	0.00404169	Down	Serpin-Z6B. (Os11t0230700-00)
Os03g0797300	2	11	11	0	0	0	-5.85351	1.68381e-06	0.000269996	Down	Similar to benzoxazinless1. (Os03t0797300-01)
Os07g0677100	145	95	202	7	0	0	-6.00334	2.55627e-16	1.98542e-13	Down	Peroxidase. (Os07t0677100-01)
Os03g0855700	490	676	617	11	7	5	-6.35757	8.27861e-164	6.85856e-160	Down	Nucleic acid-binding, OB-fold domain containing protein. (Os03t0855700-01);Hypothetical conserved gene. (Os03t0855700-02)
Os10g0452100	16	17	0	0	0	0	-6.39272	2.69929e-06	0.000390047	Down	Conserved hypothetical protein. (Os10t0452100-01)
Os06g0575100	6	30	5	0	0	0	-6.62961	9.33871e-07	0.000161184	Down	Conserved hypothetical protein. (Os06t0575100-01)
Os06g0268050	12	7	24	0	0	0	-6.70683	6.76935e-07	0.000123473	Down	Similar to OSIGBa0139J17.1 protein. (Os06t0268050-00)
