# Supplementary material for: Heterologous expression of heat stress-responsive AtPLC9 confers heat tolerance in transgenic rice
Source: BMC Plant Biol. 2020 Nov 11;20:514. doi: 10.1186/s12870-020-02709-5 (PMC7656764; doi:10.1186/s12870-020-02709-5)
Supplement: Supplementary file 5 — Additional file 5: Supplemental Data Set 5: List and function annotation of putative targeted genes. [file 12870_2020_2709_MOESM5_ESM.xlsx]

## Sheet: Sheet1
Supplemental Data Set 5: List and function annotation of putative PLC9-targeted genes.
gene ID	TF/TR	calcium ion related gene	Function distribution	Arabidopsis thaliana Annotation
				ID	Name	Discription
Os01g0113650	*	*	Hypothetical conserved gene. (Os01t0113650-00)	AT4G32300	SD25	G-type lectin S-receptor-like serine/threonine-protein kinase SD2-5
Os01g0121500	*	*	Conserved hypothetical protein. (Os01t0121500-01)	AT2G01300		unknown protein%3B BEST Arabidopsis thaliana protein match is: unknown protein (TAIR:AT1G15010.1)%3B Has 73 Blast hits to 73 proteins in 12 species: Archae - 0%3B Bacteria - 0%3B Metazoa - 0%3B Fungi - 0%3B Plants - 73%3B Viruses - 0%3B Other Eukaryotes - 0 (source /.../ BLink).
Os01g0121600	*	*	Conserved hypothetical protein. (Os01t0121600-01)	AT2G01300		unknown protein%3B BEST Arabidopsis thaliana protein match is: unknown protein (TAIR:AT1G15010.1)%3B Has 73 Blast hits to 73 proteins in 12 species: Archae - 0%3B Bacteria - 0%3B Metazoa - 0%3B Fungi - 0%3B Plants - 73%3B Viruses - 0%3B Other Eukaryotes - 0 (source /.../ BLink).
Os01g0134700	*	Y	Calmodulin binding protein-like family protein. (Os01t0134700-01)	AT1G73805	SARD1	Protein SAR DEFICIENT 1
Os01g0167900	*	*	KIP1-like domain containing protein. (Os01t0167900-01)	AT5G58320	NET4A	Protein NETWORKED 4A
Os01g0168100	*	*	KIP1-like domain containing protein. (Os01t0168100-01);Similar to CENP-E like kinetochore protein. (Os01t0168100-02)	AT5G58320	NET4A	Protein NETWORKED 4A
Os01g0179000	*	*	Transferase family protein. (Os01t0179000-01)	AT3G62160		HXXXD-type acyl-transferase family protein
Os01g0298400	MYB(TF)	*	Myb transcription factor domain containing protein. (Os01t0298400-01)	AT5G49620	MYB78	myb domain protein 78
Os01g0558700	*	*	Conserved hypothetical protein. (Os01t0558700-01)
Os01g0631800	*	*	Conserved hypothetical protein. (Os01t0631800-01)
Os01g0641800	*	*	Similar to Carbonic anhydrase. (Os01t0641800-00)	AT5G17760		P-loop containing nucleoside triphosphate hydrolases superfamily protein
Os01g0644900	*	*	Conserved hypothetical protein. (Os01t0644900-01)
Os01g0656400	WRKY(TF)	*	Similar to WRKY transcription factor 15. (Os01t0656400-00)	AT4G23810	WRKY53	Probable WRKY transcription factor 53
Os01g0667900	*	*	CC-type glutaredoxin, Homeostatic regulation of nitrogen use, Hormone signaling (Os01t0667900-01)	AT1G28480	GRXC9	Glutaredoxin-C9
Os01g0699600	*	*	Serine/threonine protein kinase domain containing protein. (Os01t0699600-01)	AT2G32510	MAPKKK17	mitogen-activated protein kinase kinase kinase 17
Os01g0705700	bHLH(TF)	*	Similar to Transcription factor ICE1 (Inducer of CBF expression 1) (Basic helix- loop-helix protein 116) (bHLH116) (AtbHLH116). (Os01t0705700-01)	AT2G46510	AIB	Transcription factor ABA-INDUCIBLE bHLH-TYPE
Os01g0717000	*	*	Similar to GmCK1p (EC 2.7.1.32). (Os01t0717000-01);Similar to Choline kinase. (Os01t0717000-02);Similar to Choline kinase. (Os01t0717000-05)	AT1G74320	F1O17.1	Probable choline kinase 2
Os01g0720400	*	*	HAD-superfamily subfamily IB hydrolase, hypothetical 1 protein. (Os01t0720400-01)	AT1G73010	PS2	Inorganic pyrophosphatase 1
Os01g0750600	*	*	Protein kinase-like domain containing protein. (Os01t0750600-01)	AT3G24550	PERK1	Proline-rich receptor-like protein kinase PERK1
Os01g0757200	*	*	GA 2-oxidase3, GA metabolism (Os01t0757200-01)	AT1G30040	GA2OX2	Gibberellin 2-beta-dioxygenase 2
Os01g0768333	*	*	Auxin responsive SAUR protein family protein. (Os01t0768333-00)	AT1G16510	SAUR41	Auxin-responsive protein SAUR41
Os01g0783700	*	Y	Similar to EF-hand Ca2+-binding protein CCD1. (Os01t0783700-01)	AT5G54490	PBP1	Calcium-binding protein PBP1
Os01g0791033	*	*	Similar to ribulose-1,5-bisphosphate carboxylase/oxygenase large subunit. (Os01t0791033-00)	ATCG00490	RBCL	Ribulose bisphosphate carboxylase large chain
Os01g0796000	*	*		(Os01t0796000-01)
Os01g0817633	*	*	Hypothetical gene. (Os01t0817633-01)	AT2G38640		Protein LURP-one-related 8
Os01g0821300	*	*	Hypothetical conserved gene. (Os01t0821300-01)
Os01g0826400	WRKY(TF)	*	WRKY transcription factor 24 (WRKY24). (Os01t0826400-01)	AT2G38470	WRKY33	Probable WRKY transcription factor 33
Os01g0833500	*	*	Similar to Serine carboxypeptidase II-1 precursor (EC 3.4.16.6) (CP-MII.1) (Fragment). (Os01t0833500-01)	AT4G30610	SCPL24	Serine carboxypeptidase 24
Os01g0834900	*	*		(Os01t0834900-01)
Os01g0839100	C2H2(TF)	*	Zinc finger, C2H2 domain containing protein. (Os01t0839100-01)	AT2G28710		C2H2-type zinc finger family protein
Os01g0841700	*	Y	Similar to Isoform ERG1b of Elicitor-responsive protein 1. (Os01t0841700-01)	AT3G55470		Calcium-dependent lipid-binding (CaLB domain) family protein
Os01g0845100	*	*	Protein of unknown function DUF668 family protein. (Os01t0845100-01)	AT3G23160		Protein of unknown function (DUF668)
Os01g0862800	NAC(TF)	*	NAC (NAM ATAF1/2 CUC2) transcription factor, Early and transient regulator of abiotic stress responses (Os01t0862800-01)	AT5G22380	NAC090	NAC domain-containing protein 90
Os01g0892800	*	*	Similar to Ankyrin-kinase. (Os01t0892800-01);Integrin-linked protein kinase domain containing protein. (Os01t0892800-02)	AT3G59830		Integrin-linked protein kinase family
Os01g0949500	*	Y	Similar to Calmodulin (CaM). (Os01t0949500-01)	AT1G24620	CML25	Probable calcium-binding protein CML25
Os01g0952900	*	*	Conserved hypothetical protein. (Os01t0952900-01)	AT5G12340		unknown protein%3B BEST Arabidopsis thaliana protein match is: unknown protein (TAIR:AT1G28190.1)%3B Has 30201 Blast hits to 17322 proteins in 780 species: Archae - 12%3B Bacteria - 1396%3B Metazoa - 17338%3B Fungi - 3422%3B Plants - 5037%3B Viruses - 0%3B Other Eu /.../es - 2996 (source: NCBI BLink).
Os01g0956075	*	*	Armadillo-like helical domain containing protein. (Os01t0956075-00)	AT1G08315		ARM repeat superfamily protein
Os01g0975000	*	*	Protein of unknown function DUF966 family protein. (Os01t0975000-01);Protein of unknown function DUF966 family protein. (Os01t0975000-02)	AT3G46110		Domain of unknown function (DUF966)
Os10g0391400	Tify(TF)	*	Tify domain containing protein. (Os10t0391400-01)
Os10g0392400	Tify(TF)	*	Tify domain containing protein. (Os10t0392400-01)	AT1G19180	TIFY10A	Protein TIFY 10A
Os10g0399200	*	*	Similar to Cys/Met metabolism PLP-dependent enzyme family protein. (Os10t0399200-00)	AT3G01120	CGS1	Cystathionine gamma-synthase 1%2C chloroplastic
Os10g0399700	*	*	Similar to Cys/Met metabolism PLP-dependent enzyme family protein. (Os10t0399700-00)	AT3G01120	CGS1	Cystathionine gamma-synthase 1%2C chloroplastic
Os10g0418100	*	Y	Calcium-transporting ATPase, Salinity stress tolerance (Os10t0418100-01)	AT3G21180	ACA9	Calcium-transporting ATPase 9%2C plasma membrane-type
Os10g0478300	MYB(TF)	*	Similar to Y19 protein. (Os10t0478300-01)	AT3G23250	MYB15	myb domain protein 15
Os10g0507700	*	*	Conserved hypothetical protein. (Os10t0507700-00)
Os10g0520100	*	*	Cyclin-like F-box domain containing protein. (Os10t0520100-00)
Os10g0521400	*	*	Alpha/beta hydrolase fold-1 domain containing protein. (Os10t0521400-01)	AT2G36290		alpha/beta-Hydrolases superfamily protein
Os10g0580900	*	*	Conserved hypothetical protein. (Os10t0580900-01);Conserved hypothetical protein. (Os10t0580900-02);Non-protein coding transcript. (Os10t0580900-03)	AT4G25030		unknown protein%3B BEST Arabidopsis thaliana protein match is: unknown protein (TAIR:AT5G45410.3)%3B Has 125 Blast hits to 125 proteins in 36 species: Archae - 2%3B Bacteria - 31%3B Metazoa - 0%3B Fungi - 4%3B Plants - 88%3B Viruses - 0%3B Other Eukaryotes - 0 (sou /.../CBI BLink).
Os11g0151400	*	*	Cytochrome P450 family protein. (Os11t0151400-01)	AT2G27690	CYP94C1	Cytochrome P450 94C1
Os11g0154500	NAC(TF)	*	Blast disease-responsive transcription factor, Disease resistance (Os11t0154500-01);No apical meristem (NAM) protein domain containing protein. (Os11t0154500-02)	AT5G22380	NAC090	NAC domain-containing protein 90
Os11g0195500	*	*	Hypothetical conserved gene. (Os11t0195500-01)	AT3G52430	PAD4	Lipase-like PAD4
Os11g0210201	*	*	Conserved hypothetical protein. (Os11t0210201-00)
Os11g0213700	*	*	Leucine-rich repeat, typical subtype containing protein. (Os11t0213700-00)	AT1G69550		disease resistance protein (TIR-NBS-LRR class)
Os11g0213733	*	*	Conserved hypothetical protein. (Os11t0213733-01)
Os11g0213800	*	*	Similar to NBS-LRR disease resistance protein homologue (Fragment). (Os11t0213800-01)	AT3G14470	RPPL1	Putative disease resistance RPP13-like protein 1
Os11g0457300	*	*	UDP-glucuronosyl/UDP-glucosyltransferase family protein. (Os11t0457300-01)	AT5G54060	A3G2XYLT	Anthocyanidin 3-O-glucoside 2'''-O-xylosyltransferase
Os11g0645800	*	*	Similar to NB-ARC domain containing protein. (Os11t0645800-00)	AT3G50950	RPP13L4	Disease resistance RPP13-like protein 4
Os11g0668300	*	Y	Hypothetical conserved gene. (Os11t0668300-00)	AT5G57580	CBP60B	Calmodulin-binding protein 60 B
Os12g0104900	*	Y	EF-HAND 2 domain containing protein. (Os12t0104900-00)	AT1G76650	CML38	Calcium-binding protein CML38
Os12g0116700	WRKY(TF)	*	Similar to WRKY transcription factor 64. (Os12t0116700-01)	AT3G56400	WRKY70	Probable WRKY transcription factor 70
Os12g0150200	*	*	Cytochrome P450 enzyme, Salt tolerance (Os12t0150200-01)	AT2G27690	CYP94C1	Cytochrome P450 94C1
Os12g0164600	*	*	Protein of unknown function DUF793 family protein. (Os12t0164600-00)	AT1G18740		Protein of unknown function (DUF793)
Os12g0198200	*	*	Similar to Protein phosphatase 2C. (Os12t0198200-00)	AT2G30020		Probable protein phosphatase 2C 25
Os12g0424700	*	*	Serine/threonine protein kinase domain containing protein. (Os12t0424700-00)	AT5G63370	CDKG1	Cyclin-dependent kinase G1
Os12g0472300	*	*	Conserved hypothetical protein. (Os12t0472300-00)	AT5G40010	AATP1	AAA-ATPase 1
Os12g0478400	*	*	EGF-type aspartate/asparagine hydroxylation site domain containing protein. (Os12t0478400-00)	AT1G21240	WAK3	Wall-associated receptor kinase 3
Os12g0556200	*	Y	Calmodulin binding protein-like family protein. (Os12t0556200-01);Non-protein coding transcript. (Os12t0556200-02)	AT5G57580	CBP60B	Calmodulin-binding protein 60 B
Os12g0572800	*	*	RNA-Recognition-Motif (RRM) protein, Regulation of the premeiotic G1/S-phase transition of germ cells (Os12t0572800-01)	AT3G28880		Ankyrin repeat family protein
Os12g0631600	*	*	Conserved hypothetical protein. (Os12t0631600-01)
Os02g0134200	*	*	DUF1645 family protein, Regulation of stress-tolerance and grain length (Os02t0134200-01)	AT1G70420		Protein of unknown function (DUF1645)
Os02g0165100	*	*	Protein kinase, core domain containing protein. (Os02t0165100-01)	AT1G16670		Protein kinase superfamily protein
Os02g0179200	*	*	Glutamine amidotransferase class-I domain containing protein. (Os02t0179200-01)	AT2G23970		Class I glutamine amidotransferase-like superfamily protein
Os02g0181300	WRKY(TF)	*	WRKY transcription factor, Defense response (Os02t0181300-01)	AT1G80840	WRKY40	Probable WRKY transcription factor 40
Os02g0205500	*	*	Similar to Fatty acid elongase 1. (Os02t0205500-01)	AT4G34510	KCS2	Probable 3-ketoacyl-CoA synthase 2
Os02g0270200	*	*	Similar to Subtilase. (Os02t0270200-01)	AT4G10550		Subtilase family protein
Os02g0299300	*	*	Similar to cDNA clone:J023112L03, full insert sequence. (Os02t0299300-01)	AT5G53050		alpha/beta-Hydrolases superfamily protein
Os02g0314600	*	*	Peptidase A1 domain containing protein. (Os02t0314600-01)	AT3G59080		Eukaryotic aspartyl protease family protein
Os02g0462800	WRKY(TF)	*	WRKY transcription factor 42, Transcriptional repressor, Promotion of leaf senescence (Os02t0462800-01)	AT4G31550	WRKY11	Probable WRKY transcription factor 11
Os02g0527300	HSF(TF)	*	Similar to Heat shock transcription factor 31 (Fragment). (Os02t0527300-01)	AT5G03720	HSFA3	Heat stress transcription factor A-3
Os02g0532900	*	*	Glycoside hydrolase, family 17 protein. (Os02t0532900-01);Similar to H0717B12.10 protein. (Os02t0532900-02)	AT2G27500		Glucan endo-1%2C3-beta-glucosidase 14
Os02g0548700	*	*	Similar to ubiquitin-protein ligase. (Os02t0548700-00)	AT1G49780	PUB26	U-box domain-containing protein 26
Os02g0585100	*	*	Similar to ATFP4. (Os02t0585100-00)	AT5G48290		Heavy metal transport/detoxification superfamily protein
Os02g0594800	NAC(TF)	*	No apical meristem (NAM) protein domain containing protein. (Os02t0594800-01)	AT3G01600	anac044	NAC domain containing protein 44
Os02g0618400	MYB(TF)	*	R2R3-type MYB transcription factor, Adaptive growth regulation (Os02t0618400-02)	AT3G24310	MYB305	myb domain protein 305
Os02g0624300	MYB(TF)	*	R2R3-type MYB transcription factor, Negative regulation of cold tolerance (Os02t0624300-01)	AT3G23250	MYB15	myb domain protein 15
Os02g0626600	*	*	Similar to Phenylalanine ammonia-lyase. (Os02t0626600-00)	AT5G04230	PAL3	Phenylalanine ammonia-lyase 3
Os02g0627100	*	*	Similar to Phenylalanine ammonia-lyase (EC 4.3.1.5). (Os02t0627100-01)	AT5G04230	PAL3	Phenylalanine ammonia-lyase 3
Os02g0630300	*	*	2OG-Fe(II) oxygenase domain containing protein. (Os02t0630300-01);Similar to cDNA clone:002-146-E04, full insert sequence. (Os02t0630300-02)	AT4G21200	GA2OX8	Gibberellin 2-beta-dioxygenase 8
Os02g0653900	*	*	Similar to Avr9/Cf-9 rapidly elicited protein 14 (Fragment). (Os02t0653900-03)	AT4G16820	PLA-I{beta]2	Phospholipase A1-Ibeta2%2C chloroplastic
Os02g0661100	*	*	Similar to Trehalose-6-phosphate phosphatase. (Os02t0661100-01);Similar to Trehalose-phosphate phosphatase. (Os02t0661100-02)	AT5G51460	TPPA	Trehalose-phosphate phosphatase A
Os02g0665300	*	*	Peptidase S8, subtilisin-related domain containing protein. (Os02t0665300-01);Peptidase S8, subtilisin-related domain containing protein. (Os02t0665300-02)	AT3G14067		Subtilase family protein
Os02g0665350	*	*	Hypothetical gene. (Os02t0665350-01)	AT3G14067		Subtilase family protein
Os02g0676800	AP2/ERF-ERF(TF)	*	Similar to Dehydration responsive element binding protein 1E (DREB1E protein). (Os02t0676800-01)	AT1G12630	ERF027	Ethylene-responsive transcription factor ERF027
Os02g0677300	AP2/ERF-ERF(TF)	*	Similar to CRT/DRE binding factor 1. (Os02t0677300-02)	AT4G25470	DREB1C	Dehydration-responsive element-binding protein 1C
Os02g0687200	*	*	Protein of unknown function DUF581 family protein. (Os02t0687200-01)	AT5G47060		Protein of unknown function (DUF581)
Os02g0713250	*	*	Hypothetical conserved gene. (Os02t0713250-00)
Os02g0733900	*	*	Conserved hypothetical protein. (Os02t0733900-01)	AT1G67920		unknown protein%3B BEST Arabidopsis thaliana protein match is: unknown protein (TAIR:AT1G24600.1)%3B Has 22 Blast hits to 22 proteins in 5 species: Archae - 0%3B Bacteria - 0%3B Metazoa - 0%3B Fungi - 0%3B Plants - 22%3B Viruses - 0%3B Other Eukaryotes - 0 (source: /.../BLink).
Os02g0737200	*	*	Conserved hypothetical protein. (Os02t0737200-00)
Os02g0737401	*	*	Hypothetical conserved gene. (Os02t0737401-01)
Os02g0739100	*	*	Similar to Formin-like protein 16. (Os02t0739100-01)	AT1G70140	FH8	Formin-like protein 8
Os02g0756200	*	*	Similar to Phi-1-like phosphate-induced protein. (Os02t0756200-01);Similar to Phi-1 protein. (Os02t0756200-02)	AT4G08950	EXO	Protein EXORDIUM
Os02g0758200	*	*	Conserved hypothetical protein. (Os02t0758200-01)
Os02g0759400	*	*	Zinc finger, RING/FYVE/PHD-type domain containing protein. (Os02t0759400-01)	AT5G27420	ATL31	E3 ubiquitin-protein ligase ATL31
Os02g0759500	*	*	Pentatricopeptide repeat domain containing protein. (Os02t0759500-01);Pentatricopeptide repeat domain containing protein. (Os02t0759500-02);Pentatricopeptide repeat domain containing protein. (Os02t0759500-03)	AT1G73400		Pentatricopeptide repeat-containing protein At1g73400%2C mitochondrial
Os02g0781300	AP2/ERF-ERF(TF)	*	Similar to AP2/ERF domain-containing transcription factor. (Os02t0781300-00)	AT1G74930	ERF018	Ethylene-responsive transcription factor ERF018
Os02g0787250	*	*	Conserved hypothetical protein. (Os02t0787250-01)	AT2G24370		Protein kinase protein with adenine nucleotide alpha hydrolases-like domain
Os02g0803300	*	*	Epsin-like, N-terminal domain containing protein. (Os02t0803300-01)	AT5G35200		Putative clathrin assembly protein At5g35200
Os03g0127500	bZIP(TF)	*	bZIP transcription factor, bZIP-1 domain containing protein. (Os03t0127500-00)	AT4G38900		Basic-leucine zipper (bZIP) transcription factor family protein
Os03g0165050	*	*		(Os03t0165050-00)
Os03g0170100	*	*	Conserved hypothetical protein. (Os03t0170100-00)	AT2G35290		unknown protein%3B Has 39 Blast hits to 39 proteins in 10 species: Archae - 0%3B Bacteria - 0%3B Metazoa - 0%3B Fungi - 0%3B Plants - 39%3B Viruses - 0%3B Other Eukaryotes - 0 (source: NCBI BLink).
Os03g0180800	Tify(TF)	*	TIFY domain-containing transcriptional regulator, Salt and dehydration stress tolerance (Os03t0180800-01)
Os03g0180900	Tify(TF)	*	Tify domain containing protein. (Os03t0180900-01)	AT1G74950	TIFY10B	Protein TIFY 10B
Os03g0181100	Tify(TF)	*	Tify domain containing protein. (Os03t0181100-01);Tify domain containing protein. (Os03t0181100-02)	AT1G19180	TIFY10A	Protein TIFY 10A
Os03g0183500	*	*	Protein of unknown function DUF581 family protein. (Os03t0183500-01)	AT5G20700		Protein of unknown function (DUF581)
Os03g0190300	*	*	Similar to protein binding protein. (Os03t0190300-00)	AT1G78230		Outer arm dynein light chain 1 protein
Os03g0203700	*	Y	Similar to Calcium-transporting ATPase 2, plasma membrane-type (EC 3.6.3.8) (Ca(2+)-ATPase isoform 2). (Os03t0203700-01);Similar to Calcium-transporting ATPase 2, plasma membrane-type (EC 3.6.3.8) (Ca(2+)-ATPase isoform 2). (Os03t0203700-02)	AT3G22910	ACA13	Putative calcium-transporting ATPase 13%2C plasma membrane-type
Os03g0207400	*	*	Similar to Protein phosphatase 2C-like. (Os03t0207400-01)	AT4G33920		Probable protein phosphatase 2C 63
Os03g0225900	*	*	Allene oxide synthase (CYP74A2), Biosynthesis of jasmonic acid (JA) (Os03t0225900-01);Allene oxide synthase. (Os03t0225900-02)	AT5G42650	CYP74A	Allene oxide synthase%2C chloroplastic
Os03g0233000	*	Y	Protein of unknown function DUF607 family protein. (Os03t0233000-01)	AT2G23790		Calcium uniporter protein 2%2C mitochondrial
Os03g0236200	*	*	Similar to Glutamate decarboxylase isozyme 3 (EC 4.1.1.15). (Os03t0236200-01)	AT1G65960	GAD2	Glutamate decarboxylase 2
Os03g0240600	*	*	U-box containing E3 ligase, Response to phosphate starvation (Os03t0240600-01)	AT5G37490	PUB21	U-box domain-containing protein 21
Os03g0247900	*	*	F5O11.14 (ACR8). (Os03t0247900-01)	AT1G12420	ACR8	ACT domain-containing protein ACR8
Os03g0258200	*	*	Alpha/beta hydrolase fold-3 domain containing protein. (Os03t0258200-01)	AT5G16080	CXE17	Probable carboxylesterase 17
Os03g0285800	*	*	MAP Kinase. (Os03t0285800-01);MAP Kinase. (Os03t0285800-02)	AT4G01370	MPK4	Mitogen-activated protein kinase 4
Os03g0301200	*	*	COBRA-like protein 7 precursor. (Os03t0301200-01);Glycosyl-phosphatidyl inositol-anchored, plant domain containing protein. (Os03t0301200-02)	AT4G16120	COBL7	COBRA-like protein 7
Os03g0302200	PHD(TR)	*	Zinc finger, RING/FYVE/PHD-type domain containing protein. (Os03t0302200-01)	AT3G05670		RING/U-box protein
Os03g0302800	*	*	Similar to Long cell-linked locus protein. (Os03t0302800-01)	AT5G38700		unknown protein%3B FUNCTIONS IN: molecular_function unknown%3B INVOLVED IN: biological_process unknown%3B LOCATED IN: mitochondrion%3B EXPRESSED IN: 10 plant structures%3B EXPRESSED DURING: LP.04 four leaves visible%2C LP.10 ten leaves visible%2C petal differenti /.../and expansion stage%2C LP.08 eight leaves visible%2C LP.12 twelve leaves visible%3B BEST Arabidopsis thaliana protein match is: un…
Os03g0313300	*	*	Poly(A) polymerase, central region domain containing protein. (Os03t0313300-01)	AT3G06560	PAPS3	Nuclear poly(A) polymerase 3
Os03g0315400	MYB(TF)	*	Similar to Typical P-type R2R3 Myb protein (Fragment). (Os03t0315400-01)	AT5G49620	MYB78	myb domain protein 78
Os03g0318400	*	*	Peptidase A1 domain containing protein. (Os03t0318400-01)	AT2G03200		Eukaryotic aspartyl protease family protein
Os03g0319000	*	*		(Os03t0319000-01)
Os03g0334200	*	*	Protein of unknown function DUF3133 domain containing protein. (Os03t0334200-01);Protein of unknown function DUF3133 domain containing protein. (Os03t0334200-02)	AT5G05190	Y-1	Uncharacterized protein At5g05190
Os03g0335200	WRKY(TF)	*	Similar to WRKY1 (WRKY transcription factor 17). (Os03t0335200-01)	AT3G56400	WRKY70	Probable WRKY transcription factor 70
Os03g0374500	*	Y	Similar to calmodulin-binding family protein. (Os03t0374500-00)	AT3G58480		calmodulin-binding family protein
Os03g0402800	Tify(TF)	*	Tify domain containing protein. (Os03t0402800-01);Similar to ZIM motif family protein, expressed. (Os03t0402800-02)	AT1G74950	TIFY10B	Protein TIFY 10B
Os03g0435300	*	*	Similar to exodeoxyribonuclease V. (Os03t0435300-00)	AT5G58680		ARM repeat superfamily protein
Os03g0437200	C2H2(TF)	*	C2H2-type zinc finger protein, Abscisic acid-induced antioxidant defence, Water stress and oxidative stress tolerance (Os03t0437200-01)	AT1G27730	ZAT10	Zinc finger protein ZAT10
Os03g0648600	*	*	Similar to Zinc finger, C3HC4 type family protein, expressed. (Os03t0648600-00)	AT3G60966		RING/U-box superfamily protein
Os03g0710700	*	*	Similar to predicted protein. (Os03t0710700-00)	AT4G39670		ACD11 homolog protein
Os03g0712800	*	*	Similar to Glutamine synthetase root isozyme 2 (EC 6.3.1.2) (Glutamate--ammonia ligase). (Os03t0712800-02)	AT5G35630	GLN2	Glutamine synthetase%2C chloroplastic/mitochondrial
Os03g0727600	*	*	ACC synthase, Ethylene biosynthesis (Os03t0727600-01)	AT2G22810	ACS4	1-aminocyclopropane-1-carboxylate synthase 4
Os03g0734500	*	*	Conserved hypothetical protein. (Os03t0734500-01)	AT3G57450		unknown protein%3B Has 65 Blast hits to 65 proteins in 11 species: Archae - 0%3B Bacteria - 0%3B Metazoa - 0%3B Fungi - 0%3B Plants - 65%3B Viruses - 0%3B Other Eukaryotes - 0 (source: NCBI BLink).
Os03g0741100	bHLH(TF)	*	Basic helix-loop-helix transcription factor, Drought tolerance (Os03t0741100-01)	AT5G43650	BHLH92	Transcription factor bHLH92
Os03g0759000	*	*	Similar to F16A14.19. (Os03t0759000-01)	AT3G29180		Protein of unknown function (DUF1336)
Os03g0767000	*	*	Allene oxide synthase (CYP74A1), Biosynthesis of jasmonic acid (JA) (Os03t0767000-01)	AT5G42650	CYP74A	Allene oxide synthase%2C chloroplastic
Os03g0787000	*	*	Similar to Syntaxin. (Os03t0787000-01)	AT3G11820	SYP121	Syntaxin-121
Os03g0788500	*	Y	Calcium-dependent protein kinase, Regulaton of immune responses, Disease resistance (Os03t0788500-01)	AT4G04740	CPK23	Calcium-dependent protein kinase 23
Os03g0797300	*	*	Similar to benzoxazinless1. (Os03t0797300-01)
Os03g0803600	*	*	Glycosyl transferase, family 31 protein. (Os03t0803600-01)	AT1G27120	B3GALT17	Probable beta-1%2C3-galactosyltransferase 17
Os03g0820400	C2H2(TF)	*	Similar to ZPT2-13. (Os03t0820400-01)	AT2G28710		C2H2-type zinc finger family protein
Os03g0823800	*	*	Similar to Permease 1. (Os03t0823800-01);Similar to permease I. (Os03t0823800-02)	AT2G05760	NAT1	Nucleobase-ascorbate transporter 1
Os04g0128700	*	*	Thioredoxin-like fold domain containing protein. (Os04t0128700-01)
Os04g0202300	*	*	Similar to H0512B01.10 protein. (Os04t0202300-00)	AT5G60900	RLK1	receptor-like protein kinase 1
Os04g0380200	*	*	Conserved hypothetical protein. (Os04t0380200-01);Hypothetical conserved gene. (Os04t0380200-02)	AT3G27210	Y-2	Uncharacterized protein At3g27210
Os04g0395100	*	*	Protein of unknown function DUF26 domain containing protein. (Os04t0395100-01)	AT1G67520		lectin protein kinase family protein
Os04g0395800	Tify(TF)	*	Tify domain containing protein. (Os04t0395800-01)	AT5G13220	TIFY9	Protein TIFY 9
Os04g0412300	*	*	Similar to H0717B12.10 protein. (Os04t0412300-01);Glycoside hydrolase, family 17 protein. (Os04t0412300-02)	AT2G27500		Glucan endo-1%2C3-beta-glucosidase 14
Os04g0414500	*	*	Similar to H0622F05.2 protein. (Os04t0414500-01)	AT2G36090		Probable F-box protein At1g60180
Os04g0416100	E2F-DP(TF)	*	Similar to Transcription factor E2F1 (E2F-1) (Fragment). (Os04t0416100-01)	AT2G36010	E2FA	Transcription factor E2FA
Os04g0419900	*	*	Similar to H0525E10.7 protein. (Os04t0419900-01)	AT2G19130		G-type lectin S-receptor-like serine/threonine-protein kinase At2g19130
Os04g0447100	*	*	Similar to Lipoxygenase. (Os04t0447100-01)	AT1G67560	LOX6	Lipoxygenase 6%2C chloroplastic
Os04g0464100	*	*	Heavy metal transport/detoxification protein domain containing protein. (Os04t0464100-01)	AT4G05030		Copper transport protein family
Os04g0464966	*	*	F-box-containing protein, Male meiotic DNA double-strand break repair, Regulation of meiotic progression (Os04t0464966-01)	AT1G69630	FBL13	F-box/LRR-repeat protein 13
Os04g0492400	*	*	Similar to H0425E08.4 protein. (Os04t0492400-01);Similar to H0425E08.4 protein. (Os04t0492400-02)	AT2G43320		S-adenosyl-L-methionine-dependent methyltransferases superfamily protein
Os04g0497000	*	*	Similar to Allyl alcohol dehydrogenase. (Os04t0497000-01);Similar to Allyl alcohol dehydrogenase. (Os04t0497000-02)	AT5G16970	P1	NADP-dependent alkenal double bond reductase P1
Os04g0506800	*	*	Glycosyl transferase, family 29 protein. (Os04t0506800-01)	AT1G08280		Glycosyltransferase family 29 (sialyltransferase) family protein
Os04g0514600	*	*	Similar to NBS-LRR type disease resistance protein O2 (Fragment). (Os04t0514600-00)	AT4G26090	RPS2	Disease resistance protein RPS2
Os04g0517100	MYB-related(TF)	*	Similar to OSIGBa0145M07.4 protein. (Os04t0517100-01)	AT3G23250	MYB15	myb domain protein 15
Os04g0536500	NAC(TF)	*	Similar to H0502G05.5 protein. (Os04t0536500-01)	AT1G12260	NAC007	NAC domain-containing protein 7
Os04g0540900	*	*	Serine/threonine protein kinase domain containing protein. (Os04t0540900-01)	AT1G33260		Probable receptor-like protein kinase At1g33260
Os04g0543900	*	*	Similar to glutamic dehydrogenase1. (Os04t0543900-01);Similar to Glutamate dehydrogenase 2. (Os04t0543900-02)	AT5G07440	GDH2	Glutamate dehydrogenase 2
Os04g0556500	*	*	cis-Zeatin-O-glucosyltransferase, Catalyze O-glucosylation of cZ and cZ-riboside (Os04t0556500-01)	AT2G15490	UGT73B4	UDP-glycosyltransferase 73B4
Os04g0572400	AP2/ERF-ERF(TF)	*	Similar to CRT/DRE binding factor 1. (Os04t0572400-00)	AT4G25480	DREB1A	Dehydration-responsive element-binding protein 1A
Os04g0586500	*	*	Malectin-like carbohydrate-binding domain domain containing protein. (Os04t0586500-01)	AT3G51550	FER	Receptor-like protein kinase FERONIA
Os04g0604300	*	*	Similar to Xyloglucan endotransglucosylase/hydrolase protein 24 precursor (EC 2.4.1.207) (At-XTH24) (XTH-24) (Meristem protein 5) (MERI-5 protein) (MERI5 protein) (Endo-xyloglucan transferase) (Xyloglucan endo-1,4-beta-D-glucanase). (Os04t0604300-01)	AT4G30270	XTH24	Xyloglucan endotransglucosylase/hydrolase protein 24
Os04g0619400	*	*	Protein kinase, core domain containing protein. (Os04t0619400-01)	AT1G16670		Protein kinase superfamily protein
Os04g0634700	*	*	Similar to Diacylglycerol kinase. (Os04t0634700-01)	AT4G28130	DGK6	Diacylglycerol kinase 6
Os04g0684900	*	*	Component of the CCR4-NOTcomplex, Deadenylase, Deadenylation (poly(A) tail shortening), Development and stress response (Os04t0684900-01);Component of the CCR4-NOTcomplex, Deadenylase, Component of the plant P-body, Deadenylation (poly(A) tail shortening), Development and stress response (Os04t0684900-02)	AT5G22250	CAF1-11	Probable CCR4-associated factor 1 homolog 11
Os04g0686000	*	*	Zinc finger, RING/FYVE/PHD-type domain containing protein. (Os04t0686000-01)	AT2G35930	PUB23	E3 ubiquitin-protein ligase PUB23
Os05g0119100	*	*		(Os05t0119100-01)
Os05g0142200	*	*	Conserved hypothetical protein. (Os05t0142200-00)
Os05g0162800	MYB-related(TF)	*	SANT domain, DNA binding domain containing protein. (Os05t0162800-00)	AT1G01520	RVE3	Protein REVEILLE 3
Os05g0313700	*	*	Conserved hypothetical protein. (Os05t0313700-01)
Os05g0322900	WRKY(TF)	*	WRKY transcription factor, Benzothiadiazole (BTH)-inducible blast resistance (Os05t0322900-01);Similar to WRKY transcription factor 45. (Os05t0322900-02);Similar to WRKY transcription factor 45. (Os05t0322900-03)	AT3G56400	WRKY70	Probable WRKY transcription factor 70
Os05g0324700	*	*	Conserved hypothetical protein. (Os05t0324700-01)
Os05g0373300	*	*	Similar to predicted protein. (Os05t0373300-01)	AT5G07300	BON2	Protein BONZAI 2
Os05g0442700	NAC(TF)	*	No apical meristem (NAM) protein domain containing protein. (Os05t0442700-01)	AT5G22380	NAC090	NAC domain-containing protein 90
Os05g0447700	*	*	Tetratricopeptide-like helical domain containing protein. (Os05t0447700-01)	AT2G29670		Tetratricopeptide repeat (TPR)-like superfamily protein
Os05g0474800	WRKY(TF)	*	WRKY transcription factor 70. (Os05t0474800-01)	AT2G38470	WRKY33	Probable WRKY transcription factor 33
Os05g0537100	WRKY(TF)	*	WRKY transcription factor 10. (Os05t0537100-00)	AT5G26170	WRKY50	Probable WRKY transcription factor 50
Os05g0541100	*	Y	IQ calmodulin-binding region domain containing protein. (Os05t0541100-01)	AT1G72670	iqd8	IQ-domain 8
Os05g0577500	*	Y	EF-Hand type domain containing protein. (Os05t0577500-01)	AT1G18530	CML15	Probable calcium-binding protein CML15
Os05g0591600	*	*	Similar to Carboxy-lyase. (Os05t0591600-01)	AT5G06300	LOG7	Cytokinin riboside 5'-monophosphate phosphoribohydrolase LOG7
Os06g0127100	AP2/ERF-ERF(TF)	*	Dehydration-responsive element-binding protein 1C. (Os06t0127100-01)	AT4G25480	DREB1A	Dehydration-responsive element-binding protein 1A
Os06g0128800	*	Y	C2 calcium/lipid-binding domain, CaLB domain containing protein. (Os06t0128800-01)
Os06g0133300	*	*	Hypothetical conserved gene. (Os06t0133300-00)
Os06g0202900	*	*	Serine/threonine protein kinase domain containing protein. (Os06t0202900-01)	AT2G05940		Protein kinase superfamily protein
Os06g0203600	*	*	Chalcone isomerase domain containing protein. (Os06t0203600-01)	AT2G26310	FAP2	Fatty-acid-binding protein 2
Os06g0207950	*	*		(Os06t0207950-00)
Os06g0215100	*	*	Protein of unknown function DUF1645 family protein. (Os06t0215100-01)	AT2G15760		Protein of unknown function (DUF1645)
Os06g0235900	*	*	Conserved hypothetical protein. (Os06t0235900-00)	AT3G28370		unknown protein%3B BEST Arabidopsis thaliana protein match is: unknown protein (TAIR:AT1G51430.1)%3B Has 6174 Blast hits to 4953 proteins in 685 species: Archae - 195%3B Bacteria - 792%3B Metazoa - 2688%3B Fungi - 653%3B Plants - 470%3B Viruses - 15%3B Other Eukary /.../ 1361 (source: NCBI BLink).
Os06g0254700	*	*	Caleosin related family protein. (Os06t0254700-01)	AT1G70670	PXG4	Probable peroxygenase 4
Os06g0521400	*	*	Haem peroxidase family protein. (Os06t0521400-00)	AT5G05340	PER52	Peroxidase 52
Os06g0541600	*	*	Conserved hypothetical protein. (Os06t0541600-00)	AT1G61370		G-type lectin S-receptor-like serine/threonine-protein kinase At1g61370
Os06g0610350	GRAS(TF)	*	GRAS family nuclear protein, Control of tillering (Os06t0610350-01)	AT1G55580	SCL18	Scarecrow-like protein 18
Os06g0645600	*	*	Hypothetical conserved gene. (Os06t0645600-00)	AT2G12400		unknown protein%3B FUNCTIONS IN: molecular_function unknown%3B INVOLVED IN: biological_process unknown%3B LOCATED IN: endomembrane system%3B EXPRESSED IN: 25 plant structures%3B EXPRESSED DURING: 13 growth stages%3B BEST Arabidopsis thaliana protein match is: u /.../ protein (TAIR:AT2G25270.1)%3B Has 177 Blast hits to 172 proteins in 23 species: Archae - 0%3B Bacteria - 2%3B Metazoa - 3%3B Fungi …
Os06g0649000	WRKY(TF)	*	PAMP (pathogen-associated molecular pattern)-responsive transrepressor, Defense response (Os06t0649000-01)	AT2G25000	WRKY60	Probable WRKY transcription factor 60
Os06g0649700	*	*	Similar to DOMON domain-containing protein / dopamine beta-monooxygenase N-terminal domain-containing protein. (Os06t0649700-00)	AT5G54830		Cytochrome b561%2C DM13 and DOMON domain-containing protein At5g54830
Os07g0122100	*	*	Protein of unknown function DUF1719, Oryza sativa family protein. (Os07t0122100-01)
Os07g0176400	*	*	Hypothetical protein. (Os07t0176400-00)	AT3G22800	LRX6	Leucine-rich repeat extensin-like protein 6
Os07g0526400	*	*	Polyketide synthase, type III domain containing protein. (Os07t0526400-01)	AT5G13930	CHS	Chalcone synthase
Os07g0545800	GRAS(TF)	*	Similar to Chitin-inducible gibberellin-responsive protein. (Os07t0545800-01)	AT5G48150	PAT1	Scarecrow-like transcription factor PAT1
Os07g0550900	*	*	Similar to Receptor-like protein kinase 6. (Os07t0550900-01)	AT4G21390	B120	G-type lectin S-receptor-like serine/threonine-protein kinase B120
Os07g0586800	*	*	Similar to triacylglycerol lipase. (Os07t0586800-01)	AT5G50890		alpha/beta-Hydrolases superfamily protein
Os07g0661400	*	*	Conserved hypothetical protein. (Os07t0661400-01)	AT2G41430	ERD15	Protein EARLY RESPONSIVE TO DEHYDRATION 15
Os08g0137800	*	*	Cupredoxin domain containing protein. (Os08t0137800-01)	AT2G32300	UCC1	uclacyanin 1
Os08g0173300	*	*	Conserved hypothetical protein. (Os08t0173300-01)
Os08g0229601	*	*	Hypothetical conserved gene. (Os08t0229601-01)	AT5G50380	ATEXO70F1	exocyst subunit exo70 family protein F1
Os08g0374600	*	*	Similar to Receptor kinase-like protein. (Os08t0374600-00)	AT1G21250	WAK1	Wall-associated receptor kinase 1
Os08g0374701	*	*	Similar to Protein kinase domain containing protein, expressed. (Os08t0374701-01)	AT2G17780	MCA2	Protein MID1-COMPLEMENTING ACTIVITY 2
Os08g0402500	*	*	Protein of unknown function DUF761, plant domain containing protein. (Os08t0402500-01)
Os08g0404500	*	*	C1-like domain containing protein. (Os08t0404500-01);C1-like domain containing protein. (Os08t0404500-02)	AT2G16050		Cysteine/Histidine-rich C1 domain family protein
Os08g0443800	*	*	Tetraspanin domain containing protein. (Os08t0443800-01)	AT2G23810	TET8	Tetraspanin-8
Os08g0445700	*	*	HAD-superfamily hydrolase subfamily IIB protein. (Os08t0445700-01);Similar to Trehalose-6-phosphate synthase. (Os08t0445700-02)	AT1G68020	TPS6	Alpha%2Calpha-trehalose-phosphate synthase
Os08g0448000	*	*	4-coumarate:coenzyme A ligase, Lignin biosynthesis, Defense against wounding (Os08t0448000-01)	AT3G21230	4CL4	4-coumarate--CoA ligase 4
Os08g0454000	AP2/ERF-ERF(TF)	*	Drought-responsive ethylene response factor, Transcriptional activator, Drought response through controlling the ethylene synthesis (Os08t0454000-01)	AT1G19210	ERF017	Ethylene-responsive transcription factor ERF017
Os08g0457400	*	*	Similar to Avr9/Cf-9 induced kinase 1. (Os08t0457400-01)	AT2G05940		Protein kinase superfamily protein
Os08g0474000	AP2/ERF-ERF(TF)	*	Similar to AP2 domain containing protein RAP2.6 (Fragment). (Os08t0474000-01)	AT4G34410	ERF109	Ethylene-responsive transcription factor ERF109
Os08g0478700	*	*	Similar to Mitochondrial uncoupling protein 4. (Os08t0478700-01)	AT2G22500	PUMP5	Mitochondrial uncoupling protein 5
Os08g0490000	bHLH(TF)	*	Helix-loop-helix DNA-binding domain containing protein. (Os08t0490000-01);Similar to Transcription factor BIM2. (Os08t0490000-02)	AT1G69010	BIM2	Transcription factor BIM2
Os08g0509100	*	*	Similar to Lipoxygenase, chloroplast precursor (EC 1.13.11.12). (Os08t0509100-01);Similar to Lipoxygenase. (Os08t0509100-02)	AT1G17420	LOX3	Lipoxygenase 3%2C chloroplastic
Os08g0540400	*	Y	Similar to Calcium-dependent protein kinase. (Os08t0540400-01)	AT5G19450	CPK8	Calcium-dependent protein kinase 8
Os09g0341500	*	*	F-box domain, cyclin-like domain containing protein. (Os09t0341500-01)
Os09g0341600	*	*	Cyclin-like F-box domain containing protein. (Os09t0341600-01)
Os09g0342000	*	*	Cyclin-like F-box domain containing protein. (Os09t0342000-01)
Os09g0364800	*	*	Heavy metal transport/detoxification protein domain containing protein. (Os09t0364800-01)	AT1G22990	HIPP22	Heavy metal transport/detoxification superfamily protein
Os09g0365900	*	*	Apoplastic protein, Induction of cell death in ozone stress (Os09t0365900-01)	AT4G39830		Cupredoxin superfamily protein
Os09g0400500	*	*	Serine/threonine protein kinase domain containing protein. (Os09t0400500-01)	AT3G17840	RLK902	Probable inactive receptor kinase RLK902
Os09g0401000	MYB(TF)	*	Myb factor. (Os09t0401000-01)	AT1G66230	MYB20	myb domain protein 20
Os09g0417600	WRKY(TF)	*	WRKY transcription factor, Transcriptional repressor, Pathogen defense (Os09t0417600-01);WRKY transcription factor 76. (Os09t0417600-02);Splicing variant of OsWRKY76, Pathogen defense (Os09t0417600-03);Splicing variant of OsWRKY76, Pathogen defense (Os09t0417600-04)	AT1G80840	WRKY40	Probable WRKY transcription factor 40
Os09g0444500	*	*	Similar to Protein Brevis radix-like 1. (Os09t0444500-01)
Os09g0511200	*	*	Conserved hypothetical protein. (Os09t0511200-00)
Os09g0511300	*	*	Conserved hypothetical protein. (Os09t0511300-00)	AT5G47920		unknown protein%3B BEST Arabidopsis thaliana protein match is: unknown protein (TAIR:AT5G13880.1)%3B Has 1807 Blast hits to 1807 proteins in 277 species: Archae - 0%3B Bacteria - 0%3B Metazoa - 736%3B Fungi - 347%3B Plants - 385%3B Viruses - 0%3B Other Eukaryotes - /.../source: NCBI BLink).
Os09g0522000	*	*	Similar to Dehydration-responsive element-binding protein 1B. (Os09t0522000-01)
Os09g0522100	AP2/ERF-ERF(TF)	*	Similar to Dehydration-responsive element-binding protein 1H. (Os09t0522100-00)	AT5G51990	DREB1D	Dehydration-responsive element-binding protein 1D
Os09g0522200	AP2/ERF-ERF(TF)	*	DRE-binding protein 1A. (Os09t0522200-01)	AT4G25480	DREB1A	Dehydration-responsive element-binding protein 1A
Os09g0526500	*	Y	C2 calcium/lipid-binding region, CaLB domain containing protein. (Os09t0526500-00)	AT2G45760	BAP2	BON1-associated protein 2
Os09g0533600	*	*	Similar to Avr9/Cf-9 induced kinase 1. (Os09t0533600-01)	AT5G47070		Probable receptor-like protein kinase At5g47070
Os09g0557500	*	*	Similar to ATPUP5. (Os09t0557500-01)	AT2G24220	PUP5	Probable purine permease 5
Os09g0565300	*	*	Similar to RING-finger protein. (Os09t0565300-01)	AT3G01650	RGLG1	E3 ubiquitin-protein ligase RGLG1
