# Supplementary material for: Heterologous expression of heat stress-responsive AtPLC9 confers heat tolerance in transgenic rice
Source: BMC Plant Biol. 2020 Nov 11;20:514. doi: 10.1186/s12870-020-02709-5 (PMC7656764; doi:10.1186/s12870-020-02709-5)
Supplement: Supplementary file 6 — Additional file 6: Supplemental Data Set 6: Transcriptomic comparison results of six selected AtPLC9 targets generated from Plant Regulomics database. [file 12870_2020_2709_MOESM6_ESM.xlsx]

## Sheet: Sheet1
Term	Gene	Log2(FoldChange)	PValue	Compare_Sample_ID	Compare_Sample_Info	Factor	Condition	Tissue	Category
GSE33204_10	Os02g0527300	4.17782	0.000106599	GSM822094,GSM822095,GSM822096 / GSM822070,GSM822071,GSM822072	HH1-HT / HH1-30	High temperature treatment	high_temperature_for_6h / no_treatment	30 day-old leaves	Treatment
GSE33204_12	Os02g0527300	3.87587	6.60097e-05	GSM822097,GSM822098,GSM822099 / GSM822073,GSM822074,GSM822075	MH63-HT / MH63-30	High temperature treatment	high_temperature_for_6h / no_treatment	30 day-old leaves	Treatment
GSE33204_11	Os02g0527300	8.89329	1.16823e-06	GSM822100,GSM822101,GSM822102 / GSM822070,GSM822071,GSM822072	HH1-LT / HH1-30	Low temperature treatment	low_temperature_for_6h / no_treatment	30 day-old leaves	Treatment
GSE33204_13	Os02g0527300	8.78037	8.79786e-07	GSM822103,GSM822104,GSM822105 / GSM822073,GSM822074,GSM822075	MH63-LT / MH63-30	Low temperature treatment	low_temperature_for_6h / no_treatment	30 day-old leaves	Treatment
GSE37940_8	Os02g0527300	7.75782	1.32375e-06	GSM930416,GSM930417,GSM930418 / GSM930422,GSM930423,GSM930424	Oryza_Sativa_Japonica_C418_cold_stress_48h / Oryza_Sativa_Japonica_C418_control	Cold stress	4C_for_48h / no_treatment	Shoots	Treatment
GSE42683_1	Os02g0527300	7.74661	0.00286376	GSM1047909,GSM1047910 / GSM1047907,GSM1047908	Wild_type_under_dehydration_stress / Wild_type_under_control_condition	Drought stress	dehydration_treatment_for_90min / no_treatment	Roots from 14 day-old seedlings	Treatment
GSE37940_3	Os02g0527300	7.29143	2.96737e-07	GSM930398,GSM930399,GSM930400 / GSM930404,GSM930405,GSM930406	Oryza_Sativa_Japonica_K354_cold_stress_48h / Oryza_Sativa_Japonica_K354_control	Cold stress	4C_for_48h / no_treatment	Shoots	Treatment
GSE37940_2	Os02g0527300	6.30153	9.91226e-07	GSM930395,GSM930396,GSM930397 / GSM930404,GSM930405,GSM930406	Oryza_Sativa_Japonica_K354_cold_stress_12h / Oryza_Sativa_Japonica_K354_control	Cold stress	4C_for_12h / no_treatment	Shoots	Treatment
GSE37940_6	Os02g0527300	6.28898	3.29687e-06	GSM930410,GSM930411,GSM930412 / GSM930422,GSM930423,GSM930424	Oryza_Sativa_Japonica_C418_cold_stress_24h / Oryza_Sativa_Japonica_C418_control	Cold stress	4C_for_24h / no_treatment	Shoots	Treatment
GSE37940_1	Os02g0527300	5.61332	4.79233e-06	GSM930392,GSM930393,GSM930394 / GSM930404,GSM930405,GSM930406	Oryza_Sativa_Japonica_K354_cold_stress_24h / Oryza_Sativa_Japonica_K354_control	Cold stress	4C_for_24h / no_treatment	Shoots	Treatment
GSE42683_0	Os02g0527300	5.59718	0.000262743	GSM1047905,GSM1047906 / GSM1047903,GSM1047904	Knock-out_line_under_dehydration_stress / Knock-out_line_under_control_condition	Drought stress	dehydration_treatment_for_90min / no_treatment	Roots from 14 day-old seedlings	Treatment
GSE38023_8	Os02g0527300	5.51352	0.000230053	GSM932436,GSM932437,GSM932438 / GSM932424,GSM932425,GSM932426	Rice-IR29-cold-48h / Rice-IR29-control	Cold stress	cold_stress_for_48h / no_treatment	Leaves	Treatment
GSE37940_9	Os02g0527300	5.2734	0.00024884	GSM930419,GSM930420,GSM930421 / GSM930422,GSM930423,GSM930424	Oryza_Sativa_Japonica_C418_cold_stress_6h / Oryza_Sativa_Japonica_C418_control	Cold stress	4C_for_6h / no_treatment	Shoots	Treatment
GSE37940_7	Os02g0527300	5.196	5.27951e-05	GSM930413,GSM930414,GSM930415 / GSM930422,GSM930423,GSM930424	Oryza_Sativa_Japonica_C418_cold_stress_12h / Oryza_Sativa_Japonica_C418_control	Cold stress	4C_for_12h / no_treatment	Shoots	Treatment
GSE41647_4	Os02g0527300	5.16884	1.60008e-06	GSM1020936,GSM1020937,GSM1020938 / GSM1020924,GSM1020925,GSM1020926	6_h_stress_Dagad_deshi_7-day-old_seedling / Control_Dagad_deshi_7-day-old_seedling	Drought stress	drought_stress_for_6h / no_treatment	7 day-old seedlings	Treatment
GSE38023_7	Os02g0527300	5.02202	4.27592e-05	GSM932433,GSM932434,GSM932435 / GSM932424,GSM932425,GSM932426	Rice-IR29-cold-24h / Rice-IR29-control	Cold stress	cold_stress_for_24h / no_treatment	Leaves	Treatment
GSE43780_0	Os02g0527300	4.69554	1.02351e-06	GSM1071213,GSM1071194,GSM1071195 / GSM1071204,GSM1071216,GSM1071217	E4_R1_with_embryo_sterile_distilled_water_imbibition_for_4h / E0_R4_with_embryo_sterile_distilled_water_imbibition_for_0h	Water treatment	sterile_distilled_water_imbibition_for_4h / sterile_distilled_water_imbibition_for_0h	Embryo	Treatment
GSE37940_5	Os02g0527300	4.6653	0.00108675	GSM930407,GSM930408,GSM930409 / GSM930422,GSM930423,GSM930424	Oryza_Sativa_Japonica_C418_cold_stress_2h / Oryza_Sativa_Japonica_C418_control	Cold stress	4C_for_2h / no_treatment	Shoots	Treatment
GSE4471_1	Os02g0527300	4.57076	0.0010052	GSM100445,GSM100446,GSM149412 / GSM100443,GSM100444,GSM149411	Rice_Bala_1ppm_Arsenate / Rice_Bala_0ppm_Arsenate_(Control)	Arsenate treatment	1ppm_arsenate_treatment / no_treatment	1 week-old roots	Treatment
GSE37940_4	Os02g0527300	4.40617	1.65653e-05	GSM930401,GSM930402,GSM930403 / GSM930404,GSM930405,GSM930406	Oryza_Sativa_Japonica_K354_cold_stress_6h / Oryza_Sativa_Japonica_K354_control	Cold stress	4C_for_6h / no_treatment	Shoots	Treatment
GSE17245_0	Os02g0527300	4.3713	5.02157e-05	GSM431927,GSM431928 / GSM431925,GSM431926	Root_-Fe+P / Root_+Fe+P	Fe treatment	full_strength_of_P_and_no_Fe / full_strength_of_Fe_and_P	Root segments derived from 10 day-old seedlings	Treatment
GSE74465_3	Os02g0527300	4.28991	0.00220546	GSM1921126 / GSM1921124	AP2_6h / AP2_0h	Drought stress	drought_stress_for_6h / no_treatment	Whole plants at three-leaf stage	Treatment
GSE38023_3	Os02g0527300	4.28857	1.66502e-06	GSM932418,GSM932419,GSM932420 / GSM932406,GSM932407,GSM932408	Rice-Li-Jiang-Xin-Tuan-Hei-Gu-cold-48h / Rice-Li-Jiang-Xin-Tuan-Hei-Gu-control	Cold stress	cold_stress_for_48h / no_treatment	Leaves	Treatment
GSE38023_5	Os02g0527300	4.228	0.000118626	GSM932427,GSM932428,GSM932429 / GSM932424,GSM932425,GSM932426	Rice-IR29-cold-2h / Rice-IR29-control	Cold stress	cold_stress_for_2h / no_treatment	Leaves	Treatment
GSE26280_1	Os02g0527300	4.21113	5.80474e-05	GSM645331,GSM645332,GSM645333 / GSM645328,GSM645329,GSM645330	Drought_treated_roots_at_tillering_stage / normal_roots_at_tillering_stage	Drought stress	drought_treatment / no_treatment	Roots at tillering stage	Treatment
GSE41647_6	Os02g0527300	4.18726	6.29084e-07	GSM1020939,GSM1020940,GSM1020941 / GSM1020927,GSM1020928,GSM1020929	6_h_stress_IR20_7-day-old_seedling / Control_IR20_7-day-old_seedling	Drought stress	drought_stress_for_6h / no_treatment	7 day-old seedlings	Treatment
GSE26280_3	Os02g0527300	4.16705	8.71412e-05	GSM645343,GSM645344,GSM645345 / GSM645340,GSM645341,GSM645342	Drought_treated_roots_at_panicle_elongation_stage / normal_roots_at_panicle_elongation_stage	Drought stress	drought_treatment / no_treatment	Roots at panicle elongation stage	Treatment
GSE76415_0	Os02g0527300	4.13899	0.000198767	GSM2011073 / GSM2011072	DC90_36h / DC90_0h	Cold stress	36h_of_chilling_treatment / before_chilling_treatment	Whole plant at three-leaf stage	Treatment
GSE33411_9	Os02g0527300	4.10146	6.21912e-06	GSM826533,GSM826534,GSM826535 / GSM826527,GSM826528,GSM826529	genotype_IRBB7-time_6_hai / genotype_IRBB7-time_0_hai	Pathogen infection	Xanthomonas_oryzae_pv_Oryzae_infected_for_6h / no_treatment	Whole organism	Treatment
GSE69235_1	Os02g0527300	4.0761	0.000754352	GSM1695756,GSM1695757 / GSM1695752,GSM1695753	MDJ8_with_4_hours_post_mock_treatment / MDJ8_before_treatment	Water treatment	water_treatment_for_4h / no_treatment	Leaves at four-leaf to five-leaf stage	Treatment
GSE74465_1	Os02g0527300	4.01792	0.00312027	GSM1921123 / GSM1921121	WT_6h / WT_0h	Drought stress	drought_stress_for_6h / no_treatment	Whole plants at three-leaf stage	Treatment
GSE86379_3	Os02g0527300	3.91557	0.000447675	GSM2301209,GSM2301210,GSM2301211 / GSM2301203,GSM2301204,GSM2301205	NIL-Bph6-RNAi_leaf_shealth_with_48h_BPH_infestation / NIL-Bph6-RNAi_leaf_shealth_without_BPH_infestation_(at_0h)	BPH treatment	BPH_infestated_for_48h / no_treatment	Leaf shealth at four-leaf stage	Treatment
GSE38023_2	Os02g0527300	3.83911	0.00026915	GSM932415,GSM932416,GSM932417 / GSM932406,GSM932407,GSM932408	Rice-Li-Jiang-Xin-Tuan-Hei-Gu-cold-24h / Rice-Li-Jiang-Xin-Tuan-Hei-Gu-control	Cold stress	cold_stress_for_24h / no_treatment	Leaves	Treatment
GSE76415_1	Os02g0527300	3.82582	0.00187919	GSM2011075 / GSM2011074	YD6_36h_(YD6_the_same_as_9311) / YD6_0h_(YD6_the_same_as_9311)	Cold stress	36h_of_chilling_treatment / before_chilling_treatment	Whole plant at three-leaf stage	Treatment
GSE41647_5	Os02g0527300	3.70137	5.09627e-06	GSM1020933,GSM1020934,GSM1020935 / GSM1020927,GSM1020928,GSM1020929	3_h_stress_IR20_7-day-old_seedling / Control_IR20_7-day-old_seedling	Drought stress	drought_stress_for_3h / no_treatment	7 day-old seedlings	Treatment
GSE41647_3	Os02g0527300	3.63357	8.33948e-06	GSM1020930,GSM1020931,GSM1020932 / GSM1020924,GSM1020925,GSM1020926	3_h_stress_Dagad_deshi_7-day-old_seedling / Control_Dagad_deshi_7-day-old_seedling	Drought stress	drought_stress_for_3h / no_treatment	7 day-old seedlings	Treatment
GSE33411_4	Os02g0527300	3.61871	5.20027e-06	GSM826515,GSM826516,GSM826517 / GSM826512,GSM826513,GSM826514	genotype_IRBB5-time_3_hai / genotype_IRBB5-time_0_hai	Pathogen infection	Xanthomonas_oryzae_pv_Oryzae_infected_for_3h / no_treatment	Whole organism	Treatment
GSE33411_1	Os02g0527300	3.56774	0.000141121	GSM826503,GSM826504,GSM826505 / GSM826497,GSM826498,GSM826499	genotype_IR24-time_6_hai / genotype_IR24-time_0_hai	Pathogen infection	Xanthomonas_oryzae_pv_Oryzae_infected_for_6h / no_treatment	Whole organism	Treatment
GSE33411_8	Os02g0527300	3.38747	1.24069e-05	GSM826530,GSM826531,GSM826532 / GSM826527,GSM826528,GSM826529	genotype_IRBB7-time_3_hai / genotype_IRBB7-time_0_hai	Pathogen infection	Xanthomonas_oryzae_pv_Oryzae_infected_for_3h / no_treatment	Whole organism	Treatment
GSE4471_0	Os02g0527300	3.37654	0.00109726	GSM100441,GSM100442,GSM149410 / GSM100439,GSM100440,GSM149409	Rice_Azucena_1ppm_Arsenate / Rice_Azucena_0ppm_Arsenate_(Control)	Arsenate treatment	1ppm_arsenate_treatment / no_treatment	1 week-old roots	Treatment
GSE86379_0	Os02g0527300	3.21945	0.000458822	GSM2301197,GSM2301198,GSM2301199 / GSM2301194,GSM2301195,GSM2301196	NIL-Bph6_leaf_shealth_with_6h_BPH_infestation / NIL-Bph6_leaf_shealth_without_BPH_infestation_(at_0h)	BPH treatment	BPH_infestated_for_6h / no_treatment	Leaf shealth at four-leaf stage	Treatment
GSE36272_18	Os02g0527300	-3.25923	0.00124713	GSM885756,GSM885757,GSM885758 / GSM885741,GSM885742,GSM885743	cultivar_IR24-strain_PXO99AME2 / cultivar_IR24-strain_NO_TREATMENT	Pathogen infection	Xanthomonas_oryzae_PXO99AME2_inoculated_for_24h / no_treatment	14 day-old leaves	Treatment
GSE36272_9	Os02g0527300	-3.38791	0.0015882	GSM885726,GSM885727,GSM885728 / GSM885709,GSM885710	cultivar_Nipponbare-strain_PXO99A-2 / cultivar_Nipponbare-strain_NO_TREATMENT	Pathogen infection	Xanthomonas_oryzae_PXO99A-2_inoculated_for_24h / no_treatment	14 day-old leaves	Treatment
GSE38023_10	Os02g0527300	-3.68617	0.000486764	GSM932421,GSM932422,GSM932423 / GSM932415,GSM932416,GSM932417	Rice-Li-Jiang-Xin-Tuan-Hei-Gu-recovery-24h / Rice-Li-Jiang-Xin-Tuan-Hei-Gu-cold-24h	Cold stress	recovery_from_cold_stress / no_treatment	Leaves	Treatment
GSE38871_1	Os02g0527300	-3.83042	0.00655718	GSM951116,GSM951117 / GSM951112,GSM951113	NT_+P / NT_-P	Phosphorus treatment	P-fertilized / P-deficient	Roots	Treatment
GSE38871_0	Os02g0527300	-3.92328	0.00755688	GSM951114,GSM951115 / GSM951110,GSM951111	T_+P / T_-P	Phosphorus treatment	P-fertilized / P-deficient	Roots	Treatment
GSE17245_5	Os02g0527300	-4.44066	7.4711e-06	GSM431931,GSM431932 / GSM431927,GSM431928	Root_-Fe-P / Root_-Fe+P	Phosphorus treatment	without_both_Fe_and_P / full_strength_of_P_and_no_Fe	Root segments derived from 10 day-old seedlings	Treatment
GSE28308_1	Os02g0527300	-5.07303	0.005492	GSM700351,GSM700352 / GSM700349,GSM700350	TP-Pi54_challenged / TP-Pi54_control	Pathogen infection	Magnaporthe_oryzae_infected / no_treatment	Seedling 15 days after germination	Treatment
GSE38023_11	Os02g0527300	-5.27094	5.34323e-05	GSM932439,GSM932440,GSM932441 / GSM932433,GSM932434,GSM932435	Rice-IR29-recovery-24h / Rice-IR29-cold-24h	Cold stress	recovery_from_cold_stress / cold_stress_for_2h	Leaves	Treatment
GSE28308_0	Os02g0527300	-6.60661	0.000857742	GSM700347,GSM700348 / GSM700345,GSM700346	TP_challenged / TP_control	Pathogen infection	Magnaporthe_oryzae_infected / no_treatment	Seedling 15 days after germination	Treatment
GSE74795_1	Os02g0781300	3.0262	0.000377621	GSM1933833,GSM1933834,GSM1933835 / GSM1933830,GSM1933831,GSM1933832	PB1_root_sample_grown_in_Phosphorus_deficient_conditions / PB1_root_sample_grown_in_Phosphorus_sufficient_conditions	Phosphorus treatment	phosphorus_deficient / phosphorus_sufficient	Roots of 15 day-old seedlings	Treatment
GSE92773_0	Os02g0781300	2.19616	1.91644e-06	GSM2437196,GSM2437197 / GSM2437194,GSM2437195	CysNO_treatment_Treat / CysNO_treatment_Control	CysNO treatment	5mM_CysNO_treatment / no_treatment	Leaves	Treatment
GSE65024_2	Os02g0781300	1.8679	0.00361676	GSM1585988,GSM1585989 / GSM1585990,GSM1585991	WT-DR_(OsbHLH148_control) / WT-WW_(OsbHLH148_control)	Drought stress	drought_stress / well-watered	Leaves at vegetative stage	Treatment
GSE65025_2	Os02g0781300	1.8679	0.00361676	GSM1585996,GSM1585997 / GSM1585998,GSM1585999	WT-DR_(OsHSFA2e_control) / WT-WW_(OsHSFA2e_control)	Drought stress	drought_stress / well-watered	Leaves	Treatment
GSE74465_0	Os02g0781300	1.62803	0.0404317	GSM1921122 / GSM1921121	WT_1h / WT_0h	Drought stress	drought_stress_for_1h / no_treatment	Whole plants at three-leaf stage	Treatment
GSE6737_0	Os02g0781300	-1.50608	0.00703115	GSM154833,GSM154937,GSM154938 / GSM154829,GSM154831,GSM154832	Root_tZ-treatment_30min / Root_DMSO-treatment_30min	tZ treatment	5uM_tZ_treatment_for_30min / DMSO_treatment_for_30min	Roots of 2 week-old seedlings	Treatment
GSE101734_0	Os02g0781300	-1.94596	1.28649e-06	GSM2714235,GSM2714236,GSM2714237 / GSM2714232,GSM2714233,GSM2714234	9311_ST / 9311_CK	Salt stress	125mM_NaCl_treatment_for_1h / no_treatment	Roots of two half-leaf seedlings	Treatment
GSE101734_1	Os02g0781300	-2.24176	0.000295742	GSM2714241,GSM2714242,GSM2714243 / GSM2714238,GSM2714239,GSM2714240	9L136_ST / 9L136_CK	Salt stress	125mM_NaCl_treatment_for_1h / no_treatment	Roots of two half-leaf seedlings	Treatment
GSE7256_1	Os03g0180900	7.38296	7.65423e-05	GSM174886,GSM174889 / GSM174884,GSM174890	FR13_4_dpi / mock_4_dpi	Virulent infection	Magnaporthe_grisea_infected_for_4_days / mock_for_4_days	Two week-old rice plants	Treatment
GSE41647_4	Os03g0180900	6.17853	4.16502e-06	GSM1020936,GSM1020937,GSM1020938 / GSM1020924,GSM1020925,GSM1020926	6_h_stress_Dagad_deshi_7-day-old_seedling / Control_Dagad_deshi_7-day-old_seedling	Drought stress	drought_stress_for_6h / no_treatment	7 day-old seedlings	Treatment
GSE26280_4	Os03g0180900	5.68562	0.000100579	GSM645349,GSM645350,GSM645351 / GSM645346,GSM645347,GSM645348	Drought_treated_leaves_at_booting_stage / normal_leaves_at_booting_stage	Drought stress	drought_treatment / no_treatment	Leaves at booting stage	Treatment
GSE41647_3	Os03g0180900	5.6724	5.95489e-06	GSM1020930,GSM1020931,GSM1020932 / GSM1020924,GSM1020925,GSM1020926	3_h_stress_Dagad_deshi_7-day-old_seedling / Control_Dagad_deshi_7-day-old_seedling	Drought stress	drought_stress_for_3h / no_treatment	7 day-old seedlings	Treatment
GSE33204_11	Os03g0180900	5.52217	5.79021e-08	GSM822100,GSM822101,GSM822102 / GSM822070,GSM822071,GSM822072	HH1-LT / HH1-30	Low temperature treatment	low_temperature_for_6h / no_treatment	30 day-old leaves	Treatment
GSE65024_2	Os03g0180900	5.50063	1.52609e-32	GSM1585988,GSM1585989 / GSM1585990,GSM1585991	WT-DR_(OsbHLH148_control) / WT-WW_(OsbHLH148_control)	Drought stress	drought_stress / well-watered	Leaves at vegetative stage	Treatment
GSE65025_2	Os03g0180900	5.50063	1.52609e-32	GSM1585996,GSM1585997 / GSM1585998,GSM1585999	WT-DR_(OsHSFA2e_control) / WT-WW_(OsHSFA2e_control)	Drought stress	drought_stress / well-watered	Leaves	Treatment
GSE33204_13	Os03g0180900	5.43188	1.65075e-06	GSM822103,GSM822104,GSM822105 / GSM822073,GSM822074,GSM822075	MH63-LT / MH63-30	Low temperature treatment	low_temperature_for_6h / no_treatment	30 day-old leaves	Treatment
GSE17245_0	Os03g0180900	5.40639	0.0021724	GSM431927,GSM431928 / GSM431925,GSM431926	Root_-Fe+P / Root_+Fe+P	Fe treatment	full_strength_of_P_and_no_Fe / full_strength_of_Fe_and_P	Root segments derived from 10 day-old seedlings	Treatment
GSE26387_0	Os03g0180900	5.35521	0.00121674	GSM647656,GSM647657 / GSM647655	Leaves_MeOH_1day / Leaves_DW_1day	MeOH treatment	1%_methanol_for_1_day / distilled_water_for_1_day	4 week-old leaves	Treatment
GSE38023_3	Os03g0180900	5.06701	0.00129052	GSM932418,GSM932419,GSM932420 / GSM932406,GSM932407,GSM932408	Rice-Li-Jiang-Xin-Tuan-Hei-Gu-cold-48h / Rice-Li-Jiang-Xin-Tuan-Hei-Gu-control	Cold stress	cold_stress_for_48h / no_treatment	Leaves	Treatment
GSE74106_5	Os03g0180900	5.06054	0.000592495	GSM1910543,GSM1910544,GSM1910545 / GSM1910531,GSM1910532,GSM1910533	TN1_BPH_infestation_24_h / TN1_widetype_24_h	BPH treatment	BPH_infested_for_24h / no_treatment	Shoots	Treatment
GSE38023_2	Os03g0180900	5.05926	0.00242542	GSM932415,GSM932416,GSM932417 / GSM932406,GSM932407,GSM932408	Rice-Li-Jiang-Xin-Tuan-Hei-Gu-cold-24h / Rice-Li-Jiang-Xin-Tuan-Hei-Gu-control	Cold stress	cold_stress_for_24h / no_treatment	Leaves	Treatment
GSE37940_8	Os03g0180900	4.95658	4.46237e-06	GSM930416,GSM930417,GSM930418 / GSM930422,GSM930423,GSM930424	Oryza_Sativa_Japonica_C418_cold_stress_48h / Oryza_Sativa_Japonica_C418_control	Cold stress	4C_for_48h / no_treatment	Shoots	Treatment
GSE38023_1	Os03g0180900	4.87397	0.00361558	GSM932412,GSM932413,GSM932414 / GSM932406,GSM932407,GSM932408	Rice-Li-Jiang-Xin-Tuan-Hei-Gu-cold-8h / Rice-Li-Jiang-Xin-Tuan-Hei-Gu-control	Cold stress	cold_stress_for_8h / no_treatment	Leaves	Treatment
GSE38023_0	Os03g0180900	4.8634	0.00256069	GSM932409,GSM932410,GSM932411 / GSM932406,GSM932407,GSM932408	Rice-Li-Jiang-Xin-Tuan-Hei-Gu-cold-2h / Rice-Li-Jiang-Xin-Tuan-Hei-Gu-control	Cold stress	cold_stress_for_2h / no_treatment	Leaves	Treatment
GSE38023_8	Os03g0180900	4.81209	8.28202e-06	GSM932436,GSM932437,GSM932438 / GSM932424,GSM932425,GSM932426	Rice-IR29-cold-48h / Rice-IR29-control	Cold stress	cold_stress_for_48h / no_treatment	Leaves	Treatment
GSE38023_9	Os03g0180900	4.79314	1.30771e-05	GSM932439,GSM932440,GSM932441 / GSM932424,GSM932425,GSM932426	Rice-IR29-recovery-24h / Rice-IR29-control	Cold stress	recovery_from_cold_stress / no_treatment	Leaves	Treatment
GSE76415_1	Os03g0180900	4.73112	0.000214564	GSM2011075 / GSM2011074	YD6_36h_(YD6_the_same_as_9311) / YD6_0h_(YD6_the_same_as_9311)	Cold stress	36h_of_chilling_treatment / before_chilling_treatment	Whole plant at three-leaf stage	Treatment
GSE38023_7	Os03g0180900	4.62372	8.21273e-05	GSM932433,GSM932434,GSM932435 / GSM932424,GSM932425,GSM932426	Rice-IR29-cold-24h / Rice-IR29-control	Cold stress	cold_stress_for_24h / no_treatment	Leaves	Treatment
GSE74465_3	Os03g0180900	4.61233	0.00245241	GSM1921126 / GSM1921124	AP2_6h / AP2_0h	Drought stress	drought_stress_for_6h / no_treatment	Whole plants at three-leaf stage	Treatment
GSE28012_0	Os03g0180900	4.58184	0.00729657	GSM692771,GSM692772 / GSM692770	Rice_stem_SSB_infested_by_24_h / Rice_Stem-control	SSB infestion	SSB_infested_for_24h / no_treatment	Stems	Treatment
GSE74465_1	Os03g0180900	4.49653	0.0024666	GSM1921123 / GSM1921121	WT_6h / WT_0h	Drought stress	drought_stress_for_6h / no_treatment	Whole plants at three-leaf stage	Treatment
GSE38023_5	Os03g0180900	4.48085	0.000952132	GSM932427,GSM932428,GSM932429 / GSM932424,GSM932425,GSM932426	Rice-IR29-cold-2h / Rice-IR29-control	Cold stress	cold_stress_for_2h / no_treatment	Leaves	Treatment
GSE74465_0	Os03g0180900	4.2994	7.05102e-11	GSM1921122 / GSM1921121	WT_1h / WT_0h	Drought stress	drought_stress_for_1h / no_treatment	Whole plants at three-leaf stage	Treatment
GSE7256_0	Os03g0180900	4.16614	0.00775398	GSM174885,GSM174887 / GSM174883,GSM174888	FR13_3_dpi / mock_3_dpi	Virulent infection	Magnaporthe_grisea_infected_for_3_days / mock_for_3_days	Two week-old rice plants	Treatment
GSE38023_4	Os03g0180900	4.14774	0.00142375	GSM932421,GSM932422,GSM932423 / GSM932406,GSM932407,GSM932408	Rice-Li-Jiang-Xin-Tuan-Hei-Gu-recovery-24h / Rice-Li-Jiang-Xin-Tuan-Hei-Gu-control	Cold stress	recovery_from_cold_stress / no_treatment	Leaves	Treatment
GSE74106_3	Os03g0180900	4.10178	0.000440574	GSM1910528,GSM1910529,GSM1910530 / GSM1910516,GSM1910517,GSM1910518	RH_BPH_infestation_6_h / RH_widetype_6_h	BPH treatment	BPH_infested_for_6h / no_treatment	Shoots	Treatment
GSE74106_7	Os03g0180900	4.07585	3.72661e-05	GSM1910546,GSM1910547,GSM1910548 / GSM1910534,GSM1910535,GSM1910536	RH_BPH_infestation_24_h / RH_widetype_24_h	BPH treatment	BPH_infested_for_24h / no_treatment	Shoots	Treatment
GSE37940_3	Os03g0180900	4.04234	0.000381522	GSM930398,GSM930399,GSM930400 / GSM930404,GSM930405,GSM930406	Oryza_Sativa_Japonica_K354_cold_stress_48h / Oryza_Sativa_Japonica_K354_control	Cold stress	4C_for_48h / no_treatment	Shoots	Treatment
GSE30942_0	Os03g0180900	3.92485	0.00753153	GSM767219,GSM767220,GSM767221 / GSM767222,GSM767223,GSM767224	Bgh_at_24_hpi / mock_at_T24_hpi	Pathogen infection	B_graminis_f_sp_Hordei_(Bgh)_inoculated_for_24h / mock_inoculated_for_24h	Leaves	Treatment
GSE65025_3	Os03g0180900	3.90385	3.13496e-05	GSM1586000,GSM1586001 / GSM1586002,GSM1586003	Oshsfa2e-DR / Oshsfa2e-WW	Drought stress	drought_stress / well-watered	Leaves	Treatment
GSE43780_1	Os03g0180900	3.88301	5.63236e-05	GSM1071184,GSM1071193,GSM1071198 / GSM1071204,GSM1071216,GSM1071217	E8_R1_with_embryo_sterile_distilled_water_imbibition_for_8h / E0_R4_with_embryo_sterile_distilled_water_imbibition_for_0h	Water treatment	sterile_distilled_water_imbibition_for_8h / sterile_distilled_water_imbibition_for_0h	Embryo	Treatment
GSE38023_6	Os03g0180900	3.85522	1.77523e-05	GSM932430,GSM932431,GSM932432 / GSM932424,GSM932425,GSM932426	Rice-IR29-cold-8h / Rice-IR29-control	Cold stress	cold_stress_for_8h / no_treatment	Leaves	Treatment
GSE54466_0	Os03g0180900	3.84362	0.00394375	GSM1315895,GSM1315896,GSM1315897 / GSM1315892,GSM1315893,GSM1315894	osnox2_mutant_under_drought_stress_condition / osnox2_mutant_under_normal_growth_condition	Drought stress	drought_stress / no_treatment	The youngest fully expanded leaves from 2_5 month-old plants	Treatment
GSE37940_6	Os03g0180900	3.833	1.08623e-05	GSM930410,GSM930411,GSM930412 / GSM930422,GSM930423,GSM930424	Oryza_Sativa_Japonica_C418_cold_stress_24h / Oryza_Sativa_Japonica_C418_control	Cold stress	4C_for_24h / no_treatment	Shoots	Treatment
GSE43050_3	Os03g0180900	3.6871	0.00103053	GSM1055639,GSM1055640,GSM1055641 / GSM1055636,GSM1055637,GSM1055638	96_hpi_resistant_cv_ / 96_hmi_resistant_cv_	Pathogen infection	Philippine_Xanthomonas_oryzae_pv_oryzae_(Xoo)_infected_for_96h / mock_for_96h	Leaves from 35 day-old seedlings	Treatment
GSE80811_1	Os03g0180900	3.59373	0.0481671	GSM2137965 / GSM2137963	water_deficit_stress_for_2_d / well-watered_control	Drought stress	water_deficit_stress_for_2_days / well-watered	5 week-old leaves	Treatment
GSE80246_2	Os03g0180900	3.49967	7.26773e-06	GSM2122649,GSM2122650,GSM2122651 / GSM2122646,GSM2122647,GSM2122648	NIL-BPH9_leaf_shealth_with_3h_BPH_infestaion / NIL-BPH9_leaf_shealth_without_BPH_infestaion_(at_0h)	BPH infestaion	with_3h_BPH_infestaion_ / without_BPH_infestaion	Leaf shealth at four-leaf stage	Treatment
GSE41647_6	Os03g0180900	3.36864	4.96935e-06	GSM1020939,GSM1020940,GSM1020941 / GSM1020927,GSM1020928,GSM1020929	6_h_stress_IR20_7-day-old_seedling / Control_IR20_7-day-old_seedling	Drought stress	drought_stress_for_6h / no_treatment	7 day-old seedlings	Treatment
GSE37940_1	Os03g0180900	3.34362	0.000531038	GSM930392,GSM930393,GSM930394 / GSM930404,GSM930405,GSM930406	Oryza_Sativa_Japonica_K354_cold_stress_24h / Oryza_Sativa_Japonica_K354_control	Cold stress	4C_for_24h / no_treatment	Shoots	Treatment
GSE21651_1	Os03g0180900	3.20092	0.00112849	GSM540086,GSM540087 / GSM540084,GSM540085	Tolerant-drought_stressed / Tolerant-drought-control	Drought stress	drought_for_1_day / no_treatment	Leaves from 2 week-old seedlings	Treatment
GSE67373_1	Os03g0180900	3.19806	0.0174288	GSM1645628 / GSM1645629	93-11_CT / 93-11_UT	Cold stress	with_chilling_teatment / no_treatment	15 day-old seedlings	Treatment
GSE6901_0	Os03g0180900	3.17429	0.000287161	GSM159262,GSM159263,GSM159264 / GSM159259,GSM159260,GSM159261	Drought_stress / 7-day-old_Seedling	Drought stress	drought_stress / no_treatment	7 day-old seedlings	Treatment
GSE74106_1	Os03g0180900	3.16791	0.00869792	GSM1910525,GSM1910526,GSM1910527 / GSM1910513,GSM1910514,GSM1910515	TN1_BPH_infestation_6_h / TN1_widetype_6_h	BPH treatment	BPH_infested_for_6h / no_treatment	Shoots	Treatment
GSE80246_3	Os03g0180900	3.14455	8.86439e-06	GSM2122652,GSM2122653,GSM2122654 / GSM2122646,GSM2122647,GSM2122648	NIL-BPH9_leaf_shealth_with_6h_BPH_infestaion / NIL-BPH9_leaf_shealth_without_BPH_infestaion_(at_0h)	BPH infestaion	with_6h_BPH_infestaion_ / without_BPH_infestaion	Leaf shealth at four-leaf stage	Treatment
GSE43780_2	Os03g0180900	3.12897	8.7204e-05	GSM1071188,GSM1071200,GSM1071205 / GSM1071204,GSM1071216,GSM1071217	E12_R1_with_embryo_sterile_distilled_water_imbibition_for_12h / E0_R4_with_embryo_sterile_distilled_water_imbibition_for_0h	Water treatment	sterile_distilled_water_imbibition_for_12h / sterile_distilled_water_imbibition_for_0h	Embryo	Treatment
GSE21651_2	Os03g0180900	3.04393	0.000328728	GSM540090,GSM540091 / GSM540088,GSM540089	Salt-sensitive-stressed / Salt-sensitive-control	Salt stress	50mM_NaCl_for_1_day / no_treatment	Leaves from 2 week-old seedlings	Treatment
GSE74465_4	Os03g0180900	-3.96431	1.11107e-14	GSM1921128 / GSM1921127	Van_1h / Van_0h	Drought stress	drought_stress_for_1h / no_treatment	Whole plants at three-leaf stage	Treatment
GSE17245_5	Os03g0180900	-5.7321	0.00107611	GSM431931,GSM431932 / GSM431927,GSM431928	Root_-Fe-P / Root_-Fe+P	Phosphorus treatment	without_both_Fe_and_P / full_strength_of_P_and_no_Fe	Root segments derived from 10 day-old seedlings	Treatment
GSE33204_12	Os03g0335200	5.57615	2.04407e-05	GSM822097,GSM822098,GSM822099 / GSM822073,GSM822074,GSM822075	MH63-HT / MH63-30	High temperature treatment	high_temperature_for_6h / no_treatment	30 day-old leaves	Treatment
GSE33204_10	Os03g0335200	4.94907	1.06489e-06	GSM822094,GSM822095,GSM822096 / GSM822070,GSM822071,GSM822072	HH1-HT / HH1-30	High temperature treatment	high_temperature_for_6h / no_treatment	30 day-old leaves	Treatment
GSE36272_4	Os03g0335200	5.58167	0.00157588	GSM885711,GSM885712,GSM885713 / GSM885709,GSM885710	cultivar_Nipponbare-strain_T7174 / cultivar_Nipponbare-strain_NO_TREATMENT	Pathogen infection	Xanthomonas_oryzae_T7174_inoculated_for_24h / no_treatment	14 day-old leaves	Treatment
GSE36272_2	Os03g0335200	5.17583	0.000837797	GSM885703,GSM885704,GSM885705 / GSM885709,GSM885710	cultivar_Nipponbare-strain_PXO99AME5 / cultivar_Nipponbare-strain_NO_TREATMENT	Pathogen infection	Xanthomonas_oryzae_PXO99AME5_inoculated_for_24h / no_treatment	14 day-old leaves	Treatment
GSE54243_4	Os03g0335200	5.00362	0.00312389	GSM1310855,GSM1310856,GSM1310857 / GSM1310843,GSM1310844,GSM1310845	NIL(Hwi1)-7d / NIL(Hwi1)-0d	Temperature treatment	grow_under_20C_for_20_days_then_shift_into_30C_for_7_days / grow_under_20C_for_20_days	Basal nodes	Treatment
GSE37940_8	Os03g0335200	4.97374	3.76298e-06	GSM930416,GSM930417,GSM930418 / GSM930422,GSM930423,GSM930424	Oryza_Sativa_Japonica_C418_cold_stress_48h / Oryza_Sativa_Japonica_C418_control	Cold stress	4C_for_48h / no_treatment	Shoots	Treatment
GSE36272_34	Os03g0335200	4.90717	0.000895571	GSM885747,GSM885748,GSM885749 / GSM885738,GSM885739,GSM885740	cultivar_IR24-strain_PXO86 / cultivar_IR24-strain_MOCK	Pathogen infection	Xanthomonas_oryzae_PXO86_inoculated_for_24h / mock_for_24h	14 day-old leaves	Treatment
GSE36272_23	Os03g0335200	4.76077	0.000638386	GSM885711,GSM885712,GSM885713 / GSM885706,GSM885707,GSM885708	cultivar_Nipponbare-strain_T7174 / cultivar_Nipponbare-strain_MOCK	Pathogen infection	Xanthomonas_oryzae_T7174_inoculated_for_24h / mock_for_24h	14 day-old leaves	Treatment
GSE4471_0	Os03g0335200	4.71738	0.00105955	GSM100441,GSM100442,GSM149410 / GSM100439,GSM100440,GSM149409	Rice_Azucena_1ppm_Arsenate / Rice_Azucena_0ppm_Arsenate_(Control)	Arsenate treatment	1ppm_arsenate_treatment / no_treatment	1 week-old roots	Treatment
GSE36272_0	Os03g0335200	4.69	9.57743e-06	GSM885697,GSM885698,GSM885699 / GSM885709,GSM885710	cultivar_Nipponbare-strain_PXO99A / cultivar_Nipponbare-strain_NO_TREATMENT	Pathogen infection	Xanthomonas_oryzae_PXO99A_inoculated_for_24h / no_treatment	14 day-old leaves	Treatment
GSE36272_22	Os03g0335200	4.33616	0.000266855	GSM885703,GSM885704,GSM885705 / GSM885706,GSM885707,GSM885708	cultivar_Nipponbare-strain_PXO99AME5 / cultivar_Nipponbare-strain_MOCK	Pathogen infection	Xanthomonas_oryzae_PXO99AME5_inoculated_for_24h / mock_for_24h	14 day-old leaves	Treatment
GSE33204_13	Os03g0335200	4.31407	3.89301e-06	GSM822103,GSM822104,GSM822105 / GSM822073,GSM822074,GSM822075	MH63-LT / MH63-30	Low temperature treatment	low_temperature_for_6h / no_treatment	30 day-old leaves	Treatment
GSE36272_5	Os03g0335200	4.25609	0.000949629	GSM885714,GSM885715,GSM885716 / GSM885709,GSM885710	cultivar_Nipponbare-strain_PXO86 / cultivar_Nipponbare-strain_NO_TREATMENT	Pathogen infection	Xanthomonas_oryzae_PXO86_inoculated_for_24h / no_treatment	14 day-old leaves	Treatment
GSE83219_2	Os03g0335200	4.2473	1.95033e-56	GSM2196458,GSM2196459,GSM2196460 / GSM2196455,GSM2196456,GSM2196457	1N_Guy11_inoculated / 1N_Mock_inoculated	Fungi infection	inoculated_with_Magnaporthe_oryzae_isolate_Guy11 / inoculated_with_control_solution	Shoot tissus of 28-day old plant	Treatment
GSE86379_3	Os03g0335200	4.24646	6.19687e-05	GSM2301209,GSM2301210,GSM2301211 / GSM2301203,GSM2301204,GSM2301205	NIL-Bph6-RNAi_leaf_shealth_with_48h_BPH_infestation / NIL-Bph6-RNAi_leaf_shealth_without_BPH_infestation_(at_0h)	BPH treatment	BPH_infestated_for_48h / no_treatment	Leaf shealth at four-leaf stage	Treatment
GSE18361_0	Os03g0335200	4.23786	0.000870235	GSM458181,GSM458182 / GSM458175,GSM458176	Magnaporthe_oryzae_Guy11_inoculated_root_2_dpi / Mock_inoculated_root_2_dpi	Pathogen infection	Magnaporthe_oryzae_Guy11_inoculated_for_2_days / mock_inoculated_for_2_days	Roots	Treatment
GSE67373_1	Os03g0335200	4.1224	0.0170361	GSM1645628 / GSM1645629	93-11_CT / 93-11_UT	Cold stress	with_chilling_teatment / no_treatment	15 day-old seedlings	Treatment
GSE38023_5	Os03g0335200	3.99116	1.26374e-06	GSM932427,GSM932428,GSM932429 / GSM932424,GSM932425,GSM932426	Rice-IR29-cold-2h / Rice-IR29-control	Cold stress	cold_stress_for_2h / no_treatment	Leaves	Treatment
GSE54243_5	Os03g0335200	3.83472	0.00858959	GSM1310861,GSM1310862,GSM1310863 / GSM1310843,GSM1310844,GSM1310845	NIL(Hwi1)-5d / NIL(Hwi1)-0d	Temperature treatment	grow_under_20C_for_20_days_then_shift_into_30C_for_5_days / grow_under_20C_for_20_days	Basal nodes	Treatment
GSE36272_20	Os03g0335200	3.80793	4.19185e-05	GSM885697,GSM885698,GSM885699 / GSM885706,GSM885707,GSM885708	cultivar_Nipponbare-strain_PXO99A / cultivar_Nipponbare-strain_MOCK	Pathogen infection	Xanthomonas_oryzae_PXO99A_inoculated_for_24h / mock_for_24h	14 day-old leaves	Treatment
GSE38023_7	Os03g0335200	3.75936	0.000313423	GSM932433,GSM932434,GSM932435 / GSM932424,GSM932425,GSM932426	Rice-IR29-cold-24h / Rice-IR29-control	Cold stress	cold_stress_for_24h / no_treatment	Leaves	Treatment
GSE83219_1	Os03g0335200	3.69866	1.10376e-17	GSM2196452,GSM2196453,GSM2196454 / GSM2196449,GSM2196450,GSM2196451	0N_Guy11_inoculated / 0N_Mock_inoculated	Fungi infection	inoculated_with_Magnaporthe_oryzae_isolate_Guy11 / inoculated_with_control_solution	Shoot tissus of 28-day old plant	Treatment
GSE36272_24	Os03g0335200	3.54371	0.000459155	GSM885714,GSM885715,GSM885716 / GSM885706,GSM885707,GSM885708	cultivar_Nipponbare-strain_PXO86 / cultivar_Nipponbare-strain_MOCK	Pathogen infection	Xanthomonas_oryzae_PXO86_inoculated_for_24h / mock_for_24h	14 day-old leaves	Treatment
GSE74106_5	Os03g0335200	3.35653	0.00311077	GSM1910543,GSM1910544,GSM1910545 / GSM1910531,GSM1910532,GSM1910533	TN1_BPH_infestation_24_h / TN1_widetype_24_h	BPH treatment	BPH_infested_for_24h / no_treatment	Shoots	Treatment
GSE38023_8	Os03g0335200	3.33035	5.023e-05	GSM932436,GSM932437,GSM932438 / GSM932424,GSM932425,GSM932426	Rice-IR29-cold-48h / Rice-IR29-control	Cold stress	cold_stress_for_48h / no_treatment	Leaves	Treatment
GSE37940_6	Os03g0335200	3.04731	0.00335938	GSM930410,GSM930411,GSM930412 / GSM930422,GSM930423,GSM930424	Oryza_Sativa_Japonica_C418_cold_stress_24h / Oryza_Sativa_Japonica_C418_control	Cold stress	4C_for_24h / no_treatment	Shoots	Treatment
GSE39049_5	Os03g0335200	2.89107	0.00412705	GSM954714 / GSM954711	Spike_infected_stage_3_(2011S3) / Spike_control_(2011CK)	Pathogen infection	Ustilaginoidea_virens_infected / uninfected	Spikes	Treatment
GSE62488_5	Os03g0335200	-2.80622	6.00103e-10	GSM1527803,GSM1527804 / GSM1527791,GSM1527792	H471-2dpi / H471-ck	Pathogen infection	Xoo_inoculated_for_2_days / no_treatment	Leaves at tillering stage	Treatment
GSE6737_2	Os03g0335200	-2.87253	0.000161358	GSM154948,GSM154949,GSM154950 / GSM154945,GSM154946,GSM154947	Leaf_tZ-treatment_30min / Leaf_DMSO-treatment_30min	tZ treatment	5uM_tZ_treatment_for_30min / DMSO_treatment_for_30min	Third leaves of 2 week-old seedlings	Treatment
GSE74795_2	Os03g0335200	-2.9018	0.00159461	GSM1933839,GSM1933840,GSM1933841 / GSM1933836,GSM1933837,GSM1933838	Dular_shoot_sample_grown_in_Phosphorus_deficient_conditions / Dular_shoot_sample_grown_in_Phosphorus_sufficient_conditions	Phosphorus treatment	phosphorus_deficient / phosphorus_sufficient	Shoots of 15 day-old seedlings	Treatment
GSE25176_0	Os03g0335200	-3.04565	1.70468e-06	GSM618365,GSM618366 / GSM618363,GSM618364	Rice_IRAT109_at_D1 / Rice_IRAT109_at_D0	Drought stress	slight_drought / no_treatment	Flag leaves	Treatment
GSE58603_5	Os03g0335200	-3.1283	0.00672398	GSM1414917,GSM1414918,GSM1414919 / GSM1414923,GSM1414924,GSM1414925	Oryza_Sativa_Indica_IR64_salinity+ABA_stress_Leaf / Oryza_Sativa_Indica_IR64_control_stress_Leaf	Salt+ABA treatment	140mM_NaCl+10_uM_ABA_for_4_days / no_treatment	Leaves at seedling stage	Treatment
GSE25176_5	Os03g0335200	-3.20166	0.00431064	GSM618377,GSM618378 / GSM618371,GSM618372	Rice_ZS97_at_D3 / Rice_ZS97_at_D0	Drought stress	severe_drought / no_treatment	Flag leaves	Treatment
GSE62488_3	Os03g0335200	-3.4691	0.00478318	GSM1527801,GSM1527802 / GSM1527789,GSM1527790	P28-2dpi / P28-ck	Pathogen infection	Xoo_inoculated_for_2_days / no_treatment	Leaves at tillering stage	Treatment
GSE24048_0	Os03g0335200	-3.53313	0.00132649	GSM591767,GSM591768,GSM591769 / GSM591761,GSM591762,GSM591763	Droughted_Azucena / Control_Azucena	Drought stress	plant_droughted_for_24_days / no_treatment	Leaves	Treatment
GSE38023_11	Os03g0335200	-3.5854	0.000721975	GSM932439,GSM932440,GSM932441 / GSM932433,GSM932434,GSM932435	Rice-IR29-recovery-24h / Rice-IR29-cold-24h	Cold stress	recovery_from_cold_stress / cold_stress_for_2h	Leaves	Treatment
GSE24048_1	Os03g0335200	-3.66556	0.00089385	GSM591770,GSM591771,GSM591772 / GSM591764,GSM591765,GSM591766	Droughted_Bala / Control_Bala	Drought stress	plant_droughted_for_24_days / no_treatment	Leaves	Treatment
GSE92989_0	Os03g0335200	-3.78948	2.25512e-19	GSM2441712,GSM2441713 / GSM2441710,GSM2441711	Drought_2_days / Control	Drought stress	drought_stress_for_2_days / no_treatment	Roots of 4 week-old seedlings	Treatment
GSE6737_3	Os03g0335200	-3.8687	1.09654e-06	GSM154954,GSM154955,GSM154956 / GSM154951,GSM154952,GSM154953	Leaf_tZ-treatment_120min / Leaf_DMSO-treatment_120min	tZ treatment	5uM_tZ_treatment_for_120min / DMSO_treatment_for_120min	Third leaves of 2 week-old seedlings	Treatment
GSE62488_2	Os03g0335200	-3.96378	0.00214433	GSM1527795,GSM1527796 / GSM1527789,GSM1527790	P28-1dpi / P28-ck	Pathogen infection	Xoo_inoculated_for_1_day / no_treatment	Leaves at tillering stage	Treatment
GSE26280_1	Os03g0335200	-4.00071	0.00385926	GSM645331,GSM645332,GSM645333 / GSM645328,GSM645329,GSM645330	Drought_treated_roots_at_tillering_stage / normal_roots_at_tillering_stage	Drought stress	drought_treatment / no_treatment	Roots at tillering stage	Treatment
GSE80811_1	Os03g0335200	-4.04103	0.0200335	GSM2137965 / GSM2137963	water_deficit_stress_for_2_d / well-watered_control	Drought stress	water_deficit_stress_for_2_days / well-watered	5 week-old leaves	Treatment
GSE25176_1	Os03g0335200	-4.23235	0.000106855	GSM618367,GSM618368 / GSM618363,GSM618364	Rice_IRAT109_at_D2 / Rice_IRAT109_at_D0	Drought stress	moderate_drought / no_treatment	Flag leaves	Treatment
GSE25176_2	Os03g0335200	-4.76088	5.42643e-07	GSM618369,GSM618370 / GSM618363,GSM618364	Rice_IRAT109_at_D3 / Rice_IRAT109_at_D0	Drought stress	severe_drought / no_treatment	Flag leaves	Treatment
GSE57950_2	Os03g0335200	-5.07529	0.000322378	GSM1398437,GSM1398438 / GSM1398431,GSM1398432	P28_1d / P28_ck	Drought stress	drought_treatment_for_1_day / no_treatment	Leaves at tillering stage	Treatment
GSE57950_5	Os03g0335200	-5.30606	3.88484e-20	GSM1398445,GSM1398446 / GSM1398433,GSM1398434	H471_3d / H471_ck	Drought stress	drought_treatment_for_3_days / no_treatment	Leaves at tillering stage	Treatment
GSE57950_0	Os03g0335200	-5.3072	1.42064e-13	GSM1398435,GSM1398436 / GSM1398429,GSM1398430	HHZ_1d / HHZ_ck	Drought stress	drought_treatment_for_1_day / no_treatment	Leaves at tillering stage	Treatment
GSE57950_1	Os03g0335200	-5.40031	8.08901e-14	GSM1398441,GSM1398442 / GSM1398429,GSM1398430	HHZ_3d / HHZ_ck	Drought stress	drought_treatment_for_3_days / no_treatment	Leaves at tillering stage	Treatment
GSE57950_4	Os03g0335200	-5.44808	1.08222e-20	GSM1398439,GSM1398440 / GSM1398433,GSM1398434	H471_1d / H471_ck	Drought stress	drought_treatment_for_1_day / no_treatment	Leaves at tillering stage	Treatment
GSE57950_3	Os03g0335200	-5.83825	8.37291e-05	GSM1398443,GSM1398444 / GSM1398431,GSM1398432	P28_3d / P28_ck	Drought stress	drought_treatment_for_3_days / no_treatment	Leaves at tillering stage	Treatment
GSE17245_0	Os08g0540400	4.66542	6.67903e-07	GSM431927,GSM431928 / GSM431925,GSM431926	Root_-Fe+P / Root_+Fe+P	Fe treatment	full_strength_of_P_and_no_Fe / full_strength_of_Fe_and_P	Root segments derived from 10 day-old seedlings	Treatment
GSE67373_1	Os08g0540400	3.98606	0.0202369	GSM1645628 / GSM1645629	93-11_CT / 93-11_UT	Cold stress	with_chilling_teatment / no_treatment	15 day-old seedlings	Treatment
GSE37940_8	Os08g0540400	3.95308	2.98059e-06	GSM930416,GSM930417,GSM930418 / GSM930422,GSM930423,GSM930424	Oryza_Sativa_Japonica_C418_cold_stress_48h / Oryza_Sativa_Japonica_C418_control	Cold stress	4C_for_48h / no_treatment	Shoots	Treatment
GSE56779_3	Os08g0540400	3.8017	2.02121e-06	GSM1368955,GSM1368956,GSM1368957 / GSM1368949,GSM1368950,GSM1368951	TGMS-Co27_at_low_temperature / TGMS-Co27_at_high_temperature	Temperature treatment	low_temperature_treatment / high_temperature_treatment	Meiosis-stage inflorescences	Treatment
GSE43780_5	Os08g0540400	3.52792	0.000503993	GSM1071212,GSM1071214,GSM1071182 / GSM1071199,GSM1071201,GSM1071210	A4_R3_with_endosperm_sterile_distilled_water_imbibition_for_4h / A0_R2_with_endosperm_sterile_distilled_water_imbibition_for_0h	Water treatment	sterile_distilled_water_imbibition_for_4h / sterile_distilled_water_imbibition_for_0h	Endosperm	Treatment
GSE67373_0	Os08g0540400	3.35484	0.0339789	GSM1645626 / GSM1645627	NIP_CT / NIP_UT	Cold stress	with_chilling_teatment / no_treatment	15 day-old seedlings	Treatment
GSE43780_0	Os08g0540400	3.17309	9.45337e-05	GSM1071213,GSM1071194,GSM1071195 / GSM1071204,GSM1071216,GSM1071217	E4_R1_with_embryo_sterile_distilled_water_imbibition_for_4h / E0_R4_with_embryo_sterile_distilled_water_imbibition_for_0h	Water treatment	sterile_distilled_water_imbibition_for_4h / sterile_distilled_water_imbibition_for_0h	Embryo	Treatment
GSE43780_9	Os08g0540400	3.0787	0.000482471	GSM1071187,GSM1071203,GSM1071215 / GSM1071199,GSM1071201,GSM1071210	A24_R2_with_endosperm_sterile_distilled_water_imbibition_for_24h / A0_R2_with_endosperm_sterile_distilled_water_imbibition_for_0h	Water treatment	sterile_distilled_water_imbibition_for_24h / sterile_distilled_water_imbibition_for_0h	Endosperm	Treatment
GSE43780_6	Os08g0540400	2.96381	0.000666022	GSM1071183,GSM1071185,GSM1071191 / GSM1071199,GSM1071201,GSM1071210	A8_R3_with_endosperm_sterile_distilled_water_imbibition_for_8h / A0_R2_with_endosperm_sterile_distilled_water_imbibition_for_0h	Water treatment	sterile_distilled_water_imbibition_for_8h / sterile_distilled_water_imbibition_for_0h	Endosperm	Treatment
GSE65024_2	Os08g0540400	2.86942	4.47484e-09	GSM1585988,GSM1585989 / GSM1585990,GSM1585991	WT-DR_(OsbHLH148_control) / WT-WW_(OsbHLH148_control)	Drought stress	drought_stress / well-watered	Leaves at vegetative stage	Treatment
GSE65025_2	Os08g0540400	2.86942	4.47484e-09	GSM1585996,GSM1585997 / GSM1585998,GSM1585999	WT-DR_(OsHSFA2e_control) / WT-WW_(OsHSFA2e_control)	Drought stress	drought_stress / well-watered	Leaves	Treatment
GSE37557_6	Os08g0540400	2.85266	0.00865422	GSM921562,GSM921563 / GSM921560,GSM921561	Rice_seedlings_IAA_treatment / Rice_seedlings_control2	IAA treatment	50uM_IAA_treatment / water_treatment	7 day-old seedlings	Treatment
GSE37557_8	Os08g0540400	2.7435	0.00505282	GSM921566,GSM921567 / GSM921560,GSM921561	Rice_seedlings_ABA_treatment / Rice_seedlings_control2	ABA treatment	50uM_ABA_treatment / water_treatment	7 day-old seedlings	Treatment
GSE43780_2	Os08g0540400	2.68676	0.000445736	GSM1071188,GSM1071200,GSM1071205 / GSM1071204,GSM1071216,GSM1071217	E12_R1_with_embryo_sterile_distilled_water_imbibition_for_12h / E0_R4_with_embryo_sterile_distilled_water_imbibition_for_0h	Water treatment	sterile_distilled_water_imbibition_for_12h / sterile_distilled_water_imbibition_for_0h	Embryo	Treatment
GSE43780_8	Os08g0540400	2.67698	0.00187838	GSM1071186,GSM1071197,GSM1071211 / GSM1071199,GSM1071201,GSM1071210	A16_R2_with_endosperm_sterile_distilled_water_imbibition_for_16h / A0_R2_with_endosperm_sterile_distilled_water_imbibition_for_0h	Water treatment	sterile_distilled_water_imbibition_for_16h / sterile_distilled_water_imbibition_for_0h	Endosperm	Treatment
GSE38023_8	Os08g0540400	2.54534	0.00312116	GSM932436,GSM932437,GSM932438 / GSM932424,GSM932425,GSM932426	Rice-IR29-cold-48h / Rice-IR29-control	Cold stress	cold_stress_for_48h / no_treatment	Leaves	Treatment
GSE43780_3	Os08g0540400	2.49734	0.000454836	GSM1071189,GSM1071206,GSM1071208 / GSM1071204,GSM1071216,GSM1071217	E16_R1_with_embryo_sterile_distilled_water_imbibition_for_16h / E0_R4_with_embryo_sterile_distilled_water_imbibition_for_0h	Water treatment	sterile_distilled_water_imbibition_for_16h / sterile_distilled_water_imbibition_for_0h	Embryo	Treatment
GSE43780_1	Os08g0540400	2.47644	0.000253994	GSM1071184,GSM1071193,GSM1071198 / GSM1071204,GSM1071216,GSM1071217	E8_R1_with_embryo_sterile_distilled_water_imbibition_for_8h / E0_R4_with_embryo_sterile_distilled_water_imbibition_for_0h	Water treatment	sterile_distilled_water_imbibition_for_8h / sterile_distilled_water_imbibition_for_0h	Embryo	Treatment
GSE43780_7	Os08g0540400	2.41615	0.00245639	GSM1071192,GSM1071196,GSM1071202 / GSM1071199,GSM1071201,GSM1071210	A12_R1_with_endosperm_sterile_distilled_water_imbibition_for_12h / A0_R2_with_endosperm_sterile_distilled_water_imbibition_for_0h	Water treatment	sterile_distilled_water_imbibition_for_12h / sterile_distilled_water_imbibition_for_0h	Endosperm	Treatment
GSE33204_13	Os08g0540400	2.31465	0.00126165	GSM822103,GSM822104,GSM822105 / GSM822073,GSM822074,GSM822075	MH63-LT / MH63-30	Low temperature treatment	low_temperature_for_6h / no_treatment	30 day-old leaves	Treatment
GSE56779_2	Os08g0540400	2.28929	0.000549158	GSM1368952,GSM1368953,GSM1368954 / GSM1368946,GSM1368947,GSM1368948	WT_H1493_at_low_temperature / WT_H1493_at_high_temperature	Temperature treatment	low_temperature_treatment / high_temperature_treatment	Meiosis-stage inflorescences	Treatment
GSE33204_11	Os08g0540400	2.06428	0.002885	GSM822100,GSM822101,GSM822102 / GSM822070,GSM822071,GSM822072	HH1-LT / HH1-30	Low temperature treatment	low_temperature_for_6h / no_treatment	30 day-old leaves	Treatment
GSE58603_3	Os08g0540400	2.00307	0.00205697	GSM1414902,GSM1414903,GSM1414904 / GSM1414908,GSM1414909,GSM1414910	Oryza_Sativa_Indica_177_salinity+ABA_stress_Root / Oryza_Sativa_Indica_177_control_stress_Root	Salt+ABA treatment	140mM_NaCl+10_uM_ABA_for_4_days / no_treatment	Roots at seedling stage	Treatment
GSE21651_3	Os08g0540400	1.96369	0.000879412	GSM540094,GSM540095 / GSM540092,GSM540093	Salt-tolerant-stressed / Salt-tolerant-control	Salt stress	50mM_NaCl_for_1_day / no_treatment	Leaves from 2 week-old seedlings	Treatment
GSE43780_4	Os08g0540400	1.95963	0.00822293	GSM1071207,GSM1071190,GSM1071209 / GSM1071204,GSM1071216,GSM1071217	E24_R4_with_embryo_sterile_distilled_water_imbibition_for_24h / E0_R4_with_embryo_sterile_distilled_water_imbibition_for_0h	Water treatment	sterile_distilled_water_imbibition_for_24h / sterile_distilled_water_imbibition_for_0h	Embryo	Treatment
GSE37940_6	Os08g0540400	1.87488	0.00376056	GSM930410,GSM930411,GSM930412 / GSM930422,GSM930423,GSM930424	Oryza_Sativa_Japonica_C418_cold_stress_24h / Oryza_Sativa_Japonica_C418_control	Cold stress	4C_for_24h / no_treatment	Shoots	Treatment
GSE57950_4	Os08g0540400	1.74147	0.000210098	GSM1398439,GSM1398440 / GSM1398433,GSM1398434	H471_1d / H471_ck	Drought stress	drought_treatment_for_1_day / no_treatment	Leaves at tillering stage	Treatment
GSE38023_7	Os08g0540400	1.73943	0.008182	GSM932433,GSM932434,GSM932435 / GSM932424,GSM932425,GSM932426	Rice-IR29-cold-24h / Rice-IR29-control	Cold stress	cold_stress_for_24h / no_treatment	Leaves	Treatment
GSE6901_0	Os08g0540400	1.70352	0.00164506	GSM159262,GSM159263,GSM159264 / GSM159259,GSM159260,GSM159261	Drought_stress / 7-day-old_Seedling	Drought stress	drought_stress / no_treatment	7 day-old seedlings	Treatment
GSE57950_0	Os08g0540400	1.69773	6.08295e-06	GSM1398435,GSM1398436 / GSM1398429,GSM1398430	HHZ_1d / HHZ_ck	Drought stress	drought_treatment_for_1_day / no_treatment	Leaves at tillering stage	Treatment
GSE57950_5	Os08g0540400	1.53916	0.00132656	GSM1398445,GSM1398446 / GSM1398433,GSM1398434	H471_3d / H471_ck	Drought stress	drought_treatment_for_3_days / no_treatment	Leaves at tillering stage	Treatment
GSE104035_1	Os08g0540400	1.49388	0.022151	GSM2788031,GSM2788032,GSM2788033 / GSM2788025,GSM2788026,GSM2788027	IR_PB / IR_CK	PB treatment	paclobutrazol_treatment / ethanol_treatment	Leaves	Treatment
GSE78972_1	Os08g0540400	1.33324	0.00849124	GSM2082863,GSM2082864,GSM2082868 / GSM2082861,GSM2082862,GSM2082867	Short_Day_Drought / Short_Day_Watered	Drought stress	drought_stress_under_long_day / normal_water_under_long_day	Leaves	Treatment
GSE104035_0	Os08g0540400	1.25776	8.04152e-05	GSM2788028,GSM2788029,GSM2788030 / GSM2788025,GSM2788026,GSM2788027	IR_GA / IR_CK	GA treatment	gibberellic_acid_treatment / ethanol_treatment	Leaves	Treatment
GSE37940_7	Os08g0540400	1.22254	0.0050749	GSM930413,GSM930414,GSM930415 / GSM930422,GSM930423,GSM930424	Oryza_Sativa_Japonica_C418_cold_stress_12h / Oryza_Sativa_Japonica_C418_control	Cold stress	4C_for_12h / no_treatment	Shoots	Treatment
GSE89494_4	Os08g0540400	1.19241	0.0208687	GSM2373868,GSM2373876,GSM2373884,GSM2373892 / GSM2373864,GSM2373872,GSM2373880,GSM2373888	IR64_Al / IR64_control	Aluminum stress	80uM_Al3+_for_4h / no_treatment	Roots of 5 day-old seedlings	Treatment
GSE53564_5	Os08g0540400	1.17949	9.71474e-05	GSM1296213,GSM1296214,GSM1296215 / GSM1296210,GSM1296211,GSM1296212	CN1646-2_As_(V)_50um / CN1646-2_As_(V)_0um_(Control)	As treatment	50_uM_As_treatment_for_24h / 0_uM_As_treatment_for_24h	Roots of 10 day-old seedlings	Treatment
GSE44250_2	Os08g0540400	-1.17366	0.00794125	GSM1081332,GSM1081333,GSM1081334 / GSM1081326,GSM1081327,GSM1081328	seedling_in_potassium_deficient_medium / seedling_at_0_hr	Potassium treatment	potassium_deficient_for_5_days / no_treatment	Seedlings	Treatment
GSE74465_4	Os08g0540400	-1.30743	0.0122251	GSM1921128 / GSM1921127	Van_1h / Van_0h	Drought stress	drought_stress_for_1h / no_treatment	Whole plants at three-leaf stage	Treatment
GSE35984_2	Os08g0540400	-1.34752	0.00216933	GSM878674,GSM878675 / GSM878668,GSM878669	rice_seedling_exposed_to_Pi-deficient_solution_for_48_hours / rice_seedling_grown_under_Pi-sufficient_condition	Pi-deficient treatment	low_phosphate_for_48h / Pi-sufficient	1 week-old seedlings	Treatment
GSE78839_0	Os08g0540400	-1.36608	0.00294531	GSM2078444,GSM2078445,GSM2078446 / GSM2078440,GSM2078441,GSM2078442,GSM2078443	rice_calli_at_1g-inflight_control / rice_calli_at_spaceflight_control	Microgravity treatment	1g-inflight / spaceflight	17 day-old calli	Treatment
GSE38023_11	Os08g0540400	-1.69801	0.00881726	GSM932439,GSM932440,GSM932441 / GSM932433,GSM932434,GSM932435	Rice-IR29-recovery-24h / Rice-IR29-cold-24h	Cold stress	recovery_from_cold_stress / cold_stress_for_2h	Leaves	Treatment
GSE32426_3	Os08g0540400	-1.73156	0.00660188	GSM802490,GSM802491,GSM802492 / GSM802478,GSM802479,GSM802480	Nipponbare_callus_24hr / Nipponbare_callus_0	Agrobacterium infection	Agrobacterium_tumefaciens_infected_for_24h / no_treatment	Embryo-derived embryogenic calli	Treatment
GSE35984_1	Os08g0540400	-1.76725	0.000658739	GSM878672,GSM878673 / GSM878668,GSM878669	rice_seedling_exposed_to_Pi-deficient_solution_for_24_hours / rice_seedling_grown_under_Pi-sufficient_condition	Pi-deficient treatment	low_phosphate_for_24h / Pi-sufficient	1 week-old seedlings	Treatment
GSE32426_7	Os08g0540400	-2.09843	0.00175734	GSM802505,GSM802506,GSM802507 / GSM802493,GSM802494,GSM802495	Zhenshan_97_callus_24hr / Zhenshan_97_callus_0	Agrobacterium infection	Agrobacterium_tumefaciens_infected_for_24h / no_treatment	Embryo-derived embryogenic calli	Treatment
GSE39049_5	Os08g0540400	-2.11881	0.00132239	GSM954714 / GSM954711	Spike_infected_stage_3_(2011S3) / Spike_control_(2011CK)	Pathogen infection	Ustilaginoidea_virens_infected / uninfected	Spikes	Treatment
GSE32426_6	Os08g0540400	-2.14815	0.00108357	GSM802502,GSM802503,GSM802504 / GSM802493,GSM802494,GSM802495	Zhenshan_97_callus_12hr / Zhenshan_97_callus_0	Agrobacterium infection	Agrobacterium_tumefaciens_infected_for_12h / no_treatment	Embryo-derived embryogenic calli	Treatment
GSE6737_0	Os08g0540400	-2.25355	0.000274746	GSM154833,GSM154937,GSM154938 / GSM154829,GSM154831,GSM154832	Root_tZ-treatment_30min / Root_DMSO-treatment_30min	tZ treatment	5uM_tZ_treatment_for_30min / DMSO_treatment_for_30min	Roots of 2 week-old seedlings	Treatment
GSE44250_1	Os08g0540400	-3.05773	0.0013916	GSM1081329,GSM1081330,GSM1081331 / GSM1081326,GSM1081327,GSM1081328	seedling_in_potassium_sufficient_medium / seedling_at_0_hr	Potassium treatment	potassium_sufficient_for_5_days / no_treatment	Seedlings	Treatment
GSE17245_5	Os08g0540400	-5.14744	0.000540252	GSM431931,GSM431932 / GSM431927,GSM431928	Root_-Fe-P / Root_-Fe+P	Phosphorus treatment	without_both_Fe_and_P / full_strength_of_P_and_no_Fe	Root segments derived from 10 day-old seedlings	Treatment
GSE14275_0	Os09g0401000	2.58531	8.16777e-05	GSM357135,GSM357136,GSM357137 / GSM357122,GSM357133,GSM357134	14-day-old_seedling_heat_shock / 14-day-old_seedling	Heat shock	42_degree_celsius_for_3_h / no_treatment	14 day-old seedlings	Treatment
GSE33204_12	Os09g0401000	-2.1585	5.23072e-06	GSM822097,GSM822098,GSM822099 / GSM822073,GSM822074,GSM822075	MH63-HT / MH63-30	High temperature treatment	high_temperature_for_6h / no_treatment	30 day-old leaves	Treatment
GSE18361_0	Os09g0401000	5.9971	0.000825955	GSM458181,GSM458182 / GSM458175,GSM458176	Magnaporthe_oryzae_Guy11_inoculated_root_2_dpi / Mock_inoculated_root_2_dpi	Pathogen infection	Magnaporthe_oryzae_Guy11_inoculated_for_2_days / mock_inoculated_for_2_days	Roots	Treatment
GSE54243_4	Os09g0401000	4.42927	0.00491824	GSM1310855,GSM1310856,GSM1310857 / GSM1310843,GSM1310844,GSM1310845	NIL(Hwi1)-7d / NIL(Hwi1)-0d	Temperature treatment	grow_under_20C_for_20_days_then_shift_into_30C_for_7_days / grow_under_20C_for_20_days	Basal nodes	Treatment
GSE17245_0	Os09g0401000	4.29858	0.00303744	GSM431927,GSM431928 / GSM431925,GSM431926	Root_-Fe+P / Root_+Fe+P	Fe treatment	full_strength_of_P_and_no_Fe / full_strength_of_Fe_and_P	Root segments derived from 10 day-old seedlings	Treatment
GSE41647_4	Os09g0401000	4.20526	0.000209578	GSM1020936,GSM1020937,GSM1020938 / GSM1020924,GSM1020925,GSM1020926	6_h_stress_Dagad_deshi_7-day-old_seedling / Control_Dagad_deshi_7-day-old_seedling	Drought stress	drought_stress_for_6h / no_treatment	7 day-old seedlings	Treatment
GSE32426_4	Os09g0401000	4.00245	0.00653708	GSM802496,GSM802497,GSM802498 / GSM802493,GSM802494,GSM802495	Zhenshan_97_callus_1hr / Zhenshan_97_callus_0	Agrobacterium infection	Agrobacterium_tumefaciens_infected_for_1h / no_treatment	Embryo-derived embryogenic calli	Treatment
GSE41647_3	Os09g0401000	3.9996	2.35937e-05	GSM1020930,GSM1020931,GSM1020932 / GSM1020924,GSM1020925,GSM1020926	3_h_stress_Dagad_deshi_7-day-old_seedling / Control_Dagad_deshi_7-day-old_seedling	Drought stress	drought_stress_for_3h / no_treatment	7 day-old seedlings	Treatment
GSE32426_5	Os09g0401000	3.89461	0.00588662	GSM802499,GSM802500,GSM802501 / GSM802493,GSM802494,GSM802495	Zhenshan_97_callus_6hr / Zhenshan_97_callus_0	Agrobacterium infection	Agrobacterium_tumefaciens_infected_for_6h / no_treatment	Embryo-derived embryogenic calli	Treatment
GSE36272_2	Os09g0401000	3.53115	0.00292223	GSM885703,GSM885704,GSM885705 / GSM885709,GSM885710	cultivar_Nipponbare-strain_PXO99AME5 / cultivar_Nipponbare-strain_NO_TREATMENT	Pathogen infection	Xanthomonas_oryzae_PXO99AME5_inoculated_for_24h / no_treatment	14 day-old leaves	Treatment
GSE36272_4	Os09g0401000	3.36606	0.00687132	GSM885711,GSM885712,GSM885713 / GSM885709,GSM885710	cultivar_Nipponbare-strain_T7174 / cultivar_Nipponbare-strain_NO_TREATMENT	Pathogen infection	Xanthomonas_oryzae_T7174_inoculated_for_24h / no_treatment	14 day-old leaves	Treatment
GSE41647_5	Os09g0401000	3.21809	0.00037509	GSM1020933,GSM1020934,GSM1020935 / GSM1020927,GSM1020928,GSM1020929	3_h_stress_IR20_7-day-old_seedling / Control_IR20_7-day-old_seedling	Drought stress	drought_stress_for_3h / no_treatment	7 day-old seedlings	Treatment
GSE54243_5	Os09g0401000	3.06801	0.00778199	GSM1310861,GSM1310862,GSM1310863 / GSM1310843,GSM1310844,GSM1310845	NIL(Hwi1)-5d / NIL(Hwi1)-0d	Temperature treatment	grow_under_20C_for_20_days_then_shift_into_30C_for_5_days / grow_under_20C_for_20_days	Basal nodes	Treatment
GSE41647_6	Os09g0401000	3.05078	9.70101e-06	GSM1020939,GSM1020940,GSM1020941 / GSM1020927,GSM1020928,GSM1020929	6_h_stress_IR20_7-day-old_seedling / Control_IR20_7-day-old_seedling	Drought stress	drought_stress_for_6h / no_treatment	7 day-old seedlings	Treatment
GSE18361_1	Os09g0401000	2.98144	0.00297141	GSM458183,GSM458184 / GSM458177,GSM458178	Magnaporthe_oryzae_Guy11_inoculated_root_4_dpi / Mock_inoculated_root_4_dpi	Pathogen infection	Magnaporthe_oryzae_Guy11_inoculated_for_4_days / mock_inoculated_for_4_days	Roots	Treatment
GSE36272_22	Os09g0401000	2.85998	0.000609761	GSM885703,GSM885704,GSM885705 / GSM885706,GSM885707,GSM885708	cultivar_Nipponbare-strain_PXO99AME5 / cultivar_Nipponbare-strain_MOCK	Pathogen infection	Xanthomonas_oryzae_PXO99AME5_inoculated_for_24h / mock_for_24h	14 day-old leaves	Treatment
GSE36272_23	Os09g0401000	2.82539	0.00307168	GSM885711,GSM885712,GSM885713 / GSM885706,GSM885707,GSM885708	cultivar_Nipponbare-strain_T7174 / cultivar_Nipponbare-strain_MOCK	Pathogen infection	Xanthomonas_oryzae_T7174_inoculated_for_24h / mock_for_24h	14 day-old leaves	Treatment
GSE6901_1	Os09g0401000	2.82333	0.000258069	GSM159265,GSM159266,GSM159267 / GSM159259,GSM159260,GSM159261	Salt_stress / 7-day-old_Seedling	Salt stress	200_mM_NaCl_for_3h / no_treatment	7 day-old seedlings	Treatment
GSE6901_0	Os09g0401000	2.66945	0.00043102	GSM159262,GSM159263,GSM159264 / GSM159259,GSM159260,GSM159261	Drought_stress / 7-day-old_Seedling	Drought stress	drought_stress / no_treatment	7 day-old seedlings	Treatment
GSE74465_0	Os09g0401000	2.65896	0.00180273	GSM1921122 / GSM1921121	WT_1h / WT_0h	Drought stress	drought_stress_for_1h / no_treatment	Whole plants at three-leaf stage	Treatment
GSE6737_3	Os09g0401000	2.60225	9.90346e-06	GSM154954,GSM154955,GSM154956 / GSM154951,GSM154952,GSM154953	Leaf_tZ-treatment_120min / Leaf_DMSO-treatment_120min	tZ treatment	5uM_tZ_treatment_for_120min / DMSO_treatment_for_120min	Third leaves of 2 week-old seedlings	Treatment
GSE58603_2	Os09g0401000	2.53189	0.00440495	GSM1414896,GSM1414897,GSM1414898 / GSM1414908,GSM1414909,GSM1414910	Oryza_Sativa_Indica_177_salinity_stress_Root / Oryza_Sativa_Indica_177_control_stress_Root	Salt stress	140mM_NaCl_for_4_days / no_treatment	Roots at seedling stage	Treatment
GSE52159_0	Os09g0401000	2.27429	0.00504045	GSM1260434,GSM1260435 / GSM1260432,GSM1260433	P- / P+	Phophorus treatment	phophorus_deficiency / no_treatment	Roots	Treatment
GSE54243_1	Os09g0401000	2.25612	0.000797238	GSM1310852,GSM1310853,GSM1310854 / GSM1310840,GSM1310841,GSM1310842	NIL(hwi1)-7d / NIL(hwi1)-0d	Temperature treatment	grow_under_20C_for_20_days_then_shift_into_30C_for_7_days / grow_under_20C_for_20_days	Basal nodes	Treatment
GSE57950_0	Os09g0401000	2.16294	0.000191943	GSM1398435,GSM1398436 / GSM1398429,GSM1398430	HHZ_1d / HHZ_ck	Drought stress	drought_treatment_for_1_day / no_treatment	Leaves at tillering stage	Treatment
GSE54243_2	Os09g0401000	2.08596	0.00373084	GSM1310858,GSM1310859,GSM1310860 / GSM1310840,GSM1310841,GSM1310842	NIL(hwi1)-5d / NIL(hwi1)-0d	Temperature treatment	grow_under_20C_for_20_days_then_shift_into_30C_for_5_days / grow_under_20C_for_20_days	Basal nodes	Treatment
GSE57950_4	Os09g0401000	2.0156	0.000101128	GSM1398439,GSM1398440 / GSM1398433,GSM1398434	H471_1d / H471_ck	Drought stress	drought_treatment_for_1_day / no_treatment	Leaves at tillering stage	Treatment
GSE58603_3	Os09g0401000	1.87777	0.00821225	GSM1414902,GSM1414903,GSM1414904 / GSM1414908,GSM1414909,GSM1414910	Oryza_Sativa_Indica_177_salinity+ABA_stress_Root / Oryza_Sativa_Indica_177_control_stress_Root	Salt+ABA treatment	140mM_NaCl+10_uM_ABA_for_4_days / no_treatment	Roots at seedling stage	Treatment
GSE61833_1	Os09g0401000	1.74207	0.0047133	GSM1515474,GSM1515475,GSM1515476 / GSM1515468,GSM1515469,GSM1515470	Xoo_BXO1002 / MilliQ	Pathogen infection	Xoo_BXO1002_treatment_for_15h / milliQ_treatment_for_15h	Midvein of rice leaf	Treatment
GSE24048_1	Os09g0401000	1.6937	0.00261327	GSM591770,GSM591771,GSM591772 / GSM591764,GSM591765,GSM591766	Droughted_Bala / Control_Bala	Drought stress	plant_droughted_for_24_days / no_treatment	Leaves	Treatment
GSE57950_2	Os09g0401000	1.62803	0.00498845	GSM1398437,GSM1398438 / GSM1398431,GSM1398432	P28_1d / P28_ck	Drought stress	drought_treatment_for_1_day / no_treatment	Leaves at tillering stage	Treatment
GSE54243_0	Os09g0401000	1.59946	0.00877067	GSM1310846,GSM1310847,GSM1310848 / GSM1310840,GSM1310841,GSM1310842	NIL(hwi1)-3d / NIL(hwi1)-0d	Temperature treatment	grow_under_20C_for_20_days_then_shift_into_30C_for_3_days / grow_under_20C_for_20_days	Basal nodes	Treatment
GSE36272_0	Os09g0401000	1.59084	0.00890114	GSM885697,GSM885698,GSM885699 / GSM885709,GSM885710	cultivar_Nipponbare-strain_PXO99A / cultivar_Nipponbare-strain_NO_TREATMENT	Pathogen infection	Xanthomonas_oryzae_PXO99A_inoculated_for_24h / no_treatment	14 day-old leaves	Treatment
GSE74465_2	Os09g0401000	1.58496	0.00551477	GSM1921125 / GSM1921124	AP2_1h / AP2_0h	Drought stress	drought_stress_for_1h / no_treatment	Whole plants at three-leaf stage	Treatment
GSE61832_0	Os09g0401000	1.48234	0.00046158	GSM1515465,GSM1515466,GSM1515467 / GSM1515462,GSM1515463,GSM1515464	Xoo_LPS / Buffer	Pathogen infection	Xanthomonas_oryzae_pv_oryzae_(Xoo)_treatment_for_15h / buffer_treatment_for_15h	Midvein of rice leaf	Treatment
GSE25176_3	Os09g0401000	1.42288	0.00180593	GSM618373,GSM618374 / GSM618371,GSM618372	Rice_ZS97_at_D1 / Rice_ZS97_at_D0	Drought stress	slight_drought / no_treatment	Flag leaves	Treatment
GSE61833_0	Os09g0401000	1.37991	0.00356662	GSM1515471,GSM1515472,GSM1515473 / GSM1515468,GSM1515469,GSM1515470	Xoo_BXO1003 / MilliQ	Pathogen infection	Xoo_BXO1003_treatment_for_15h / milliQ_treatment_for_15h	Midvein of rice leaf	Treatment
GSE36272_20	Os09g0401000	1.33037	0.00770508	GSM885697,GSM885698,GSM885699 / GSM885706,GSM885707,GSM885708	cultivar_Nipponbare-strain_PXO99A / cultivar_Nipponbare-strain_MOCK	Pathogen infection	Xanthomonas_oryzae_PXO99A_inoculated_for_24h / mock_for_24h	14 day-old leaves	Treatment
GSE33204_13	Os09g0401000	-1.28417	0.000490558	GSM822103,GSM822104,GSM822105 / GSM822073,GSM822074,GSM822075	MH63-LT / MH63-30	Low temperature treatment	low_temperature_for_6h / no_treatment	30 day-old leaves	Treatment
GSE53564_0	Os09g0401000	-1.36312	0.00532505	GSM1296187,GSM1296188,GSM1296189 / GSM1296185,GSM1296186	BRG-12_As_(V)_50um / BRG-12_As_(V)_0um_(Control)	As treatment	50_uM_As_treatment_for_24h / 0_uM_As_treatment_for_24h	Roots of 10 day-old seedlings	Treatment
GSE53564_5	Os09g0401000	-1.56444	2.70884e-06	GSM1296213,GSM1296214,GSM1296215 / GSM1296210,GSM1296211,GSM1296212	CN1646-2_As_(V)_50um / CN1646-2_As_(V)_0um_(Control)	As treatment	50_uM_As_treatment_for_24h / 0_uM_As_treatment_for_24h	Roots of 10 day-old seedlings	Treatment
GSE31834_2	Os09g0401000	-1.66885	0.00524444	GSM789512,GSM789513,GSM789514 / GSM789503,GSM789504,GSM789505	shoot_base_upper_at_6h / shoot_base_at_0h	Gravistimulation	gravistimulated_for_6h / before_gravistimulation	Shoot base from 21 day-old seedling	Treatment
GSE74465_4	Os09g0401000	-2.18587	0.00124162	GSM1921128 / GSM1921127	Van_1h / Van_0h	Drought stress	drought_stress_for_1h / no_treatment	Whole plants at three-leaf stage	Treatment
GSE58603_1	Os09g0401000	-2.73456	0.000132605	GSM1414899,GSM1414900,GSM1414901 / GSM1414905,GSM1414906,GSM1414907	Oryza_Sativa_Indica_177_salinity+ABA_stress_Leaf / Oryza_Sativa_Indica_177_control_stress_Leaf	Salt+ABA treatment	140mM_NaCl+10_uM_ABA_for_4_days / no_treatment	Leaves at seedling stage	Treatment
GSE58603_0	Os09g0401000	-2.73718	0.000153548	GSM1414893,GSM1414894,GSM1414895 / GSM1414905,GSM1414906,GSM1414907	Oryza_Sativa_Indica_177_salinity_stress_Leaf / Oryza_Sativa_Indica_177_control_stress_Leaf	Salt stress	140mM_NaCl_for_4_days / no_treatment	Leaves at seedling stage	Treatment
GSE58603_5	Os09g0401000	-2.84336	0.0017311	GSM1414917,GSM1414918,GSM1414919 / GSM1414923,GSM1414924,GSM1414925	Oryza_Sativa_Indica_IR64_salinity+ABA_stress_Leaf / Oryza_Sativa_Indica_IR64_control_stress_Leaf	Salt+ABA treatment	140mM_NaCl+10_uM_ABA_for_4_days / no_treatment	Leaves at seedling stage	Treatment
GSE58603_4	Os09g0401000	-3.01602	0.00129178	GSM1414911,GSM1414912,GSM1414913 / GSM1414923,GSM1414924,GSM1414925	Oryza_Sativa_Indica_IR64_salinity_stress_Leaf / Oryza_Sativa_Indica_IR64_control_stress_Leaf	Salt stress	140mM_NaCl_for_4_days / no_treatment	Leaves at seedling stage	Treatment
GSE26280_5	Os09g0401000	-3.61247	0.000424122	GSM645355,GSM645356,GSM645357 / GSM645352,GSM645353,GSM645354	Drought_treated_young_panicle_at_booting_stage / normal_young_panicle_at_booting_stage	Drought stress	drought_treatment / no_treatment	Young panicle at booting stage	Treatment
GSE17245_5	Os09g0401000	-4.55095	0.00200167	GSM431931,GSM431932 / GSM431927,GSM431928	Root_-Fe-P / Root_-Fe+P	Phosphorus treatment	without_both_Fe_and_P / full_strength_of_P_and_no_Fe	Root segments derived from 10 day-old seedlings	Treatment
GSE6737_0	Os09g0401000	-7.49374	1.22617e-05	GSM154833,GSM154937,GSM154938 / GSM154829,GSM154831,GSM154832	Root_tZ-treatment_30min / Root_DMSO-treatment_30min	tZ treatment	5uM_tZ_treatment_for_30min / DMSO_treatment_for_30min	Roots of 2 week-old seedlings	Treatment
